# Supplementary material for: Telomere-driven replicative crisis is driven by large-scale changes in genomic architecture
Source: Genome Res. 2026 Aug;36(8):1529–47. doi: 10.1101/gr.281373.125 (PMC13431167; doi:10.1101/gr.281373.125)
Supplement: Supplement 2 [file Supplemental_code.zip]

Archive with 112 entries (91 files):
- Supplemental_code/
- Supplemental_code/diffbind_commands.R
- Supplemental_code/kas-seq_epic2_diffbind_analysis_commands.txt
- Supplemental_code/Supplemental_code_index.docx
- Supplemental_code/annotations/
- Supplemental_code/annotations/LICENCE.txt
- Supplemental_code/annotations/pyproject.toml
- Supplemental_code/annotations/README.md
- Supplemental_code/annotations/requirements.txt
- Supplemental_code/annotations/example_annotation_scripts/
- Supplemental_code/annotations/example_annotation_scripts/annotate_bed-like_boundaries.py
- Supplemental_code/annotations/example_annotation_scripts/annotate_by_chrpos.py
- Supplemental_code/annotations/example_annotation_scripts/annotate_capc_spreadsheets.py
- Supplemental_code/annotations/example_annotation_scripts/annotate_csv.py
- Supplemental_code/annotations/example_annotation_scripts/annotate_spreadsheet.py
- Supplemental_code/annotations/example_annotation_scripts/README
- Supplemental_code/annotations/example_input_files/
- Supplemental_code/annotations/example_input_files/example.csv
- Supplemental_code/annotations/example_input_files/example_bed-like_region_boundaries.txt
- Supplemental_code/annotations/example_input_files/example_CaC.xlsx
- Supplemental_code/annotations/example_input_files/example_multisheet_chr-start-end_input.xlsx
- Supplemental_code/annotations/example_input_files/example_multisheet_genes_input.xlsx
- Supplemental_code/annotations/example_output_files/
- Supplemental_code/annotations/example_output_files/annotated_example.csv
- Supplemental_code/annotations/example_output_files/annotated_example_CaC-exploded.xlsx
- Supplemental_code/annotations/example_output_files/annotated_example_CaC.xlsx
- Supplemental_code/annotations/src/
- Supplemental_code/annotations/src/annotate/
- Supplemental_code/annotations/src/annotate/annotate.py
- Supplemental_code/annotations/src/annotate/__init__.py
- Supplemental_code/annotations/src/annotate/ref_files/
- Supplemental_code/annotations/src/annotate/ref_files/all_fragile_sites_positions.tsv
- Supplemental_code/annotations/src/annotate/ref_files/CAT_liftoff_from_table_browser.csv
- Supplemental_code/annotations/src/annotate/ref_files/censat.bed
- Supplemental_code/annotations/src/annotate/ref_files/centromeres.csv
- Supplemental_code/annotations/src/annotate/ref_files/chm13v2.0_non-telomere.csv
- Supplemental_code/annotations/src/annotate/ref_files/chm13v2.0_RefSeq_Liftoff_genes_only.csv
- Supplemental_code/annotations/src/annotate/ref_files/chm13v2.0_RepeatMasker_4.1.2p1.2022Apr14.bed
- Supplemental_code/annotations/src/annotate/ref_files/ensembl_IDs_to_gene_names.csv
- Supplemental_code/annotations/src/annotate/ref_files/non-telomere_regions.bed
- Supplemental_code/annotations/src/annotate/ref_files/README
- Supplemental_code/reads2SVs-master/
- Supplemental_code/reads2SVs-master/LICENCE
- Supplemental_code/reads2SVs-master/pyproject.toml
- Supplemental_code/reads2SVs-master/README.md
- Supplemental_code/reads2SVs-master/reads2SVs/
- Supplemental_code/reads2SVs-master/reads2SVs/logger.py
- Supplemental_code/reads2SVs-master/reads2SVs/main.py
- Supplemental_code/reads2SVs-master/reads2SVs/pipelines.py
- Supplemental_code/reads2SVs-master/reads2SVs/user_args.py
- Supplemental_code/reads2SVs-master/reads2SVs/__init__.py
- __MACOSX/
- __MACOSX/._Supplemental_code
- __MACOSX/Supplemental_code/
- __MACOSX/Supplemental_code/._annotations
- __MACOSX/Supplemental_code/._diffbind_commands.R
- __MACOSX/Supplemental_code/._kas-seq_epic2_diffbind_analysis_commands.txt
- __MACOSX/Supplemental_code/._reads2SVs-master
- __MACOSX/Supplemental_code/._Supplemental_code_index.docx
- __MACOSX/Supplemental_code/annotations/
- __MACOSX/Supplemental_code/annotations/._example_annotation_scripts
- __MACOSX/Supplemental_code/annotations/._example_input_files
- __MACOSX/Supplemental_code/annotations/._example_output_files
- __MACOSX/Supplemental_code/annotations/._LICENCE.txt
- __MACOSX/Supplemental_code/annotations/._pyproject.toml
- __MACOSX/Supplemental_code/annotations/._README.md
- __MACOSX/Supplemental_code/annotations/._requirements.txt
- __MACOSX/Supplemental_code/annotations/._src
- __MACOSX/Supplemental_code/annotations/example_annotation_scripts/
- __MACOSX/Supplemental_code/annotations/example_annotation_scripts/._annotate_bed-like_boundaries.py
- __MACOSX/Supplemental_code/annotations/example_annotation_scripts/._annotate_by_chrpos.py
- __MACOSX/Supplemental_code/annotations/example_annotation_scripts/._annotate_capc_spreadsheets.py
- __MACOSX/Supplemental_code/annotations/example_annotation_scripts/._annotate_csv.py
- __MACOSX/Supplemental_code/annotations/example_annotation_scripts/._annotate_spreadsheet.py
- __MACOSX/Supplemental_code/annotations/example_annotation_scripts/._README
- __MACOSX/Supplemental_code/annotations/example_input_files/
- __MACOSX/Supplemental_code/annotations/example_input_files/._example.csv
- __MACOSX/Supplemental_code/annotations/example_input_files/._example_bed-like_region_boundaries.txt
- __MACOSX/Supplemental_code/annotations/example_input_files/._example_CaC.xlsx
- __MACOSX/Supplemental_code/annotations/example_input_files/._example_multisheet_chr-start-end_input.xlsx
- __MACOSX/Supplemental_code/annotations/example_input_files/._example_multisheet_genes_input.xlsx
- __MACOSX/Supplemental_code/annotations/example_output_files/
- __MACOSX/Supplemental_code/annotations/example_output_files/._annotated_example.csv
- __MACOSX/Supplemental_code/annotations/example_output_files/._annotated_example_CaC-exploded.xlsx
- __MACOSX/Supplemental_code/annotations/example_output_files/._annotated_example_CaC.xlsx
- __MACOSX/Supplemental_code/annotations/src/
- __MACOSX/Supplemental_code/annotations/src/._annotate
- __MACOSX/Supplemental_code/annotations/src/annotate/
- __MACOSX/Supplemental_code/annotations/src/annotate/._annotate.py
- __MACOSX/Supplemental_code/annotations/src/annotate/._ref_files
- __MACOSX/Supplemental_code/annotations/src/annotate/.___init__.py
- __MACOSX/Supplemental_code/annotations/src/annotate/ref_files/
- __MACOSX/Supplemental_code/annotations/src/annotate/ref_files/._all_fragile_sites_positions.tsv
- __MACOSX/Supplemental_code/annotations/src/annotate/ref_files/._CAT_liftoff_from_table_browser.csv
- __MACOSX/Supplemental_code/annotations/src/annotate/ref_files/._censat.bed
- __MACOSX/Supplemental_code/annotations/src/annotate/ref_files/._centromeres.csv
- __MACOSX/Supplemental_code/annotations/src/annotate/ref_files/._chm13v2.0_non-telomere.csv
- __MACOSX/Supplemental_code/annotations/src/annotate/ref_files/._chm13v2.0_RefSeq_Liftoff_genes_only.csv
- __MACOSX/Supplemental_code/annotations/src/annotate/ref_files/._ensembl_IDs_to_gene_names.csv
- __MACOSX/Supplemental_code/annotations/src/annotate/ref_files/._non-telomere_regions.bed
- __MACOSX/Supplemental_code/annotations/src/annotate/ref_files/._README
- __MACOSX/Supplemental_code/reads2SVs-master/
- __MACOSX/Supplemental_code/reads2SVs-master/._LICENCE
- __MACOSX/Supplemental_code/reads2SVs-master/._pyproject.toml
- __MACOSX/Supplemental_code/reads2SVs-master/._README.md
- __MACOSX/Supplemental_code/reads2SVs-master/._reads2SVs
- __MACOSX/Supplemental_code/reads2SVs-master/reads2SVs/
- __MACOSX/Supplemental_code/reads2SVs-master/reads2SVs/._logger.py
- __MACOSX/Supplemental_code/reads2SVs-master/reads2SVs/._main.py
- __MACOSX/Supplemental_code/reads2SVs-master/reads2SVs/._pipelines.py
- __MACOSX/Supplemental_code/reads2SVs-master/reads2SVs/._user_args.py
- __MACOSX/Supplemental_code/reads2SVs-master/reads2SVs/.___init__.py
