# Supplementary material for: Telomere-driven replicative crisis is driven by large-scale changes in genomic architecture
Source: Genome Res. 2026 Aug;36(8):1529–47. doi: 10.1101/gr.281373.125 (PMC13431167; doi:10.1101/gr.281373.125)
Supplement: Supplement 2 [file Supplemental_code.zip › Supplemental_code/diffbind_commands.R]

# E Croot, Feb 29, 2024
# diffbind commands used
# based on a tutorial by the package authors: https://www.ebi.ac.uk/sites/ebi.ac.uk/files/content.ebi.ac.uk/materials/2012/121029_HTS/diffbind_vignette.pdf
# DiffBind analysis identifies "statistically significantly differentially bound sites"
# (the program is designed for CHiP-seq experiments, based on DESeq2) between the two conditions (i.e. Y and O)).

library(DiffBind)
setwd('~/OneDrive/new_KAS-seq/mapping_outputs/bams/')

# read the excel doc containing the relevant filenames in as a DBA object
# only specify minOverlap here if not reading in from a sheet
# peakCaller = bed forces it to find the correct score values - it was trying to use p-values otherwise
mydata <- dba(sampleSheet = 'diffbind_input_3Ys.xlsx', peakCaller = "bed")
# mydata <- dba(sampleSheet = 'diffbind_input.xlsx', peakCaller = "bed")

mydata
# 5 Samples, 26262 sites in matrix (39163 total):
#      ID Tissue Factor Condition Replicate Intervals
# 1 Y1_S1      -      -         Y         1     42065
# 2 Y2_S2      -      -         Y         2     35537
# 3 Y3_S3      -      -         Y         3     37223
# 4 O1_S4      -      -         O         1     44620
# 5 O3_S6      -      -         O         2     33218

# define consensus peaksets containing at 1 replicate
cons <- dba.peakset(mydata, consensus = DBA_CONDITION, minOverlap = 1)
cons
# 7 Samples, 39163 sites in matrix:
#      ID Tissue Factor Condition Replicate Intervals
# 1 Y1_S1      -      -         Y         1     42065
# 2 Y2_S2      -      -         Y         2     35537
# 3 Y3_S3      -      -         Y         3     37223
# 4 O1_S4      -      -         O         1     44620
# 5 O3_S6      -      -         O         2     33218
# 6     Y      -      -         Y     1-2-3     39743
# 7     O      -      -         O       1-2     38833

# consensus sets have more peaks (intervals) than the smallest replicates, but fewer than the largest
# This is because the inclusion of overlapping peaks from multiple replicates result in merging multiple smaller peaks
# into single larger ones (i.e. fewer intervals overall)

# extract only the consensus data
only_consensus <- dba(cons, mask=cons$masks$Consensus, minOverlap=1)
only_consensus
# 2 Samples, 39163 sites in matrix:
#   ID Tissue Factor Condition Replicate Intervals
# 1  Y      -      -         Y     1-2-3     39743
# 2  O      -      -         O       1-2     38833

# plot the venn diagram of the consensuses
dba.plotVenn(only_consensus, only_consensus$masks$Consensus)

# identify an overall consensus peakset (all the intervals to examine in all replicates - not just common ones)
cons_peaks <- dba.peakset(only_consensus, bRetrieve=TRUE, minOverlap = 1)
cons_peaks
# GRanges object with 39163 ranges and 2 metadata columns:
#         seqnames            ranges strand |         Y         O
#            <Rle>         <IRanges>  <Rle> | <numeric> <numeric>
#       1     chr1     203800-205999      * |  0.392750  0.396818
#       2     chr1     214400-222199      * |  0.148138  0.152297
#       3     chr1     248800-252599      * |  0.132741  0.133770
#       4     chr1     255600-256599      * |  0.000000  0.332420
#       5     chr1     260800-263199      * |  0.106573  0.000000
#     ...      ...               ...    ... .       ...       ...
#   39159     chrY 20591600-20594599      * |  0.000000  0.234638
#   39160     chrY 20608600-20614999      * |  0.208912  0.141750
#   39161     chrY 20615600-20619199      * |  0.273597  0.253512
#   39162     chrY 20627200-20632399      * |  0.256419  0.000000
#   39163     chrY 21450400-21452199      * |  0.515063  0.347120

# calculate counts using the consensus peaks as the basis for the binding matrix
cons_count <- dba.count(mydata, peaks=cons_peaks, minOverlap = 1, bUseSummarizeOverlaps = TRUE)
cons_count
# 5 Samples, 34894 sites in matrix:
#      ID Tissue Factor Condition Replicate    Reads FRiP
# 1 Y1_S1      -      -         Y         1 32810202 0.04
# 2 Y2_S2      -      -         Y         2 16697545 0.04
# 3 Y3_S3      -      -         Y         3 14688084 0.04
# 4 O1_S4      -      -         O         1 28367466 0.04
# 5 O3_S6      -      -         O         2 21973702 0.06

# normalise the counts, accounting for background
norms <- dba.normalize(cons_count, background=TRUE)
dba.normalize(norms, bRetrieve = TRUE)
# $background
# [1] TRUE
#
# $norm.method
# [1] "lib"
#
# $norm.factors
# [1] 1.4318062 0.7300568 0.6412064 1.2373311 0.9595995
#
# $lib.method
# [1] "background"
#
# $lib.sizes
# [1] 32605230 16624926 14601616 28176624 21852094
#
# $control.subtract
# [1] TRUE
#
# $filter.value
# [1] 1

# set the contrast
ct <- dba.contrast(norms, minMembers=2, reorderMeta=list(Condition="Y"))
ct
# 5 Samples, 34894 sites in matrix:
#      ID Tissue Factor Condition Replicate    Reads  FRiP
# 1 Y1_S1      -      -         Y         1 32810202  0.04
# 2 Y2_S2      -      -         Y         2 16697545  0.04
# 3 Y3_S3      -      -         Y         3 14688084  0.04
# 4 O1_S4      -      -         O         1 28367466  0.04
# 5 O3_S6      -      -         O         2 21973702  0.06
#
# Design: [~Condition] | 1 Contrast:
#      Factor Group Samples Group2 Samples2
# 1 Condition     O       2      Y        3

# run the differential analysis
analysed <- dba.analyze(ct)
dba.show(analysed)
# ID Tissue Factor Condition Replicate Caller  Intervals    Reads FRiP
# 1 Y1_S1      -      -         Y         1 counts    34894 32810202 0.04
# 2 Y2_S2      -      -         Y         2 counts    34894 16697545 0.04
# 3 Y3_S3      -      -         Y         3 counts    34894 14688084 0.04
# 4 O1_S4      -      -         O         1 counts    34894 28367466 0.04
# 5 O3_S6      -      -         O         2 counts    34894 21973702 0.06

dba.show(analysed, bContrasts=TRUE)
#      Factor Group Samples Group2 Samples2 DB.DESeq2
# 1 Condition     O       2      Y        3       135

# report the analyses
granges <- dba.report(analysed)
sum(granges$Fold>0)
# [1] 97
sum(granges$Fold<0)
# [1] 38

# print out results file
write.table(granges, "allYs_minolap1.csv", sep=",", row.names = FALSE)
# "The metadata columns show the mean read concentration over all the samples (the default
# calculation uses log2 normalized read counts) and the mean concentration over the samples
# in each of the first group and second group [O and Y, respectively]. The Fold column shows
# the log fold changes (LFCs) between the two groups, as calculated by the DESeq2 analysis.
# A positive value indicates increased binding affinity in the [O] group, and a negative
# value indicates increased binding affinity in the [Y] group. The final two columns give
# confidence measures for identifying these sites as differentially bound, with a raw p-value and
# a multiple-testing corrected FDR in the final column (also calculated by the DESeq2 analysis)."

# get the overlaps between the consensus sets
olaps <- dba.overlap(cons, mask=cons$masks$Consensus)

# output the overlaps to results files
write.table(olaps$onlyA, "unique_Y.csv", sep=",", row.names = FALSE)
write.table(olaps$onlyB, "unique_O.csv", sep=",", row.names = FALSE)
write.table(olaps$inAll, "in_both.csv", sep=",", row.names = FALSE)

# "The scores associated with each site are derived from the peak caller confidence score, and
# are a measure of confidence in the peak call (occupancy), not a measure of how strong or
# distinct the peak is."
