# Supplementary material for: Telomere-driven replicative crisis is driven by large-scale changes in genomic architecture
Source: Genome Res. 2026 Aug;36(8):1529–47. doi: 10.1101/gr.281373.125 (PMC13431167; doi:10.1101/gr.281373.125)
Supplement: Supplement 2 [file Supplemental_code.zip › Supplemental_code/kas-seq_epic2_diffbind_analysis_commands.txt]

# ecroot 2024
# collection of bash and R commands used to analyse the KAS-seq data


#######################
### Quality Control ###
#######################

for file in *.fastq.gz
do 	
	# the program gives warnings suggesting best performance is with 8 threads
	KAS-Analyzer fastqc -t 8 -o ~/Data/KAS-seq/fastqc_out -k "$file"
	
	# the trim command should be run in the fastq directory, otherwise it has issues finding the '_trimming_report.txt' output files it creates
	KAS-Analyzer trim -a illumina -t 8 -1 "$file" -f
done

###############
### Mapping ###
###############

for file in *_trimmed.fq.gz
do 
 	KAS-Analyzer KAS-seq -a bwa -t 10 -i ~/Data/ref_genomes/t2t/hs1.fa -e 150 -o kas-seq_output -s hs1 -1 "$file"
done

#####################
### Calling peaks ###
#####################

# default read size is 150 in epic2

epic2 --treatment O1_S4_R1_001_sorted.bam --control NO1_S10_R1_001_sorted.bam --chromsizes ~/Programs/KAS-Analyzer/chrom_size/hs1.chrom.sizes --effective-genome-fraction 0.940421046 --output O1_S4_R1_001_peaks_epic2_150fs
epic2 --treatment O3_S6_R1_001_sorted.bam --control NO3_S12_R1_001_sorted.bam --chromsizes ~/Programs/KAS-Analyzer/chrom_size/hs1.chrom.sizes --effective-genome-fraction 0.940421046 --output O3_S6_R1_001_peaks_epic2_150fs
epic2 --treatment Y1_S1_R1_001_sorted.bam --control NY1_S7_R1_001_sorted.bam --chromsizes ~/Programs/KAS-Analyzer/chrom_size/hs1.chrom.sizes --effective-genome-fraction 0.940421046 --output Y1_S1_R1_001_peaks_epic2_150fs
epic2 --treatment Y2_S2_R1_001_sorted.bam --control NY2_S8_R1_001_sorted.bam --chromsizes ~/Programs/KAS-Analyzer/chrom_size/hs1.chrom.sizes --effective-genome-fraction 0.940421046 --output Y2_S2_R1_001_peaks_epic2_150fs
epic2 --treatment Y3_S3_R1_001_sorted.bam --control NY3_S9_R1_001_sorted.bam --chromsizes ~/Programs/KAS-Analyzer/chrom_size/hs1.chrom.sizes --effective-genome-fraction 0.940421046 --output Y3_S3_R1_001_peaks_epic2_150fs

#######################
### Comparing peaks ###
#######################

# in R

if (!require("BiocManager", quietly = TRUE))
BiocManager::install("DiffBind")
install.packages("BiocManager")

library(DiffBind)
setwd('~/path/to/KAS-seq/mapping_outputs/bams/')

# read the excel doc containing the relevant filenames in as a DBA object
# content of excel doc:
#SampleID	Tissue	Factor	Condition	Replicate	bamReads	bamControl	Peaks
#Y1_S1	-	-	Y	1	Y1_S1_R1_001_sorted.bam	NY1_S7_R1_001_sorted.bam	Y1_S1_R1_001_peaks_epic2_150fs
#Y2_S2	-	-	Y	2	Y2_S2_R1_001_sorted.bam	NY2_S8_R1_001_sorted.bam	Y2_S2_R1_001_peaks_epic2_150fs
#Y3_S3	-	-	Y	3	Y3_S3_R1_001_sorted.bam	NY3_S9_R1_001_sorted.bam	Y3_S3_R1_001_peaks_epic2_150fs
#O1_S4	-	-	O	1	O1_S4_R1_001_sorted.bam	NO1_S10_R1_001_sorted.bam	O1_S4_R1_001_peaks_epic2_150fs
#O3_S6	-	-	O	2	O3_S6_R1_001_sorted.bam	NO3_S12_R1_001_sorted.bam	O3_S6_R1_001_peaks_epic2_150fs
# peakCaller = bed forces it to find the correct score values (otherwise it tries to use p-values)
mydata <- dba(sampleSheet = 'diffbind_input_3Ys.xlsx', peakCaller = "bed")

# define consensus peaksets containing at 1 replicate
cons <- dba.peakset(mydata, consensus = DBA_CONDITION, minOverlap = 1)

# extract only the consensus data
only_consensus <- dba(cons, mask=cons$masks$Consensus, minOverlap=1)

# plot the venn diagram of the consensuses
dba.plotVenn(only_consensus, only_consensus$masks$Consensus)

# identify an overall consensus peakset (all the intervals to examine in all replicates - not just common ones)
cons_peaks <- dba.peakset(only_consensus, bRetrieve=TRUE, minOverlap = 1)

# calculate counts using the consensus peaks as the basis for the binding matrix
cons_count <- dba.count(mydata, peaks=cons_peaks, minOverlap = 1, bUseSummarizeOverlaps = TRUE)

# normalise the counts, accounting for background
norms <- dba.normalize(cons_count, background=TRUE)
dba.normalize(norms, bRetrieve = TRUE)

# set the contrast
ct <- dba.contrast(norms, minMembers=2, reorderMeta=list(Condition="Y"))

# run the differential analysis
analysed <- dba.analyze(ct)

# report the analyses
granges <- dba.report(analysed)

# print out full results file
write.table(granges, "allYs_minolap1.csv", sep=",", row.names = FALSE)

# get the overlaps between the consensus sets
olaps <- dba.overlap(cons, mask=cons$masks$Consensus)

# output the overlaps to results files
write.table(olaps$onlyA, "unique_Y.csv", sep=",", row.names = FALSE)
write.table(olaps$onlyB, "unique_O.csv", sep=",", row.names = FALSE)
write.table(olaps$inAll, "in_both.csv", sep=",", row.names = FALSE)
