# Supplementary material for: Telomere-driven replicative crisis is driven by large-scale changes in genomic architecture
Source: Genome Res. 2026 Aug;36(8):1529–47. doi: 10.1101/gr.281373.125 (PMC13431167; doi:10.1101/gr.281373.125)
Supplement: Supplement 2 [file Supplemental_code.zip › Supplemental_code/annotations/pyproject.toml]

[build-system]
requires = ["setuptools>=61.0"]
build-backend = "setuptools.build_meta"


[project]
name = "genomic_features_annotation"
version = "0.0.1"
authors = [
  { name="E Coral", email="croote@cardiff.ac.uk" },
]
description = "A module for annotating genomic regions with features such as genes, repeats and fragile sites"
readme = "README.md"
requires-python = ">=3.7"
classifiers = [
    "Programming Language :: Python :: 3",
    "License :: OSI Approved :: MIT License",
    "Operating System :: OS Independent",
]
dependencies = [
    #"biomart>=0.9.2",
    "ncls>=0.0.68",
    "numpy>=1.26.3",
    "pandas>=2.2.0"
]

[tool.setuptools.packages.find]
where = ["src"]

[tool.setuptools.package-data]
mypkg = ["ref_files/*"]
