# Supplementary material for: Telomere-driven replicative crisis is driven by large-scale changes in genomic architecture
Source: Genome Res. 2026 Aug;36(8):1529–47. doi: 10.1101/gr.281373.125 (PMC13431167; doi:10.1101/gr.281373.125)
Supplement: Supplement 2 [file Supplemental_code.zip › Supplemental_code/annotations/requirements.txt]

ncls>=0.0.68
numpy>=1.26.3
pandas>=2.2.0

# some of the scripts for generating reference files require additional packages, but these are not integral
# to the annotation package:
# biomart>=0.9.2
