# Supplementary material for: Telomere-driven replicative crisis is driven by large-scale changes in genomic architecture
Source: Genome Res. 2026 Aug;36(8):1529–47. doi: 10.1101/gr.281373.125 (PMC13431167; doi:10.1101/gr.281373.125)
Supplement: Supplement 2 [file Supplemental_code.zip › Supplemental_code/annotations/example_annotation_scripts/annotate_capc_spreadsheets.py]

# for annotating spreadsheets of Chr Start End Signal

import os
from pathlib import Path
from src.annotate import annotate

outdir = (Path(__file__).parent.parent / 'example_output_files').resolve()
indir = (Path(__file__).parent.parent / 'example_input_files').resolve()


def annotate_spreadsheet():
    """
    For all the spreadsheets in the input directory, read in the data, annotate it, and return the annotated file
    :return: annotated version of the input file
    """
    # for all the input files
    for filename in indir.glob(r'*CaC.xlsx'):
        if not str(filename.stem).startswith('annotated_'):
            # generate the relevant output file names and paths
            outname = f"annotated_{filename.stem}"
            infile = os.path.join(indir, filename)
            outfile = os.path.join(outdir, outname)

            # annotate the input and write excel and csv output files, with exploded gene annotations (one row per gene)
            annotate.annotate_standard_excel_input_file(infile=infile, outfile=outfile, colname="chrom", startname="start",
                                                        endname="end", explode=False, make_csv=False, headerin=True,
                                                        headerout=True)

if __name__ == '__main__':
    annotate_spreadsheet()
