# Supplementary material for: Telomere-driven replicative crisis is driven by large-scale changes in genomic architecture
Source: Genome Res. 2026 Aug;36(8):1529–47. doi: 10.1101/gr.281373.125 (PMC13431167; doi:10.1101/gr.281373.125)
Supplement: Supplement 2 [file Supplemental_code.zip › Supplemental_code/annotations/example_annotation_scripts/annotate_csv.py]

import os
from pathlib import Path
from src.annotate import annotate


outdir = (Path(__file__).parent.parent / 'example_output_files').resolve()
indir = (Path(__file__).parent.parent / 'example_input_files').resolve()


def annotate_standard_csv():
    """
    read in the file, add the annotations, and output the annotated file
    :return: annotated file
    """
    # for whichever input csv files you want to annotate
    for filename in indir.glob('example.csv'):
        # generate the relevant output file names and paths
        outname = f"annotated_{filename.stem}"
        infile = os.path.join(indir, filename)
        outfile = os.path.join(outdir, outname)

        # annotate the input csv and output it to csv
        annotate.annotate_standard_csv_input_file(infile, outfile, colname="seqnames", explode=False)

if __name__ == '__main__':
    annotate_standard_csv()
