# Supplementary material for: Telomere-driven replicative crisis is driven by large-scale changes in genomic architecture
Source: Genome Res. 2026 Aug;36(8):1529–47. doi: 10.1101/gr.281373.125 (PMC13431167; doi:10.1101/gr.281373.125)
Supplement: Supplement 2 [file Supplemental_code.zip › Supplemental_code/annotations/example_input_files/example.csv]

seqnames	start	end	width	strand	score	scoreY	scoreO
chr6	129270600	129273399	2800	*	0.1567294822402	0.120799306264576	0.192659658215824
chr1	863800	871599	7800	*	0.175034978284093	0.181851986412492	0.168217970155693
chr9	108482200	108487399	5200	*	0.141193207831498	0.11794689390898	0.164439521754016
