# Supplementary material for: Telomere-driven replicative crisis is driven by large-scale changes in genomic architecture
Source: Genome Res. 2026 Aug;36(8):1529–47. doi: 10.1101/gr.281373.125 (PMC13431167; doi:10.1101/gr.281373.125)
Supplement: Supplement 2 [file Supplemental_code.zip › Supplemental_code/annotations/example_input_files/example_bed-like_region_boundaries.txt]

bed chrA	bed posA	bed chrB	bed posB
chr17	2867	chr6	110207249
chr21	45083142	chr9	128719605
chr21	45083185	chr1	113573204
chr17	4711	chr10	57621258
