# Supplementary material for: Telomere-driven replicative crisis is driven by large-scale changes in genomic architecture
Source: Genome Res. 2026 Aug;36(8):1529–47. doi: 10.1101/gr.281373.125 (PMC13431167; doi:10.1101/gr.281373.125)
Supplement: Supplement 2 [file Supplemental_code.zip › Supplemental_code/annotations/example_input_files/example_CaC.xlsx]

## Sheet: Sheet1
chrom	start	end	Crisis-A	Crisis-B	Crisis-C	Pre-A	Pre-B	Pre-C
chr1	146369	147028	874.890638670166	0.0	0.0	185.356811862835	332.005312084993	304.878048780487
chr9	150503375	150504327	0.0	896.860986547085	0.0	185.356811862835	996.01593625498	0.0
chr16	33992211	33992264	874.890638670166	0.0	0.0	0.0	0.0	0.0
chr5	14889	14954	2492.25	842.578	358.487	878.763	1619.02	1447.67

## Sheet: Sheet2
chrom	start	end	Crisis-A	Crisis-B	Crisis-C	Pre-A	Pre-B	Pre-C
chrY	24687712	24687804	0.0	896.860986547085	0.0	0.0	0.0	0.0
chr16	34056215	34056825	874.890638670166	0.0	0.0	0.0	0.0	0.0
chr19	39309638	39309953	55.3833	0	0	0	0	1485.77
