# Supplementary material for: Telomere-driven replicative crisis is driven by large-scale changes in genomic architecture
Source: Genome Res. 2026 Aug;36(8):1529–47. doi: 10.1101/gr.281373.125 (PMC13431167; doi:10.1101/gr.281373.125)
Supplement: Supplement 2 [file Supplemental_code.zip › Supplemental_code/annotations/example_input_files/example_multisheet_chr-start-end_input.xlsx]

## Sheet: Sheet1
Gene location	Other data
chr2:47930149-48320174	100
chr16:2298327-2363113	500

## Sheet: Sheet2
Gene location	other data	random
chr20:25070421-25122324	200	xyz
chr3:38459967-38499186	300	abc
