# Supplementary material for: Telomere-driven replicative crisis is driven by large-scale changes in genomic architecture
Source: Genome Res. 2026 Aug;36(8):1529–47. doi: 10.1101/gr.281373.125 (PMC13431167; doi:10.1101/gr.281373.125)
Supplement: Supplement 2 [file Supplemental_code.zip › Supplemental_code/annotations/example_input_files/example_multisheet_genes_input.xlsx]

## Sheet: Sample1
Gene	Chr	Start	End	Gene_length	Distance_to_telomere	Gene_loc
ACTE1P	chr11	71332735	71350297	17563	63774703	chr11:71332735-71350297
STX8	chr17	9157469	9483516	326047	9155269	chr17:9157469-9483516
MAP3K15	chrX	18942795	19098393	155598	18940795	chrX:18942795-19098393
AC109927.1	chr4	142139244	142140755	118656	51431845	chr4:142139244-142140755

## Sheet: Sample2
Orig_Gene	Alt_Gene	Gene	Chr	Start	End	Gene_length	Distance_to_telomere	Gene_loc
TMEM30A-DT		TMEM30A-DT	chr6	76461836	76468686	6850	76458836	chr6:76461836-76468686
ENSG00000225315		AL591178.1	chr1	23878572	23924512	45941	23875572	chr1:23878572-23924512
