# Supplementary material for: Telomere-driven replicative crisis is driven by large-scale changes in genomic architecture
Source: Genome Res. 2026 Aug;36(8):1529–47. doi: 10.1101/gr.281373.125 (PMC13431167; doi:10.1101/gr.281373.125)
Supplement: Supplement 2 [file Supplemental_code.zip › Supplemental_code/annotations/example_output_files/annotated_example.csv]

seqnames	start	end	width	strand	score	scoreY	scoreO	reg-tel_distance	reg-cen_distance	censat_repeats	fragile_sites	genes	gene_lengths	gene-telomere_distances	gene_positions
chr1	863800	871599	7800	*	0.175034978284093	0.181851986412492	0.168217970155693	860800	120932248		FRA1A	TMEM88B, LINC01770, LOC107985729, VWA1	6815, 4416, 2316, 7192	854800, 861517, 864593, 867050	chr1:857800-864615, chr1:864517-868933, chr1:867593-869909, chr1:870050-877242
chr6	129270600	129273399	2800	*	0.1567294822402	0.120799306264576	0.192659658215824	42850201	68215009			PTPRK, PTPRK-AS1	555977, 58431	42409862, 42844186	chr6:129157761-129713738, chr6:129220983-129279414
chr9	108482200	108487399	5200	*	0.141193207831498	0.11794689390898	0.164439521754016	42127001	60904804			HSD17B3, SLC35D2	76115, 70279	42131629, 42058968	chr9:108406656-108482771, chr9:108485153-108555432
