# Supplementary material for: Telomere-driven replicative crisis is driven by large-scale changes in genomic architecture
Source: Genome Res. 2026 Aug;36(8):1529–47. doi: 10.1101/gr.281373.125 (PMC13431167; doi:10.1101/gr.281373.125)
Supplement: Supplement 2 [file Supplemental_code.zip › Supplemental_code/annotations/example_output_files/annotated_example_CaC-exploded.xlsx]

## Sheet: Sheet1
chrom	start	end	Crisis-A	Crisis-B	Crisis-C	Pre-A	Pre-B	Pre-C	reg-tel_distance	reg-cen_distance	censat_repeats	fragile_sites	genes	gene_lengths	gene-telomere_distances	gene_positions
chr1	146369	147028	874.890638670166	0.0	0.0	185.356811862835	332.005312084993	304.878048780487	143369	121649679		FRA1A	SEPTIN14P22	2583	141134	chr1:144134-146717
chr1	146369	147028	874.890638670166	0.0	0.0	185.356811862835	332.005312084993	304.878048780487	143369	121649679		FRA1A	SEPTIN14P13	377	143340	chr1:146340-146717
chr16	33992211	33992264	874.890638670166	0.0	0.0	0.0	0.0	0.0	33989611	1856075	ct_16_22
chr5	14889	14954	2492.24634470536	842.578289566072	358.487184083169	878.763222131814	1619.02118604866	1447.67419711227	12489	47024245
chr9	150503375	150504327	0.0	896.860986547085	0.0	185.356811862835	996.01593625498	0.0	110073	102921732			FAM157B	56610	79421	chr9:150478369-150534979
chr9	150503375	150504327	0.0	896.860986547085	0.0	185.356811862835	996.01593625498	0.0	110073	102921732			LOC124902321	3560	110553	chr9:150500287-150503847

## Sheet: Sheet2
chrom	start	end	Crisis-A	Crisis-B	Crisis-C	Pre-A	Pre-B	Pre-C	reg-tel_distance	reg-cen_distance	censat_repeats	fragile_sites	genes	gene_lengths	gene-telomere_distances	gene_positions
chr16	34056215	34056825	874.890638670166	0.0	0.0	0.0	0.0	0.0	34053615	1792071	ct_16_22
chr19	39309638	39309953	55.3832521045635	0.0	0.0	0.0	0.0	1485.77088650996	22394247	9541782		FRA19A
chrY	24687712	24687804	0.0	896.860986547085	0.0	0.0	0.0	0.0	37765996	13804719			GOLGA6L14P	2925	37765764	chrY:24685111-24688036
