# Supplementary material for: Telomere-driven replicative crisis is driven by large-scale changes in genomic architecture
Source: Genome Res. 2026 Aug;36(8):1529–47. doi: 10.1101/gr.281373.125 (PMC13431167; doi:10.1101/gr.281373.125)
Supplement: Supplement 2 [file Supplemental_code.zip › Supplemental_code/annotations/src/annotate/ref_files/CAT_liftoff_from_table_browser.csv]

seqid	start	end	gene_name	gene
chr1	11135	12457	AL627309.3-1	AL627309.3
chr1	11629	13433	AP006222.2-1	AP006222.2
chr1	14252	21099	AC114498.1-201	AC114498.1
chr1	14291	20905	AC114498.1-202	AC114498.1
chr1	52975	54613	AL731661.1-1	AL731661.1
chr1	101067	101491	WBP1LP6-1	WBP1LP6
chr1	111902	112896	OR4F21-201	OR4F21
chr1	132242	133260	AC092192.1-1	AC092192.1
chr1	138270	151217	CICP18-202	CICP18
chr1	148603	151415	CICP18-201	CICP18
chr1	148607	151413	CICP3-201	CICP3
chr1	152394	205163	AL669831.1-201	AL669831.1
chr1	153368	153698	AC018638.1-1	AC018638.1
chr1	154676	159874	AC240565.2-201	AC240565.2
chr1	155507	156409	AC093752.3-1	AC093752.3
chr1	158758	159095	AC093392.2-1	AC093392.2
chr1	162164	162501	AC093392.2-1	AC093392.2
chr1	165580	165917	AC093392.2-1	AC093392.2
chr1	184765	184869	RNU6-1199P-201	RNU6-1199P
chr1	187447	188526	AL669831.2-201	AL669831.2
chr1	191259	200817	AL669831.1-202	AL669831.1
chr1	205283	234900	LINC01409-1	LINC01409
chr1	205283	238969	LINC01409-1	LINC01409
chr1	205294	238968	LINC01409-1	LINC01409
chr1	205296	234176	LINC01409-1	LINC01409
chr1	205296	238968	LINC01409-1	LINC01409
chr1	205306	211227	LINC01409-1	LINC01409
chr1	205318	208728	LINC01409-1	LINC01409
chr1	205332	238968	LINC01409-1	LINC01409
chr1	205338	238963	LINC01409-1	LINC01409
chr1	205345	213723	LINC01409-1	LINC01409
chr1	205345	238953	LINC01409-1	LINC01409
chr1	205348	238963	LINC01409-1	LINC01409
chr1	205348	238971	LINC01409-1	LINC01409
chr1	205385	234178	LINC01409-1	LINC01409
chr1	205466	211192	LINC01409-1	LINC01409
chr1	205473	210966	LINC01409-1	LINC01409
chr1	205508	237284	LINC01409-1	LINC01409
chr1	208473	208587	AL669831.6-201	AL669831.6
chr1	210906	211296	LINC01409-1	LINC01409
chr1	210906	211514	LINC01409-1	LINC01409
chr1	210906	213403	LINC01409-1	LINC01409
chr1	210906	224419	LINC01409-1	LINC01409
chr1	210906	230782	LINC01409-1	LINC01409
chr1	210906	233738	LINC01409-1	LINC01409
chr1	210906	234033	LINC01409-1	LINC01409
chr1	210906	234176	LINC01409-1	LINC01409
chr1	210906	235365	LINC01409-1	LINC01409
chr1	210906	236220	LINC01409-1	LINC01409
chr1	210906	238635	LINC01409-1	LINC01409
chr1	210932	236227	LINC01409-1	LINC01409
chr1	212336	214209	LINC01409-1	LINC01409
chr1	229784	246719	AL669831.4-201	AL669831.4
chr1	232741	235486	LINC01409-1	LINC01409
chr1	232839	236341	LINC01409-1	LINC01409
chr1	234704	239067	AL669831.4-202	AL669831.4
chr1	246377	248844	FAM87B-201	FAM87B
chr1	254109	278561	LINC01128-215	LINC01128
chr1	255177	256494	LINC00115-201	LINC00115
chr1	255803	281194	LINC01128-214	LINC01128
chr1	256569	288416	LINC01128-205	LINC01128
chr1	256574	275334	LINC01128-225	LINC01128
chr1	256575	288055	LINC01128-226	LINC01128
chr1	256606	278131	LINC01128-223	LINC01128
chr1	256609	288378	LINC01128-222	LINC01128
chr1	256623	282491	LINC01128-213	LINC01128
chr1	256623	288302	LINC01128-219	LINC01128
chr1	256625	282571	LINC01128-218	LINC01128
chr1	256625	283065	LINC01128-208	LINC01128
chr1	256628	280983	LINC01128-206	LINC01128
chr1	256634	282466	LINC01128-207	LINC01128
chr1	256638	270968	LINC01128-204	LINC01128
chr1	256638	282421	LINC01128-210	LINC01128
chr1	256638	283353	LINC01128-209	LINC01128
chr1	256644	286216	LINC01128-217	LINC01128
chr1	256663	279182	LINC01128-211	LINC01128
chr1	256670	281735	LINC01128-202	LINC01128
chr1	256671	283344	LINC01128-221	LINC01128
chr1	256742	270968	LINC01128-224	LINC01128
chr1	256777	283353	LINC01128-216	LINC01128
chr1	256786	270966	LINC01128-220	LINC01128
chr1	256792	281484	LINC01128-212	LINC01128
chr1	260548	272563	LINC01128-227	LINC01128
chr1	260575	270987	LINC01128-201	LINC01128
chr1	280316	281721	LINC01128-203	LINC01128
chr1	289199	295694	AL669831.7-201	AL669831.7
chr1	289200	297176	AL669831.7-202	AL669831.7
chr1	297044	306821	FAM41C-203	FAM41C
chr1	297213	299175	FAM41C-202	FAM41C
chr1	297376	306720	FAM41C-201	FAM41C
chr1	302266	303324	TUBB8P11-201	TUBB8P11
chr1	303503	307152	AL669831.5-201	AL669831.5
chr1	334822	345620	AL645608.6-201	AL645608.6
chr1	341068	344593	AL645608.2-201	AL645608.2
chr1	343803	344615	AL645608.4-201	AL645608.4
chr1	346508	350660	LINC02593-203	LINC02593
chr1	346513	349336	LINC02593-201	LINC02593
chr1	347013	348178	LINC02593-202	LINC02593
chr1	353570	368044	SAMD11-203	SAMD11
chr1	354792	364585	SAMD11-204	SAMD11
chr1	355363	373316	SAMD11-202	SAMD11
chr1	355373	373323	SAMD11-210	SAMD11
chr1	355373	373323	SAMD11-211	SAMD11
chr1	355373	373323	SAMD11-212	SAMD11
chr1	355373	373323	SAMD11-213	SAMD11
chr1	355373	373323	SAMD11-214	SAMD11
chr1	355373	373323	SAMD11-215	SAMD11
chr1	355373	373323	SAMD11-216	SAMD11
chr1	355373	373323	SAMD11-217	SAMD11
chr1	359945	373317	SAMD11-201	SAMD11
chr1	368027	373001	SAMD11-205	SAMD11
chr1	369090	370918	SAMD11-209	SAMD11
chr1	369820	371739	SAMD11-208	SAMD11
chr1	370847	371547	SAMD11-207	SAMD11
chr1	370910	371637	SAMD11-206	SAMD11
chr1	372944	388041	NOC2L-201	NOC2L
chr1	372945	375802	NOC2L-204	NOC2L
chr1	372946	387243	NOC2L-203	NOC2L
chr1	374060	374304	NOC2L-206	NOC2L
chr1	383210	388094	NOC2L-205	NOC2L
chr1	387030	388041	NOC2L-202	NOC2L
chr1	389373	394430	KLHL17-201	KLHL17
chr1	389428	394313	KLHL17-205	KLHL17
chr1	390238	391268	KLHL17-202	KLHL17
chr1	391516	393320	KLHL17-203	KLHL17
chr1	392341	392954	KLHL17-204	KLHL17
chr1	395192	404574	PLEKHN1-203	PLEKHN1
chr1	395212	403717	PLEKHN1-201	PLEKHN1
chr1	395212	403717	PLEKHN1-202	PLEKHN1
chr1	399584	400233	PLEKHN1-204	PLEKHN1
chr1	402220	404574	PLEKHN1-205	PLEKHN1
chr1	403912	411933	PERM1-201	PERM1
chr1	403913	405350	PERM1-203	PERM1
chr1	403913	410869	PERM1-202	PERM1
chr1	425845	428149	AL645608.7-201	AL645608.7
chr1	429116	430327	HES4-202	HES4
chr1	429118	430252	HES4-201	HES4
chr1	429120	430251	HES4-203	HES4
chr1	429124	430136	HES4-204	HES4
chr1	431292	444671	ISG15-202	ISG15
chr1	431299	444566	ISG15-201	ISG15
chr1	438207	438361	AL645608.3-201	AL645608.3
chr1	442123	443323	AL645608.1-201	AL645608.1
chr1	443627	444671	ISG15-203	ISG15
chr1	450246	486181	AGRN-201	AGRN
chr1	450249	486183	AGRN-208	AGRN
chr1	464241	486181	AGRN-209	AGRN
chr1	464241	486181	AGRN-210	AGRN
chr1	465002	471523	AGRN-204	AGRN
chr1	475475	476426	AGRN-206	AGRN
chr1	477277	477942	AGRN-203	AGRN
chr1	477551	477915	AGRN-205	AGRN
chr1	478605	479457	AGRN-207	AGRN
chr1	482048	486177	AGRN-202	AGRN
chr1	485097	486181	AL645608.5-201	AL645608.5
chr1	489779	496474	AL390719.1-201	AL390719.1
chr1	489805	496471	AL390719.1-202	AL390719.1
chr1	492253	493334	AL645608.8-201	AL645608.8
chr1	493124	496471	AL390719.1-203	AL390719.1
chr1	493124	499449	AL390719.1-204	AL390719.1
chr1	494538	496289	AL390719.1-205	AL390719.1
chr1	494561	496456	AL390719.1-206	AL390719.1
chr1	501060	504400	RNF223-201	RNF223
chr1	510430	544696	C1orf159-204	C1orf159
chr1	510435	520691	C1orf159-211	C1orf159
chr1	510435	544710	C1orf159-203	C1orf159
chr1	510435	544713	C1orf159-205	C1orf159
chr1	510437	516250	C1orf159-219	C1orf159
chr1	510437	544704	C1orf159-212	C1orf159
chr1	510437	544704	C1orf159-216	C1orf159
chr1	510758	512685	C1orf159-210	C1orf159
chr1	510847	520788	C1orf159-202	C1orf159
chr1	511312	534741	C1orf159-201	C1orf159
chr1	511528	544710	C1orf159-207	C1orf159
chr1	512538	544858	C1orf159-218	C1orf159
chr1	515752	544971	C1orf159-209	C1orf159
chr1	515754	520908	C1orf159-214	C1orf159
chr1	515803	544976	C1orf159-215	C1orf159
chr1	516188	521427	C1orf159-208	C1orf159
chr1	519019	521427	C1orf159-206	C1orf159
chr1	519659	544702	C1orf159-213	C1orf159
chr1	526198	533212	AL390719.3-201	AL390719.3
chr1	565632	572671	LINC01342-201	LINC01342
chr1	595700	595795	MIR200B-201	MIR200B
chr1	596459	596549	MIR200A-201	MIR200A
chr1	597601	597684	MIR429-201	MIR429
chr1	597953	598940	AL390719.2-201	AL390719.2
chr1	601652	608152	TTLL10-AS1-201	TTLL10-AS1
chr1	602476	626317	TTLL10-202	TTLL10
chr1	602476	626317	TTLL10-203	TTLL10
chr1	602480	603631	TTLL10-206	TTLL10
chr1	602494	608771	TTLL10-208	TTLL10
chr1	608293	614245	TTLL10-201	TTLL10
chr1	609080	612524	TTLL10-204	TTLL10
chr1	609133	609481	TTLL10-207	TTLL10
chr1	613416	625856	TTLL10-205	TTLL10
chr1	631964	635028	TNFRSF18-201	TNFRSF18
chr1	631964	635049	TNFRSF18-203	TNFRSF18
chr1	632300	634137	TNFRSF18-204	TNFRSF18
chr1	632300	635028	TNFRSF18-202	TNFRSF18
chr1	639796	642595	TNFRSF4-203	TNFRSF4
chr1	639796	642610	TNFRSF4-201	TNFRSF4
chr1	640475	641955	TNFRSF4-202	TNFRSF4
chr1	645364	660458	SDF4-202	SDF4
chr1	645365	660524	SDF4-208	SDF4
chr1	645387	660488	SDF4-201	SDF4
chr1	645387	660488	SDF4-205	SDF4
chr1	645388	649808	SDF4-207	SDF4
chr1	645390	648750	SDF4-206	SDF4
chr1	646979	657053	SDF4-203	SDF4
chr1	655728	660425	SDF4-204	SDF4
chr1	660693	663498	B3GALT6-201	B3GALT6
chr1	670945	671963	C1QTNF12-202	C1QTNF12
chr1	670948	671658	C1QTNF12-204	C1QTNF12
chr1	670952	675655	C1QTNF12-201	C1QTNF12
chr1	671765	672918	C1QTNF12-203	C1QTNF12
chr1	672480	673224	C1QTNF12-205	C1QTNF12
chr1	678775	680333	AL162741.1-201	AL162741.1
chr1	682906	702860	UBE2J2-208	UBE2J2
chr1	682909	702861	UBE2J2-202	UBE2J2
chr1	682911	702861	UBE2J2-201	UBE2J2
chr1	683982	702862	UBE2J2-204	UBE2J2
chr1	684045	702871	UBE2J2-210	UBE2J2
chr1	684161	702733	UBE2J2-203	UBE2J2
chr1	684175	702840	UBE2J2-205	UBE2J2
chr1	684261	685333	UBE2J2-212	UBE2J2
chr1	684265	702856	UBE2J2-214	UBE2J2
chr1	684392	702851	UBE2J2-207	UBE2J2
chr1	684436	702834	UBE2J2-220	UBE2J2
chr1	685046	702797	UBE2J2-217	UBE2J2
chr1	685989	702822	UBE2J2-211	UBE2J2
chr1	686008	702840	UBE2J2-219	UBE2J2
chr1	686046	702861	UBE2J2-215	UBE2J2
chr1	686119	692568	UBE2J2-213	UBE2J2
chr1	686224	702844	UBE2J2-206	UBE2J2
chr1	686267	702861	UBE2J2-218	UBE2J2
chr1	691851	702844	UBE2J2-209	UBE2J2
chr1	696868	702478	UBE2J2-216	UBE2J2
chr1	704229	709427	LINC01786-201	LINC01786
chr1	704243	708400	LINC01786-202	LINC01786
chr1	709442	723551	SCNN1D-205	SCNN1D
chr1	709478	722899	SCNN1D-204	SCNN1D
chr1	709594	723550	SCNN1D-202	SCNN1D
chr1	710230	723555	SCNN1D-206	SCNN1D
chr1	710931	715371	SCNN1D-208	SCNN1D
chr1	711115	723550	SCNN1D-201	SCNN1D
chr1	711170	714800	SCNN1D-207	SCNN1D
chr1	716311	722469	SCNN1D-203	SCNN1D
chr1	723915	737478	ACAP3-212	ACAP3
chr1	723916	739479	ACAP3-202	ACAP3
chr1	724395	730501	ACAP3-206	ACAP3
chr1	725089	734806	ACAP3-201	ACAP3
chr1	726044	726554	ACAP3-207	ACAP3
chr1	727655	727716	MIR6726-201	MIR6726
chr1	727981	729811	ACAP3-204	ACAP3
chr1	728011	731163	ACAP3-209	ACAP3
chr1	729382	729787	ACAP3-213	ACAP3
chr1	730289	741160	ACAP3-208	ACAP3
chr1	731741	739370	ACAP3-203	ACAP3
chr1	732992	736450	ACAP3-210	ACAP3
chr1	733400	739379	ACAP3-211	ACAP3
chr1	734755	739367	ACAP3-205	ACAP3
chr1	740147	743228	PUSL1-201	PUSL1
chr1	740161	742579	PUSL1-204	PUSL1
chr1	740338	741391	PUSL1-202	PUSL1
chr1	740371	742620	PUSL1-203	PUSL1
chr1	740785	743227	PUSL1-205	PUSL1
chr1	743135	746989	INTS11-214	INTS11
chr1	743135	756272	INTS11-247	INTS11
chr1	743135	756272	INTS11-248	INTS11
chr1	743135	756272	INTS11-249	INTS11
chr1	743135	756272	INTS11-250	INTS11
chr1	743148	744256	INTS11-222	INTS11
chr1	743150	756206	INTS11-201	INTS11
chr1	743150	756245	INTS11-208	INTS11
chr1	743151	756258	INTS11-202	INTS11
chr1	743152	748964	INTS11-212	INTS11
chr1	743156	746726	INTS11-216	INTS11
chr1	743156	756222	INTS11-204	INTS11
chr1	743156	756235	INTS11-210	INTS11
chr1	743156	756238	INTS11-203	INTS11
chr1	743177	756213	INTS11-243	INTS11
chr1	743369	756255	INTS11-209	INTS11
chr1	743373	756251	INTS11-233	INTS11
chr1	743630	745381	INTS11-217	INTS11
chr1	743815	745336	INTS11-211	INTS11
chr1	743820	745321	INTS11-225	INTS11
chr1	743839	756233	INTS11-236	INTS11
chr1	743841	745306	INTS11-228	INTS11
chr1	744057	744122	MIR6727-201	MIR6727
chr1	744342	750860	INTS11-242	INTS11
chr1	744494	747164	INTS11-234	INTS11
chr1	744614	746220	INTS11-241	INTS11
chr1	745101	747157	INTS11-213	INTS11
chr1	745300	756215	INTS11-207	INTS11
chr1	745691	746697	INTS11-240	INTS11
chr1	745868	747253	INTS11-245	INTS11
chr1	745968	756214	INTS11-218	INTS11
chr1	746381	756243	INTS11-231	INTS11
chr1	746382	756245	INTS11-230	INTS11
chr1	746433	756210	INTS11-206	INTS11
chr1	746471	756256	INTS11-235	INTS11
chr1	746473	756244	INTS11-237	INTS11
chr1	746559	756222	INTS11-229	INTS11
chr1	746701	756243	INTS11-232	INTS11
chr1	747115	752418	INTS11-227	INTS11
chr1	749094	750203	AL139287.1-201	AL139287.1
chr1	750192	756251	INTS11-205	INTS11
chr1	750194	756272	INTS11-223	INTS11
chr1	750210	756196	INTS11-221	INTS11
chr1	750573	756243	INTS11-220	INTS11
chr1	750819	756256	INTS11-246	INTS11
chr1	750860	756227	INTS11-244	INTS11
chr1	750894	756234	INTS11-219	INTS11
chr1	750894	756245	INTS11-239	INTS11
chr1	750916	756245	INTS11-224	INTS11
chr1	750983	756188	INTS11-215	INTS11
chr1	751990	756198	INTS11-226	INTS11
chr1	754283	756243	INTS11-238	INTS11
chr1	756340	759579	CPTP-202	CPTP
chr1	756386	760481	CPTP-201	CPTP
chr1	756825	759056	CPTP-203	CPTP
chr1	762864	766899	TAS1R3-201	TAS1R3
chr1	766860	780738	DVL1-202	DVL1
chr1	766862	781044	DVL1-201	DVL1
chr1	766863	780761	DVL1-204	DVL1
chr1	767996	771007	DVL1-206	DVL1
chr1	768607	771676	DVL1-205	DVL1
chr1	769918	771814	DVL1-208	DVL1
chr1	771076	771989	DVL1-207	DVL1
chr1	771234	771293	MIR6808-201	MIR6808
chr1	773397	780581	DVL1-203	DVL1
chr1	783234	784808	MXRA8-207	MXRA8
chr1	783234	789337	MXRA8-202	MXRA8
chr1	783236	789098	MXRA8-201	MXRA8
chr1	783237	789086	MXRA8-203	MXRA8
chr1	783237	792334	MXRA8-209	MXRA8
chr1	783737	785018	MXRA8-206	MXRA8
chr1	783760	784791	MXRA8-210	MXRA8
chr1	783984	785560	MXRA8-208	MXRA8
chr1	785547	786056	MXRA8-205	MXRA8
chr1	785626	786056	MXRA8-204	MXRA8
chr1	804278	805706	AURKAIP1-203	AURKAIP1
chr1	804278	806044	AURKAIP1-202	AURKAIP1
chr1	804280	805718	AURKAIP1-201	AURKAIP1
chr1	804285	805722	AURKAIP1-204	AURKAIP1
chr1	804792	805693	AURKAIP1-205	AURKAIP1
chr1	804986	805708	AURKAIP1-206	AURKAIP1
chr1	809212	809579	NDUFB4P8-201	NDUFB4P8
chr1	817644	823027	CCNL2-211	CCNL2
chr1	817644	831265	CCNL2-201	CCNL2
chr1	818416	830234	CCNL2-215	CCNL2
chr1	818429	820644	CCNL2-206	CCNL2
chr1	818433	831239	CCNL2-218	CCNL2
chr1	818436	823685	CCNL2-214	CCNL2
chr1	818437	822874	CCNL2-203	CCNL2
chr1	818622	831853	CHM13_T0000315	MSTRG.9
chr1	818622	832233	CHM13_T0000316	MSTRG.9
chr1	818642	831241	CCNL2-213	CCNL2
chr1	818647	824456	CCNL2-204	CCNL2
chr1	819056	823580	CCNL2-220	CCNL2
chr1	819166	831258	CCNL2-216	CCNL2
chr1	819477	822831	CCNL2-217	CCNL2
chr1	819955	824647	CCNL2-208	CCNL2
chr1	821276	822935	CCNL2-212	CCNL2
chr1	823083	830296	CCNL2-209	CCNL2
chr1	824218	831247	CCNL2-202	CCNL2
chr1	825010	830217	CCNL2-210	CCNL2
chr1	825374	831255	CCNL2-205	CCNL2
chr1	827115	830217	CCNL2-207	CCNL2
chr1	827367	830886	CCNL2-219	CCNL2
chr1	831449	833949	MRPL20-AS1-209	MRPL20-AS1
chr1	831449	833966	MRPL20-AS1-204	MRPL20-AS1
chr1	831456	833976	MRPL20-AS1-202	MRPL20-AS1
chr1	831459	833956	MRPL20-AS1-201	MRPL20-AS1
chr1	831481	832538	MRPL20-AS1-208	MRPL20-AS1
chr1	831491	832474	MRPL20-AS1-206	MRPL20-AS1
chr1	831501	833936	MRPL20-AS1-203	MRPL20-AS1
chr1	831735	833963	MRPL20-AS1-207	MRPL20-AS1
chr1	832348	833976	MRPL20-AS1-205	MRPL20-AS1
chr1	833838	839223	MRPL20-201	MRPL20
chr1	833842	838237	MRPL20-206	MRPL20
chr1	833842	839198	MRPL20-204	MRPL20
chr1	834111	838928	MRPL20-205	MRPL20
chr1	837038	839220	MRPL20-203	MRPL20
chr1	837389	837682	RN7SL657P-201	RN7SL657P
chr1	838178	839165	MRPL20-202	MRPL20
chr1	841025	842548	MRPL20-DT-201	MRPL20-DT
chr1	850349	853374	ANKRD65-204	ANKRD65
chr1	850349	853699	ANKRD65-201	ANKRD65
chr1	850351	853374	ANKRD65-205	ANKRD65
chr1	850809	853021	ANKRD65-203	ANKRD65
chr1	851067	853190	ANKRD65-202	ANKRD65
chr1	852174	854621	AL391244.1-201	AL391244.1
chr1	858056	861671	TMEM88B-201	TMEM88B
chr1	864898	868933	LINC01770-202	LINC01770
chr1	864909	866203	LINC01770-203	LINC01770
chr1	864909	868848	LINC01770-204	LINC01770
chr1	865023	868880	LINC01770-201	LINC01770
chr1	869220	871819	VWA1-204	VWA1
chr1	869882	875125	VWA1-201	VWA1
chr1	870049	877274	VWA1-203	VWA1
chr1	870094	871537	VWA1-202	VWA1
chr1	884060	904534	ATAD3C-201	ATAD3C
chr1	884285	890275	ATAD3C-202	ATAD3C
chr1	896855	903036	ATAD3C-203	ATAD3C
chr1	906135	932352	ATAD3B-206	ATAD3B
chr1	906154	930705	ATAD3B-201	ATAD3B
chr1	912529	932352	ATAD3B-203	ATAD3B
chr1	913552	917166	ATAD3B-202	ATAD3B
chr1	917988	930706	ATAD3B-205	ATAD3B
chr1	919072	930705	ATAD3B-204	ATAD3B
chr1	937753	943956	AL645728.2-201	AL645728.2
chr1	938085	943855	AL645728.2-202	AL645728.2
chr1	946665	969189	ATAD3A-203	ATAD3A
chr1	946668	969088	ATAD3A-208	ATAD3A
chr1	946678	969189	ATAD3A-202	ATAD3A
chr1	946888	969117	ATAD3A-201	ATAD3A
chr1	947033	969189	ATAD3A-207	ATAD3A
chr1	951573	952279	ATAD3A-206	ATAD3A
chr1	952124	957284	ATAD3A-205	ATAD3A
chr1	958458	968646	ATAD3A-204	ATAD3A
chr1	969281	975128	TMEM240-201	TMEM240
chr1	969710	974957	TMEM240-202	TMEM240
chr1	973559	974854	TMEM240-203	TMEM240
chr1	976176	1009369	SSU72-201	SSU72
chr1	976177	980991	SSU72-204	SSU72
chr1	979141	1009093	SSU72-203	SSU72
chr1	995351	1009090	SSU72-202	SSU72
chr1	1008607	1010385	AL645728.1-201	AL645728.1
chr1	1009480	1011581	AL645728.1-202	AL645728.1
chr1	1018015	1018415	AL691432.3-201	AL691432.3
chr1	1032517	1034641	FNDC10-201	FNDC10
chr1	1034819	1037209	AL691432.4-201	AL691432.4
chr1	1048262	1050300	AL691432.2-201	AL691432.2
chr1	1049919	1065110	MIB2-232	MIB2
chr1	1049925	1065115	MIB2-201	MIB2
chr1	1049941	1065110	MIB2-231	MIB2
chr1	1049947	1065110	MIB2-219	MIB2
chr1	1049958	1065109	MIB2-210	MIB2
chr1	1050000	1065109	MIB2-214	MIB2
chr1	1050018	1065109	MIB2-226	MIB2
chr1	1050020	1053715	MIB2-209	MIB2
chr1	1050034	1059545	MIB2-230	MIB2
chr1	1050383	1065109	MIB2-213	MIB2
chr1	1050391	1059337	MIB2-215	MIB2
chr1	1050409	1065109	MIB2-203	MIB2
chr1	1050418	1052403	MIB2-221	MIB2
chr1	1050472	1051828	MIB2-204	MIB2
chr1	1050778	1059406	MIB2-225	MIB2
chr1	1050814	1065109	MIB2-217	MIB2
chr1	1050815	1063668	MIB2-222	MIB2
chr1	1051912	1059326	MIB2-216	MIB2
chr1	1052064	1065109	MIB2-202	MIB2
chr1	1052081	1065037	MIB2-220	MIB2
chr1	1057626	1059364	MIB2-228	MIB2
chr1	1058085	1058714	MIB2-224	MIB2
chr1	1058306	1065109	MIB2-229	MIB2
chr1	1059248	1060304	MIB2-206	MIB2
chr1	1059591	1060268	MIB2-223	MIB2
chr1	1060071	1061434	MIB2-212	MIB2
chr1	1061364	1062335	MIB2-218	MIB2
chr1	1061964	1064057	MIB2-208	MIB2
chr1	1062026	1063775	MIB2-205	MIB2
chr1	1062993	1065094	MIB2-211	MIB2
chr1	1063610	1065108	MIB2-227	MIB2
chr1	1063977	1065110	MIB2-207	MIB2
chr1	1066666	1067624	MMP23B-204	MMP23B
chr1	1066676	1069155	MMP23B-201	MMP23B
chr1	1066681	1068975	MMP23B-210	MMP23B
chr1	1066682	1069155	MMP23B-202	MMP23B
chr1	1067286	1069152	MMP23B-205	MMP23B
chr1	1067706	1069069	MMP23B-203	MMP23B
chr1	1067706	1069069	MMP23B-209	MMP23B
chr1	1068182	1069105	MMP23B-207	MMP23B
chr1	1068505	1069109	MMP23B-206	MMP23B
chr1	1068743	1069764	MMP23B-208	MMP23B
chr1	1069727	1093474	CDK11B-203	CDK11B
chr1	1070073	1093474	CDK11B-204	CDK11B
chr1	1070224	1093474	CDK11B-201	CDK11B
chr1	1070224	1093474	CDK11B-205	CDK11B
chr1	1070224	1093474	CDK11B-206	CDK11B
chr1	1070224	1093474	CDK11B-207	CDK11B
chr1	1070224	1093474	CDK11B-208	CDK11B
chr1	1070224	1093474	CDK11B-209	CDK11B
chr1	1076257	1093434	CDK11B-202	CDK11B
chr1	1093786	1097064	FO704657.1-201	FO704657.1
chr1	1093990	1127160	SLC35E2B-204	SLC35E2B
chr1	1095939	1127231	SLC35E2B-205	SLC35E2B
chr1	1095940	1127164	SLC35E2B-203	SLC35E2B
chr1	1095940	1127569	CHM13_T0000449	MSTRG.12
chr1	1095940	1127569	CHM13_T0000450	MSTRG.12
chr1	1095940	1127569	CHM13_T0000451	MSTRG.12
chr1	1098221	1104579	SLC35E2B-201	SLC35E2B
chr1	1104864	1127145	SLC35E2B-202	SLC35E2B
chr1	1106429	1107851	AL691432.1-201	AL691432.1
chr1	1107714	1108837	AL691432.1-202	AL691432.1
chr1	1134373	1136214	MMP23A-201	MMP23A
chr1	1136810	1158725	CDK11A-208	CDK11A
chr1	1137161	1157217	CDK11A-201	CDK11A
chr1	1137167	1172064	AL031282.2-201	AL031282.2
chr1	1137197	1138685	CDK11A-210	CDK11A
chr1	1137312	1156024	CDK11A-202	CDK11A
chr1	1137312	1157217	CDK11A-206	CDK11A
chr1	1137312	1157218	CDK11A-223	CDK11A
chr1	1137312	1158692	CDK11A-203	CDK11A
chr1	1137312	1158692	CDK11A-204	CDK11A
chr1	1137312	1158692	CDK11A-205	CDK11A
chr1	1137312	1158692	CDK11A-209	CDK11A
chr1	1137519	1138548	CDK11A-215	CDK11A
chr1	1137519	1138987	CDK11A-212	CDK11A
chr1	1138035	1139034	CDK11A-219	CDK11A
chr1	1138299	1139017	CDK11A-221	CDK11A
chr1	1138480	1141991	CDK11A-213	CDK11A
chr1	1138530	1139192	CDK11A-211	CDK11A
chr1	1138674	1139456	CDK11A-218	CDK11A
chr1	1138781	1143297	CDK11A-220	CDK11A
chr1	1139039	1142661	CDK11A-214	CDK11A
chr1	1150753	1158400	CDK11A-216	CDK11A
chr1	1153513	1156248	CDK11A-222	CDK11A
chr1	1156833	1158387	CDK11A-217	CDK11A
chr1	1157093	1158642	CDK11A-207	CDK11A
chr1	1158879	1170354	AL031282.1-201	AL031282.1
chr1	1158982	1166277	AL031282.1-202	AL031282.1
chr1	1159205	1180287	SLC35E2A-206	SLC35E2A
chr1	1159207	1180367	SLC35E2A-202	SLC35E2A
chr1	1161752	1180367	SLC35E2A-204	SLC35E2A
chr1	1166200	1170001	SLC35E2A-203	SLC35E2A
chr1	1166614	1180360	SLC35E2A-201	SLC35E2A
chr1	1166926	1170356	AL031282.1-203	AL031282.1
chr1	1169066	1173931	SLC35E2A-205	SLC35E2A
chr1	1170197	1171627	AL031282.1-204	AL031282.1
chr1	1185649	1212848	NADK-201	NADK
chr1	1185649	1213168	NADK-202	NADK
chr1	1185649	1214447	NADK-204	NADK
chr1	1186888	1192974	NADK-203	NADK
chr1	1187395	1188804	NADK-217	NADK
chr1	1188481	1191667	NADK-207	NADK
chr1	1188583	1190726	NADK-209	NADK
chr1	1188585	1189265	NADK-216	NADK
chr1	1188591	1191423	NADK-208	NADK
chr1	1188601	1191007	NADK-211	NADK
chr1	1188623	1189295	NADK-215	NADK
chr1	1188763	1191627	NADK-214	NADK
chr1	1190402	1214340	NADK-213	NADK
chr1	1190986	1212797	NADK-212	NADK
chr1	1191169	1212797	NADK-205	NADK
chr1	1196065	1212798	NADK-206	NADK
chr1	1213534	1214835	NADK-210	NADK
chr1	1219662	1324862	CHM13_T0000511	MSTRG.15
chr1	1219662	1325505	GNB1-209	GNB1
chr1	1219662	1325505	GNB1-210	GNB1
chr1	1219662	1325773	CHM13_T0000510	MSTRG.15
chr1	1219663	1325475	GNB1-201	GNB1
chr1	1222364	1228575	GNB1-205	GNB1
chr1	1223438	1252775	GNB1-206	GNB1
chr1	1224941	1325224	GNB1-204	GNB1
chr1	1227622	1324789	GNB1-202	GNB1
chr1	1238911	1266672	GNB1-203	GNB1
chr1	1259374	1259941	GNB1-208	GNB1
chr1	1259374	1325354	GNB1-207	GNB1
chr1	1325857	1327049	AL109917.1-201	AL109917.1
chr1	1349529	1351716	CALML6-202	CALML6
chr1	1349681	1351718	CALML6-201	CALML6
chr1	1349687	1351718	CALML6-204	CALML6
chr1	1349830	1351493	CALML6-203	CALML6
chr1	1352011	1353219	TMEM52-203	TMEM52
chr1	1352012	1353692	TMEM52-201	TMEM52
chr1	1352266	1353671	TMEM52-202	TMEM52
chr1	1352358	1353683	TMEM52-205	TMEM52
chr1	1352520	1353682	TMEM52-206	TMEM52
chr1	1352807	1353682	TMEM52-204	TMEM52
chr1	1356363	1395048	CFAP74-210	CFAP74
chr1	1356363	1439129	CFAP74-209	CFAP74
chr1	1356369	1362446	CFAP74-206	CFAP74
chr1	1356495	1361920	CFAP74-204	CFAP74
chr1	1381267	1395180	CFAP74-208	CFAP74
chr1	1388350	1439129	CFAP74-201	CFAP74
chr1	1390221	1439006	CFAP74-207	CFAP74
chr1	1390784	1395182	CFAP74-205	CFAP74
chr1	1418814	1439129	CFAP74-203	CFAP74
chr1	1423105	1426073	CFAP74-202	CFAP74
chr1	1448519	1450837	AL391845.2-201	AL391845.2
chr1	1448875	1450946	AL391845.2-202	AL391845.2
chr1	1454880	1465631	GABRD-202	GABRD
chr1	1454896	1466310	GABRD-201	GABRD
chr1	1454911	1465564	GABRD-207	GABRD
chr1	1454911	1465959	GABRD-213	GABRD
chr1	1454911	1466293	GABRD-203	GABRD
chr1	1454930	1465917	GABRD-205	GABRD
chr1	1454938	1461344	GABRD-211	GABRD
chr1	1454955	1466208	GABRD-218	GABRD
chr1	1455035	1466269	GABRD-212	GABRD
chr1	1457866	1465638	GABRD-215	GABRD
chr1	1459112	1459775	GABRD-209	GABRD
chr1	1459821	1466264	GABRD-210	GABRD
chr1	1460897	1465266	GABRD-219	GABRD
chr1	1461077	1464737	GABRD-204	GABRD
chr1	1462079	1466067	GABRD-208	GABRD
chr1	1462445	1465844	GABRD-217	GABRD
chr1	1462803	1465704	GABRD-214	GABRD
chr1	1463179	1465560	GABRD-206	GABRD
chr1	1464470	1466269	GABRD-216	GABRD
chr1	1484721	1485170	AL391845.1-201	AL391845.1
chr1	1484822	1485589	AL391845.1-202	AL391845.1
chr1	1485929	1620370	PRKCZ-201	PRKCZ
chr1	1486003	1580908	PRKCZ-208	PRKCZ
chr1	1486021	1491279	PRKCZ-219	PRKCZ
chr1	1486326	1495110	PRKCZ-224	PRKCZ
chr1	1490959	1507055	PRKCZ-216	PRKCZ
chr1	1491197	1570147	PRKCZ-207	PRKCZ
chr1	1508980	1620365	PRKCZ-202	PRKCZ
chr1	1509237	1580886	PRKCZ-221	PRKCZ
chr1	1509504	1620165	PRKCZ-204	PRKCZ
chr1	1510206	1585798	PRKCZ-205	PRKCZ
chr1	1510373	1585907	PRKCZ-210	PRKCZ
chr1	1510762	1585825	PRKCZ-222	PRKCZ
chr1	1517766	1585898	PRKCZ-217	PRKCZ
chr1	1540241	1585832	PRKCZ-218	PRKCZ
chr1	1540264	1591046	PRKCZ-220	PRKCZ
chr1	1546912	1585940	PRKCZ-211	PRKCZ
chr1	1551461	1585859	PRKCZ-209	PRKCZ
chr1	1568437	1583886	PRKCZ-212	PRKCZ
chr1	1569612	1580898	PRKCZ-206	PRKCZ
chr1	1569789	1585941	PRKCZ-223	PRKCZ
chr1	1570061	1585827	PRKCZ-203	PRKCZ
chr1	1575883	1580079	AL590822.2-201	AL590822.2
chr1	1579250	1620370	PRKCZ-215	PRKCZ
chr1	1580156	1591687	PRKCZ-225	PRKCZ
chr1	1580186	1620091	PRKCZ-214	PRKCZ
chr1	1603812	1620368	PRKCZ-226	PRKCZ
chr1	1603939	1608920	PRKCZ-213	PRKCZ
chr1	1616762	1618850	PRKCZ-AS1-201	PRKCZ-AS1
chr1	1617703	1619364	PRKCZ-AS1-202	PRKCZ-AS1
chr1	1619435	1629751	FAAP20-204	FAAP20
chr1	1619438	1642711	FAAP20-211	FAAP20
chr1	1619452	1629717	FAAP20-209	FAAP20
chr1	1619452	1629751	FAAP20-206	FAAP20
chr1	1620149	1629727	FAAP20-203	FAAP20
chr1	1624519	1629084	FAAP20-214	FAAP20
chr1	1624523	1629726	FAAP20-201	FAAP20
chr1	1624523	1629748	FAAP20-202	FAAP20
chr1	1624523	1634883	FAAP20-205	FAAP20
chr1	1624523	1648129	FAAP20-213	FAAP20
chr1	1624544	1629189	FAAP20-212	FAAP20
chr1	1624555	1629715	FAAP20-210	FAAP20
chr1	1626876	1629724	FAAP20-207	FAAP20
chr1	1647931	1656147	AL590822.1-201	AL590822.1
chr1	1663727	1746139	SKI-201	SKI
chr1	1667887	1739003	SKI-204	SKI
chr1	1681743	1746138	CHM13_T0000609	MSTRG.16
chr1	1681752	1746138	CHM13_T0000610	MSTRG.16
chr1	1683413	1739341	SKI-202	SKI
chr1	1739610	1740333	SKI-203	SKI
chr1	1750970	1757255	AL590822.3-201	AL590822.3
chr1	1750970	1759017	AL590822.3-202	AL590822.3
chr1	1757184	1830823	MORN1-203	MORN1
chr1	1765480	1765973	AL589739.1-201	AL589739.1
chr1	1771405	1830956	MORN1-209	MORN1
chr1	1789670	1792078	AL513477.1-201	AL513477.1
chr1	1790901	1791115	AL513477.1-202	AL513477.1
chr1	1794432	1830976	MORN1-202	MORN1
chr1	1797895	1815147	MORN1-211	MORN1
chr1	1802321	1802889	AL513477.2-201	AL513477.2
chr1	1810433	1826798	MORN1-206	MORN1
chr1	1810944	1824390	MORN1-204	MORN1
chr1	1814121	1827606	MORN1-205	MORN1
chr1	1817323	1830940	MORN1-201	MORN1
chr1	1824640	1827778	MORN1-210	MORN1
chr1	1826324	1827585	MORN1-207	MORN1
chr1	1827272	1829265	MORN1-208	MORN1
chr1	1831043	1845032	RER1-203	RER1
chr1	1831096	1841914	RER1-204	RER1
chr1	1831109	1845026	RER1-209	RER1
chr1	1831111	1842654	RER1-201	RER1
chr1	1831125	1835678	RER1-208	RER1
chr1	1831158	1843341	RER1-202	RER1
chr1	1832484	1841905	RER1-205	RER1
chr1	1833315	1842806	RER1-207	RER1
chr1	1841539	1842817	RER1-206	RER1
chr1	1843553	1852154	PEX10-201	PEX10
chr1	1843563	1852154	PEX10-202	PEX10
chr1	1843650	1852046	PEX10-209	PEX10
chr1	1844427	1852130	PEX10-204	PEX10
chr1	1846107	1852125	PEX10-206	PEX10
chr1	1848119	1853387	PEX10-205	PEX10
chr1	1848172	1849594	PEX10-208	PEX10
chr1	1848193	1850426	PEX10-203	PEX10
chr1	1848344	1852104	PEX10-207	PEX10
chr1	1865578	1920914	PLCH2-208	PLCH2
chr1	1908570	1946615	PLCH2-205	PLCH2
chr1	1917398	1946621	PLCH2-203	PLCH2
chr1	1917424	1946614	PLCH2-204	PLCH2
chr1	1920199	1946619	PLCH2-202	PLCH2
chr1	1920997	1946365	PLCH2-201	PLCH2
chr1	1933399	1934358	AL139246.1-201	AL139246.1
chr1	1934536	1935579	AL139246.4-201	AL139246.4
chr1	1938881	1946617	PLCH2-207	PLCH2
chr1	1939746	1946617	PLCH2-206	PLCH2
chr1	1949625	1968240	PANK4-201	PANK4
chr1	1949625	1968240	PANK4-202	PANK4
chr1	1949883	1961990	PANK4-210	PANK4
chr1	1950881	1955492	PANK4-208	PANK4
chr1	1951381	1954102	PANK4-204	PANK4
chr1	1953494	1955174	PANK4-206	PANK4
chr1	1955501	1957026	PANK4-212	PANK4
chr1	1955521	1960384	PANK4-203	PANK4
chr1	1960292	1968219	PANK4-205	PANK4
chr1	1961928	1968240	PANK4-209	PANK4
chr1	1962349	1967831	PANK4-207	PANK4
chr1	1962455	1968241	PANK4-211	PANK4
chr1	1970388	1971907	HES5-201	HES5
chr1	1971707	1989104	AL139246.5-201	AL139246.5
chr1	1988043	1989104	AL139246.5-202	AL139246.5
chr1	1991563	1993750	TNFRSF14-AS1-205	TNFRSF14-AS1
chr1	1991563	1995889	TNFRSF14-AS1-203	TNFRSF14-AS1
chr1	1991563	1998655	TNFRSF14-AS1-201	TNFRSF14-AS1
chr1	1991717	1993242	TNFRSF14-AS1-204	TNFRSF14-AS1
chr1	1991926	1995794	TNFRSF14-AS1-202	TNFRSF14-AS1
chr1	1995884	1998675	TNFRSF14-AS1-206	TNFRSF14-AS1
chr1	1997282	2002358	TNFRSF14-203	TNFRSF14
chr1	1997434	2003459	TNFRSF14-204	TNFRSF14
chr1	1997445	2003459	TNFRSF14-205	TNFRSF14
chr1	1997623	2003459	TNFRSF14-207	TNFRSF14
chr1	1997865	2003362	TNFRSF14-202	TNFRSF14
chr1	1998009	2005473	TNFRSF14-201	TNFRSF14
chr1	1998029	2005473	TNFRSF14-212	TNFRSF14
chr1	1998048	2000800	TNFRSF14-206	TNFRSF14
chr1	1998049	2000506	TNFRSF14-214	TNFRSF14
chr1	1998200	2003179	TNFRSF14-216	TNFRSF14
chr1	1998214	2005393	TNFRSF14-208	TNFRSF14
chr1	1999456	2005470	TNFRSF14-210	TNFRSF14
chr1	2001223	2003186	TNFRSF14-211	TNFRSF14
chr1	2002197	2005148	TNFRSF14-209	TNFRSF14
chr1	2002325	2007026	TNFRSF14-215	TNFRSF14
chr1	2003444	2005096	TNFRSF14-213	TNFRSF14
chr1	2008053	2011532	AL139246.2-201	AL139246.2
chr1	2023204	2026178	AL139246.3-201	AL139246.3
chr1	2028135	2031277	PRXL2B-213	PRXL2B
chr1	2028184	2031303	PRXL2B-208	PRXL2B
chr1	2028394	2033112	PRXL2B-202	PRXL2B
chr1	2028394	2033112	PRXL2B-205	PRXL2B
chr1	2028421	2033113	PRXL2B-204	PRXL2B
chr1	2028424	2033112	PRXL2B-201	PRXL2B
chr1	2028440	2031592	PRXL2B-215	PRXL2B
chr1	2028442	2033108	PRXL2B-203	PRXL2B
chr1	2028461	2031450	PRXL2B-206	PRXL2B
chr1	2028477	2030622	PRXL2B-207	PRXL2B
chr1	2028521	2030637	PRXL2B-214	PRXL2B
chr1	2028686	2031158	PRXL2B-211	PRXL2B
chr1	2028722	2033114	PRXL2B-212	PRXL2B
chr1	2028729	2030390	PRXL2B-210	PRXL2B
chr1	2030238	2033113	PRXL2B-209	PRXL2B
chr1	2032283	2034322	MMEL1-204	MMEL1
chr1	2032283	2074662	MMEL1-201	MMEL1
chr1	2032570	2071145	MMEL1-206	MMEL1
chr1	2032570	2071145	MMEL1-207	MMEL1
chr1	2033338	2034512	MMEL1-205	MMEL1
chr1	2033338	2034523	MMEL1-202	MMEL1
chr1	2034298	2035717	MMEL1-203	MMEL1
chr1	2047917	2053048	MMEL1-208	MMEL1
chr1	2071408	2074625	MMEL1-209	MMEL1
chr1	2074213	2077864	MMEL1-AS1-201	MMEL1-AS1
chr1	2077219	2301487	TTC34-201	TTC34
chr1	2082611	2289416	TTC34-202	TTC34
chr1	2267418	2284464	AC242022.2-201	AC242022.2
chr1	2272929	2276162	AC242022.1-201	AC242022.1
chr1	2311620	2312463	AL592464.2-201	AL592464.2
chr1	2313826	2317538	AL592464.3-201	AL592464.3
chr1	2314202	2314769	AL592464.1-201	AL592464.1
chr1	2461985	2464743	AL589702.1-201	AL589702.1
chr1	2462345	2470035	AL589702.1-202	AL589702.1
chr1	2523086	2524523	ACTRT2-201	ACTRT2
chr1	2561656	2564573	PRDM16-DT-208	PRDM16-DT
chr1	2561656	2565828	PRDM16-DT-202	PRDM16-DT
chr1	2561658	2563793	PRDM16-DT-203	PRDM16-DT
chr1	2561658	2564074	PRDM16-DT-207	PRDM16-DT
chr1	2561658	2570479	PRDM16-DT-206	PRDM16-DT
chr1	2561665	2563908	PRDM16-DT-209	PRDM16-DT
chr1	2561679	2564784	PRDM16-DT-210	PRDM16-DT
chr1	2563330	2565724	PRDM16-DT-204	PRDM16-DT
chr1	2564000	2564437	PRDM16-DT-205	PRDM16-DT
chr1	2566113	2569811	PRDM16-DT-201	PRDM16-DT
chr1	2571208	2939145	PRDM16-206	PRDM16
chr1	2571223	2689613	PRDM16-210	PRDM16
chr1	2571237	2940224	PRDM16-203	PRDM16
chr1	2571243	2943423	PRDM16-201	PRDM16
chr1	2571251	2939145	PRDM16-208	PRDM16
chr1	2630076	2630137	MIR4251-201	MIR4251
chr1	2635035	2635818	AL008733.1-201	AL008733.1
chr1	2709029	2711706	AL512383.1-201	AL512383.1
chr1	2741309	2938728	PRDM16-207	PRDM16
chr1	2747504	2891755	PRDM16-204	PRDM16
chr1	2810883	2814344	AL590438.1-201	AL590438.1
chr1	2817299	2827397	AL354743.2-201	AL354743.2
chr1	2872635	2878749	AL354743.1-201	AL354743.1
chr1	2901325	2939096	PRDM16-205	PRDM16
chr1	2929720	2938898	PRDM16-202	PRDM16
chr1	2930018	2930875	PRDM16-209	PRDM16
chr1	2959430	2988135	ARHGEF16-203	ARHGEF16
chr1	2970767	2988135	ARHGEF16-202	ARHGEF16
chr1	2971733	2988135	ARHGEF16-201	ARHGEF16
chr1	2973306	2978284	ARHGEF16-205	ARHGEF16
chr1	2976369	2979220	ARHGEF16-206	ARHGEF16
chr1	2976386	2980782	ARHGEF16-204	ARHGEF16
chr1	2977531	2988135	ARHGEF16-207	ARHGEF16
chr1	2994258	2994640	AL512413.1-201	AL512413.1
chr1	2994963	3121629	MEGF6-202	MEGF6
chr1	2996932	3039761	MEGF6-201	MEGF6
chr1	2997324	3000500	MEGF6-207	MEGF6
chr1	2997574	3121398	MEGF6-205	MEGF6
chr1	2997937	3003731	MEGF6-206	MEGF6
chr1	2999652	3003028	MEGF6-204	MEGF6
chr1	2999741	3001258	MEGF6-203	MEGF6
chr1	3069002	3069098	MIR551A-201	MIR551A
chr1	3133284	3134838	AL513320.1-201	AL513320.1
chr1	3135109	3140200	TPRG1L-202	TPRG1L
chr1	3135144	3140200	TPRG1L-201	TPRG1L
chr1	3140839	3159939	WRAP73-202	WRAP73
chr1	3140842	3159976	WRAP73-201	WRAP73
chr1	3141958	3149698	WRAP73-207	WRAP73
chr1	3142285	3159907	WRAP73-204	WRAP73
chr1	3142838	3147130	WRAP73-210	WRAP73
chr1	3143382	3145523	WRAP73-206	WRAP73
chr1	3144988	3145506	WRAP73-209	WRAP73
chr1	3145086	3162634	WRAP73-205	WRAP73
chr1	3145344	3159942	WRAP73-203	WRAP73
chr1	3157126	3159942	WRAP73-208	WRAP73
chr1	3162388	3247802	TP73-208	TP73
chr1	3162392	3247802	TP73-211	TP73
chr1	3162437	3244891	TP73-202	TP73
chr1	3162437	3247801	TP73-201	TP73
chr1	3162437	3247801	TP73-203	TP73
chr1	3168774	3178596	AL136528.1-201	AL136528.1
chr1	3192213	3244678	TP73-209	TP73
chr1	3192213	3244678	TP73-213	TP73
chr1	3200519	3244891	TP73-204	TP73
chr1	3200519	3244891	TP73-205	TP73
chr1	3200519	3247802	TP73-206	TP73
chr1	3200554	3241287	TP73-210	TP73
chr1	3209573	3220061	TP73-212	TP73
chr1	3209585	3244690	TP73-207	TP73
chr1	3223734	3225826	TP73-AS2-201	TP73-AS2
chr1	3239007	3244966	TP73-214	TP73
chr1	3247111	3257506	TP73-AS1-217	TP73-AS1
chr1	3247201	3248189	TP73-AS1-207	TP73-AS1
chr1	3247211	3258372	TP73-AS1-201	TP73-AS1
chr1	3247250	3258543	TP73-AS1-215	TP73-AS1
chr1	3247286	3258315	TP73-AS1-216	TP73-AS1
chr1	3247584	3258923	TP73-AS1-204	TP73-AS1
chr1	3247657	3258316	TP73-AS1-229	TP73-AS1
chr1	3247775	3249476	TP73-AS1-202	TP73-AS1
chr1	3247793	3258937	TP73-AS1-213	TP73-AS1
chr1	3248008	3248897	TP73-AS1-220	TP73-AS1
chr1	3248543	3248704	AL136528.2-201	AL136528.2
chr1	3248743	3258485	TP73-AS1-219	TP73-AS1
chr1	3248749	3258974	TP73-AS1-203	TP73-AS1
chr1	3248766	3258499	TP73-AS1-212	TP73-AS1
chr1	3248793	3258392	TP73-AS1-222	TP73-AS1
chr1	3248806	3257748	TP73-AS1-214	TP73-AS1
chr1	3248812	3258326	TP73-AS1-227	TP73-AS1
chr1	3248812	3258478	TP73-AS1-228	TP73-AS1
chr1	3248938	3258572	TP73-AS1-226	TP73-AS1
chr1	3249129	3257984	TP73-AS1-218	TP73-AS1
chr1	3249139	3258392	TP73-AS1-224	TP73-AS1
chr1	3249194	3258624	TP73-AS1-209	TP73-AS1
chr1	3249675	3254459	TP73-AS1-205	TP73-AS1
chr1	3250034	3258343	TP73-AS1-210	TP73-AS1
chr1	3250047	3254971	TP73-AS1-206	TP73-AS1
chr1	3251058	3258557	TP73-AS1-223	TP73-AS1
chr1	3251305	3258508	TP73-AS1-211	TP73-AS1
chr1	3251448	3254788	TP73-AS1-221	TP73-AS1
chr1	3251589	3258488	TP73-AS1-225	TP73-AS1
chr1	3251737	3254862	TP73-AS1-208	TP73-AS1
chr1	3258060	3268790	CCDC27-203	CCDC27
chr1	3264045	3283241	CCDC27-202	CCDC27
chr1	3264050	3283241	CCDC27-201	CCDC27
chr1	3284250	3287549	SMIM1-204	SMIM1
chr1	3284366	3287263	SMIM1-203	SMIM1
chr1	3284382	3287575	SMIM1-201	SMIM1
chr1	3290151	3308095	LRRC47-201	LRRC47
chr1	3292727	3295770	LRRC47-202	LRRC47
chr1	3292882	3295642	LRRC47-203	LRRC47
chr1	3294407	3294704	RN7SL574P-201	RN7SL574P
chr1	3296601	3297132	AL365330.1-201	AL365330.1
chr1	3323681	3357618	CEP104-223	CEP104
chr1	3323681	3368809	CEP104-202	CEP104
chr1	3323681	3368809	CEP104-212	CEP104
chr1	3323681	3368809	CEP104-213	CEP104
chr1	3323681	3368809	CEP104-214	CEP104
chr1	3323681	3368809	CEP104-215	CEP104
chr1	3323681	3368809	CEP104-216	CEP104
chr1	3323681	3368809	CEP104-220	CEP104
chr1	3323681	3368809	CEP104-221	CEP104
chr1	3323681	3368809	CEP104-222	CEP104
chr1	3323681	3368809	CEP104-224	CEP104
chr1	3323681	3368809	CEP104-226	CEP104
chr1	3323681	3368994	CEP104-211	CEP104
chr1	3324626	3359307	CEP104-217	CEP104
chr1	3324626	3368792	CEP104-210	CEP104
chr1	3324626	3368823	CEP104-218	CEP104
chr1	3326836	3328055	CEP104-207	CEP104
chr1	3327745	3368831	CEP104-203	CEP104
chr1	3327919	3348755	CEP104-204	CEP104
chr1	3334404	3368831	CEP104-206	CEP104
chr1	3341347	3342879	CEP104-209	CEP104
chr1	3342745	3348739	CEP104-205	CEP104
chr1	3345277	3368796	CEP104-208	CEP104
chr1	3349418	3368809	CEP104-219	CEP104
chr1	3354705	3368812	CEP104-201	CEP104
chr1	3358179	3368809	CEP104-225	CEP104
chr1	3368864	3372088	DFFB-211	DFFB
chr1	3368864	3397324	DFFB-201	DFFB
chr1	3368878	3397333	DFFB-210	DFFB
chr1	3369057	3397333	DFFB-206	DFFB
chr1	3369070	3397333	DFFB-202	DFFB
chr1	3369070	3397333	DFFB-208	DFFB
chr1	3369073	3397333	DFFB-204	DFFB
chr1	3369114	3397333	DFFB-203	DFFB
chr1	3369197	3397333	DFFB-207	DFFB
chr1	3379261	3384454	DFFB-209	DFFB
chr1	3395410	3397333	DFFB-205	DFFB
chr1	3401028	3412151	C1orf174-203	C1orf174
chr1	3401028	3412197	C1orf174-202	C1orf174
chr1	3401036	3412176	C1orf174-201	C1orf174
chr1	3412255	3426560	LINC01134-204	LINC01134
chr1	3412275	3417436	LINC01134-201	LINC01134
chr1	3412307	3429133	LINC01134-203	LINC01134
chr1	3412319	3427355	LINC01134-202	LINC01134
chr1	3452405	3461787	LINC01346-202	LINC01346
chr1	3452484	3457383	LINC01346-203	LINC01346
chr1	3452536	3467182	LINC01346-201	LINC01346
chr1	3456467	3460821	LINC01345-203	LINC01345
chr1	3456481	3460821	LINC01345-202	LINC01345
chr1	3459064	3460945	LINC01345-201	LINC01345
chr1	3459064	3460945	LINC01345-204	LINC01345
chr1	3459676	3461787	LINC01346-204	LINC01346
chr1	3488039	3524477	LINC02780-203	LINC02780
chr1	3488046	3509949	LINC02780-202	LINC02780
chr1	3488046	3510746	LINC02780-201	LINC02780
chr1	3524693	3531470	AL805961.1-201	AL805961.1
chr1	3688517	3688889	EEF1DP6-201	EEF1DP6
chr1	3925565	3938195	LINC01777-203	LINC01777
chr1	3925580	3938193	LINC01777-204	LINC01777
chr1	3925580	3938193	LINC01777-211	LINC01777
chr1	3925589	3938193	LINC01777-201	LINC01777
chr1	3925617	3931676	LINC01777-208	LINC01777
chr1	3925619	3930450	LINC01777-207	LINC01777
chr1	3925627	3931675	LINC01777-212	LINC01777
chr1	3925633	3938193	LINC01777-210	LINC01777
chr1	3925634	3930450	LINC01777-202	LINC01777
chr1	3925677	3931675	LINC01777-213	LINC01777
chr1	3925677	3938193	LINC01777-206	LINC01777
chr1	3929121	3938193	LINC01777-209	LINC01777
chr1	3929879	3938195	LINC01777-205	LINC01777
chr1	3992630	3997871	AL355602.1-201	AL355602.1
chr1	4065460	4065871	Z98747.1-201	Z98747.1
chr1	4085207	4107712	LINC01646-202	LINC01646
chr1	4085215	4107712	LINC01646-208	LINC01646
chr1	4085225	4107719	LINC01646-207	LINC01646
chr1	4085230	4097435	LINC01646-203	LINC01646
chr1	4085230	4107712	LINC01646-205	LINC01646
chr1	4085239	4107719	LINC01646-204	LINC01646
chr1	4085242	4098794	LINC01646-206	LINC01646
chr1	4085274	4097148	LINC01646-201	LINC01646
chr1	4168332	4306459	AJAP1-202	AJAP1
chr1	4168455	4291715	AJAP1-201	AJAP1
chr1	4224917	4225928	AJAP1-203	AJAP1
chr1	4243973	4247508	Z98886.1-201	Z98886.1
chr1	4244034	4248755	Z98886.1-202	Z98886.1
chr1	4479680	4489056	BX005132.1-201	BX005132.1
chr1	4489138	4497326	LINC02781-201	LINC02781
chr1	4602316	4606761	LINC02782-201	LINC02782
chr1	4818916	4824286	AL139823.1-201	AL139823.1
chr1	5001133	5015288	Z98259.3-201	Z98259.3
chr1	5003184	5004426	Z98259.2-201	Z98259.2
chr1	5012192	5015456	Z98259.3-202	Z98259.3
chr1	5013226	5015203	Z98259.3-203	Z98259.3
chr1	5015376	5017073	Z98259.1-201	Z98259.1
chr1	5077140	5077275	Z97988.2-201	Z97988.2
chr1	5084102	5190718	AL365255.1-201	AL365255.1
chr1	5086465	5086538	Z97988.1-201	Z97988.1
chr1	5109777	5190758	AL365255.1-202	AL365255.1
chr1	5386901	5386971	MIR4689-201	MIR4689
chr1	5387040	5391882	NPHP4-204	NPHP4
chr1	5387040	5392605	NPHP4-202	NPHP4
chr1	5387040	5518250	NPHP4-208	NPHP4
chr1	5387040	5518251	NPHP4-201	NPHP4
chr1	5387042	5518299	NPHP4-209	NPHP4
chr1	5387494	5518273	NPHP4-203	NPHP4
chr1	5391311	5398043	NPHP4-206	NPHP4
chr1	5399389	5401951	NPHP4-210	NPHP4
chr1	5401363	5407334	NPHP4-207	NPHP4
chr1	5403989	5518299	NPHP4-211	NPHP4
chr1	5410979	5429810	NPHP4-205	NPHP4
chr1	5516752	5616102	KCNAB2-225	KCNAB2
chr1	5517145	5616129	KCNAB2-207	KCNAB2
chr1	5518087	5626879	KCNAB2-206	KCNAB2
chr1	5518464	5626874	KCNAB2-242	KCNAB2
chr1	5518491	5626864	KCNAB2-248	KCNAB2
chr1	5518496	5607899	KCNAB2-232	KCNAB2
chr1	5518496	5607917	KCNAB2-233	KCNAB2
chr1	5518500	5544618	KCNAB2-227	KCNAB2
chr1	5518510	5600471	KCNAB2-210	KCNAB2
chr1	5518518	5533556	KCNAB2-218	KCNAB2
chr1	5518528	5614690	KCNAB2-211	KCNAB2
chr1	5518531	5599527	KCNAB2-216	KCNAB2
chr1	5518536	5614734	KCNAB2-245	KCNAB2
chr1	5518536	5626864	KCNAB2-222	KCNAB2
chr1	5518539	5621076	KCNAB2-208	KCNAB2
chr1	5518548	5544613	KCNAB2-231	KCNAB2
chr1	5518556	5624192	KCNAB2-224	KCNAB2
chr1	5518578	5626876	KCNAB2-202	KCNAB2
chr1	5518585	5612058	KCNAB2-214	KCNAB2
chr1	5551694	5624803	KCNAB2-209	KCNAB2
chr1	5551844	5626864	KCNAB2-203	KCNAB2
chr1	5551953	5612053	KCNAB2-238	KCNAB2
chr1	5551956	5626866	KCNAB2-223	KCNAB2
chr1	5551957	5616852	KCNAB2-234	KCNAB2
chr1	5551975	5612050	KCNAB2-228	KCNAB2
chr1	5552001	5624245	KCNAB2-219	KCNAB2
chr1	5552008	5626785	KCNAB2-217	KCNAB2
chr1	5552015	5614699	KCNAB2-230	KCNAB2
chr1	5552026	5612050	KCNAB2-243	KCNAB2
chr1	5552026	5626788	KCNAB2-241	KCNAB2
chr1	5552028	5608497	KCNAB2-220	KCNAB2
chr1	5552042	5598468	KCNAB2-226	KCNAB2
chr1	5552962	5626866	KCNAB2-246	KCNAB2
chr1	5559956	5626865	KCNAB2-201	KCNAB2
chr1	5560349	5623897	KCNAB2-244	KCNAB2
chr1	5560652	5624407	KCNAB2-205	KCNAB2
chr1	5560762	5612049	KCNAB2-215	KCNAB2
chr1	5561590	5567436	KCNAB2-213	KCNAB2
chr1	5571598	5626865	KCNAB2-204	KCNAB2
chr1	5571791	5613198	KCNAB2-235	KCNAB2
chr1	5571791	5624539	KCNAB2-212	KCNAB2
chr1	5591432	5625707	KCNAB2-236	KCNAB2
chr1	5599094	5613198	KCNAB2-240	KCNAB2
chr1	5613187	5617870	KCNAB2-229	KCNAB2
chr1	5615978	5622384	KCNAB2-239	KCNAB2
chr1	5619998	5626866	KCNAB2-221	KCNAB2
chr1	5620082	5626689	KCNAB2-237	KCNAB2
chr1	5620165	5626873	KCNAB2-247	KCNAB2
chr1	5627472	5705967	CHD5-201	CHD5
chr1	5630768	5632460	CHD5-204	CHD5
chr1	5630768	5669788	CHD5-203	CHD5
chr1	5630770	5657426	CHD5-202	CHD5
chr1	5630778	5705669	CHD5-206	CHD5
chr1	5651220	5654229	CHD5-205	CHD5
chr1	5685073	5723403	AL031847.1-201	AL031847.1
chr1	5710665	5725241	RPL22-201	RPL22
chr1	5712220	5725209	RPL22-206	RPL22
chr1	5712260	5726488	RPL22-207	RPL22
chr1	5712337	5734888	RPL22-205	RPL22
chr1	5712368	5725199	RPL22-204	RPL22
chr1	5718572	5729140	RPL22-202	RPL22
chr1	5718575	5735033	RPL22-203	RPL22
chr1	5730483	5731424	RNF207-AS1-201	RNF207-AS1
chr1	5731118	5733951	RNF207-203	RNF207
chr1	5731762	5746943	RNF207-201	RNF207
chr1	5731772	5733208	RNF207-205	RNF207
chr1	5734261	5736544	RNF207-206	RNF207
chr1	5734503	5746449	RNF207-209	RNF207
chr1	5736545	5737697	RNF207-202	RNF207
chr1	5736581	5737560	RNF207-208	RNF207
chr1	5736678	5738480	RNF207-207	RNF207
chr1	5738381	5744987	RNF207-204	RNF207
chr1	5746832	5761689	CHM13_T0001026	MSTRG.23
chr1	5746832	5761689	CHM13_T0001027	MSTRG.23
chr1	5746836	5761608	ICMT-201	ICMT
chr1	5746837	5761689	CHM13_T0001029	MSTRG.23
chr1	5746837	5761689	CHM13_T0001030	MSTRG.23
chr1	5746837	5761689	CHM13_T0001031	MSTRG.23
chr1	5746837	5761689	CHM13_T0001032	MSTRG.23
chr1	5747541	5749146	ICMT-204	ICMT
chr1	5749134	5761616	ICMT-203	ICMT
chr1	5750242	5761616	ICMT-202	ICMT
chr1	5760335	5765052	LINC00337-203	LINC00337
chr1	5761883	5764584	LINC00337-202	LINC00337
chr1	5763414	5765088	LINC00337-201	LINC00337
chr1	5769822	5771222	HES3-201	HES3
chr1	5772996	5786742	GPR153-201	GPR153
chr1	5789912	5919002	ACOT7-210	ACOT7
chr1	5789916	5884986	ACOT7-202	ACOT7
chr1	5789916	5886349	ACOT7-203	ACOT7
chr1	5789916	5911454	ACOT7-204	ACOT7
chr1	5789916	5919002	ACOT7-205	ACOT7
chr1	5789916	5919002	ACOT7-206	ACOT7
chr1	5789916	5919408	ACOT7-209	ACOT7
chr1	5789916	5920033	ACOT7-201	ACOT7
chr1	5806773	5877891	ACOT7-207	ACOT7
chr1	5806896	5821148	ACOT7-208	ACOT7
chr1	5919196	5920033	AL031848.2-201	AL031848.2
chr1	5938058	5950311	HES2-203	HES2
chr1	5938640	5945544	HES2-202	HES2
chr1	5938690	5942272	HES2-204	HES2
chr1	5940872	5945560	HES2-201	HES2
chr1	5944054	5945548	HES2-205	HES2
chr1	5944489	5945558	HES2-206	HES2
chr1	5950416	5986586	ESPN-217	ESPN
chr1	5950428	5982313	ESPN-215	ESPN
chr1	5955474	5955537	MIR4252-201	MIR4252
chr1	5962940	5966439	ESPN-214	ESPN
chr1	5963208	5966464	ESPN-210	ESPN
chr1	5966018	5971399	ESPN-202	ESPN
chr1	5968675	5972648	AL031848.1-201	AL031848.1
chr1	5972972	5974698	ESPN-212	ESPN
chr1	5972992	5974679	ESPN-211	ESPN
chr1	5973684	5986040	ESPN-201	ESPN
chr1	5973684	5986041	ESPN-204	ESPN
chr1	5974108	5985694	ESPN-206	ESPN
chr1	5974161	5974600	ESPN-209	ESPN
chr1	5974696	5986568	ESPN-213	ESPN
chr1	5976015	5977591	ESPN-207	ESPN
chr1	5976958	5982905	ESPN-216	ESPN
chr1	5977299	5987009	ESPN-203	ESPN
chr1	5977358	5986047	ESPN-208	ESPN
chr1	5986149	5987009	ESPN-205	ESPN
chr1	5986427	5991112	TNFRSF25-221	TNFRSF25
chr1	5986427	5991815	TNFRSF25-204	TNFRSF25
chr1	5986792	5989264	TNFRSF25-211	TNFRSF25
chr1	5986792	5991741	TNFRSF25-219	TNFRSF25
chr1	5986792	5991817	TNFRSF25-205	TNFRSF25
chr1	5986792	5991817	TNFRSF25-213	TNFRSF25
chr1	5986792	5991817	TNFRSF25-215	TNFRSF25
chr1	5986845	5991817	TNFRSF25-203	TNFRSF25
chr1	5987075	5991749	TNFRSF25-201	TNFRSF25
chr1	5987075	5991749	TNFRSF25-202	TNFRSF25
chr1	5987075	5991749	TNFRSF25-206	TNFRSF25
chr1	5987075	5991749	TNFRSF25-216	TNFRSF25
chr1	5987075	5991749	TNFRSF25-217	TNFRSF25
chr1	5987075	5991749	TNFRSF25-218	TNFRSF25
chr1	5987121	5988989	TNFRSF25-207	TNFRSF25
chr1	5987397	5988249	TNFRSF25-212	TNFRSF25
chr1	5987635	5990914	TNFRSF25-210	TNFRSF25
chr1	5988278	5991272	TNFRSF25-214	TNFRSF25
chr1	5989177	5991749	TNFRSF25-209	TNFRSF25
chr1	5989752	5991741	TNFRSF25-208	TNFRSF25
chr1	5990208	5991500	TNFRSF25-220	TNFRSF25
chr1	5992763	5997226	PLEKHG5-209	PLEKHG5
chr1	5992763	6003231	PLEKHG5-210	PLEKHG5
chr1	5992763	6011112	PLEKHG5-211	PLEKHG5
chr1	5992763	6011112	PLEKHG5-215	PLEKHG5
chr1	5992763	6011597	PLEKHG5-207	PLEKHG5
chr1	5992763	6016213	PLEKHG5-202	PLEKHG5
chr1	5992763	6016237	PLEKHG5-201	PLEKHG5
chr1	5992763	6017310	PLEKHG5-203	PLEKHG5
chr1	5992763	6022213	PLEKHG5-206	PLEKHG5
chr1	5992763	6022213	PLEKHG5-221	PLEKHG5
chr1	5992763	6022340	PLEKHG5-204	PLEKHG5
chr1	5992763	6023068	PLEKHG5-208	PLEKHG5
chr1	5992763	6031802	PLEKHG5-213	PLEKHG5
chr1	5992763	6045653	PLEKHG5-205	PLEKHG5
chr1	5992769	6011538	PLEKHG5-223	PLEKHG5
chr1	5992911	6003301	PLEKHG5-219	PLEKHG5
chr1	5993146	6022740	PLEKHG5-212	PLEKHG5
chr1	5993396	5994805	PLEKHG5-225	PLEKHG5
chr1	5994662	5995096	PLEKHG5-220	PLEKHG5
chr1	5994867	5996374	PLEKHG5-229	PLEKHG5
chr1	5995897	5996581	PLEKHG5-217	PLEKHG5
chr1	5996278	5997883	PLEKHG5-214	PLEKHG5
chr1	6000093	6001140	PLEKHG5-226	PLEKHG5
chr1	6000217	6017339	PLEKHG5-218	PLEKHG5
chr1	6000219	6011595	PLEKHG5-227	PLEKHG5
chr1	6000724	6011597	PLEKHG5-222	PLEKHG5
chr1	6000759	6016223	PLEKHG5-228	PLEKHG5
chr1	6001090	6011595	PLEKHG5-216	PLEKHG5
chr1	6046990	6080171	NOL9-201	NOL9
chr1	6046992	6080204	CHM13_T0001127	MSTRG.25
chr1	6046992	6080204	CHM13_T0001128	MSTRG.25
chr1	6046992	6080204	CHM13_T0001129	MSTRG.25
chr1	6057639	6070663	NOL9-204	NOL9
chr1	6057873	6059030	NOL9-203	NOL9
chr1	6066488	6066599	RNU6-731P-201	RNU6-731P
chr1	6073565	6074280	AL591866.1-201	AL591866.1
chr1	6074916	6076148	NOL9-202	NOL9
chr1	6075022	6080158	NOL9-205	NOL9
chr1	6080964	6105419	TAS1R1-201	TAS1R1
chr1	6080966	6105290	TAS1R1-202	TAS1R1
chr1	6096608	6105090	TAS1R1-203	TAS1R1
chr1	6096608	6105090	TAS1R1-204	TAS1R1
chr1	6105657	6114944	ZBTB48-202	ZBTB48
chr1	6105664	6107963	ZBTB48-201	ZBTB48
chr1	6105680	6107909	ZBTB48-203	ZBTB48
chr1	6105751	6113769	ZBTB48-207	ZBTB48
chr1	6110965	6114944	ZBTB48-206	ZBTB48
chr1	6111870	6114944	ZBTB48-208	ZBTB48
chr1	6112919	6114824	ZBTB48-204	ZBTB48
chr1	6114350	6114944	ZBTB48-205	ZBTB48
chr1	6116387	6128533	KLHL21-201	KLHL21
chr1	6116387	6128665	KLHL21-202	KLHL21
chr1	6118856	6140224	KLHL21-204	KLHL21
chr1	6118868	6129348	KLHL21-206	KLHL21
chr1	6119044	6125480	KLHL21-205	KLHL21
chr1	6119744	6140271	KLHL21-203	KLHL21
chr1	6139394	6149694	PHF13-201	PHF13
chr1	6139425	6148309	PHF13-202	PHF13
chr1	6150529	6159229	THAP3-201	THAP3
chr1	6150834	6154183	THAP3-207	THAP3
chr1	6150844	6159032	THAP3-202	THAP3
chr1	6150855	6161250	THAP3-203	THAP3
chr1	6150861	6158937	THAP3-206	THAP3
chr1	6150888	6158785	THAP3-208	THAP3
chr1	6150893	6158715	THAP3-204	THAP3
chr1	6154058	6155990	THAP3-205	THAP3
chr1	6159831	6170721	DNAJC11-206	DNAJC11
chr1	6159831	6206702	DNAJC11-204	DNAJC11
chr1	6159833	6227482	DNAJC11-202	DNAJC11
chr1	6160776	6227590	DNAJC11-201	DNAJC11
chr1	6162964	6170776	DNAJC11-209	DNAJC11
chr1	6171463	6227468	DNAJC11-203	DNAJC11
chr1	6171539	6227488	DNAJC11-210	DNAJC11
chr1	6178577	6193874	DNAJC11-208	DNAJC11
chr1	6179472	6227470	DNAJC11-211	DNAJC11
chr1	6179771	6227489	DNAJC11-205	DNAJC11
chr1	6196124	6227485	DNAJC11-207	DNAJC11
chr1	6250298	6253073	LINC01672-203	LINC01672
chr1	6250298	6255678	LINC01672-201	LINC01672
chr1	6250304	6255678	LINC01672-202	LINC01672
chr1	6250331	6253109	LINC01672-204	LINC01672
chr1	6250334	6255659	LINC01672-205	LINC01672
chr1	6250334	6255659	LINC01672-206	LINC01672
chr1	6295794	6297883	AL591163.1-201	AL591163.1
chr1	6311731	6312683	CAMTA1-DT-201	CAMTA1-DT
chr1	6313293	6399738	CAMTA1-213	CAMTA1
chr1	6313293	7300752	CAMTA1-201	CAMTA1
chr1	6313303	6415878	CAMTA1-209	CAMTA1
chr1	6313319	6399723	CAMTA1-208	CAMTA1
chr1	6313330	6415542	CAMTA1-216	CAMTA1
chr1	6313357	6399704	CAMTA1-205	CAMTA1
chr1	6313391	6415464	CAMTA1-202	CAMTA1
chr1	6334666	6399543	CAMTA1-212	CAMTA1
chr1	6352786	6415865	CAMTA1-211	CAMTA1
chr1	6362007	6362293	AL590128.1-201	AL590128.1
chr1	6380740	6415870	CAMTA1-206	CAMTA1
chr1	6380744	6415827	CAMTA1-203	CAMTA1
chr1	6380787	6399730	CAMTA1-207	CAMTA1
chr1	6401738	6415519	CAMTA1-204	CAMTA1
chr1	6537231	6543142	AL512330.1-201	AL512330.1
chr1	6748689	6748854	RNU1-8P-201	RNU1-8P
chr1	6898334	6899663	CAMTA1-IT1-201	CAMTA1-IT1
chr1	6911870	6919140	CAMTA1-AS2-202	CAMTA1-AS2
chr1	6917572	6918805	CAMTA1-AS2-201	CAMTA1-AS2
chr1	6970513	6970972	CAMTA1-AS1-201	CAMTA1-AS1
chr1	7224173	7225894	AL359881.3-201	AL359881.3
chr1	7229350	7229922	AL359881.2-201	AL359881.2
chr1	7231753	7232020	AL359881.1-201	AL359881.1
chr1	7267453	7298902	CAMTA1-215	CAMTA1
chr1	7275959	7298902	CAMTA1-214	CAMTA1
chr1	7276006	7297568	CAMTA1-210	CAMTA1
chr1	7302314	7312479	CHM13_T0001209	MSTRG.29
chr1	7302341	7312478	VAMP3-201	VAMP3
chr1	7303752	7310852	VAMP3-202	VAMP3
chr1	7307428	7307821	Z98884.2-201	Z98884.2
chr1	7308142	7309215	VAMP3-203	VAMP3
chr1	7315365	7335004	PER3-203	PER3
chr1	7315474	7376223	PER3-208	PER3
chr1	7315474	7376223	PER3-209	PER3
chr1	7315699	7376224	PER3-202	PER3
chr1	7315748	7376224	PER3-201	PER3
chr1	7316568	7319384	PER3-205	PER3
chr1	7318367	7319616	PER3-207	PER3
chr1	7334096	7341394	PER3-204	PER3
chr1	7341288	7358389	Z98884.1-201	Z98884.1
chr1	7367854	7373931	PER3-206	PER3
chr1	7374129	7384555	UTS2-203	UTS2
chr1	7378658	7384108	UTS2-202	UTS2
chr1	7378812	7384474	UTS2-201	UTS2
chr1	7446741	7471701	TNFRSF9-201	TNFRSF9
chr1	7446764	7474024	TNFRSF9-204	TNFRSF9
chr1	7452674	7465959	TNFRSF9-202	TNFRSF9
chr1	7463985	7469167	TNFRSF9-203	TNFRSF9
chr1	7469055	7474024	TNFRSF9-205	TNFRSF9
chr1	7473230	7473585	AL009183.1-201	AL009183.1
chr1	7485252	7515991	PARK7-208	PARK7
chr1	7492626	7501988	PARK7-205	PARK7
chr1	7492655	7516444	PARK7-209	PARK7
chr1	7492664	7516220	PARK7-204	PARK7
chr1	7492674	7516444	PARK7-201	PARK7
chr1	7492711	7502461	PARK7-206	PARK7
chr1	7492839	7516189	PARK7-203	PARK7
chr1	7492914	7516050	PARK7-202	PARK7
chr1	7493710	7502897	PARK7-210	PARK7
chr1	7496293	7516221	PARK7-207	PARK7
chr1	7513819	7513922	Y_RNA.115-201	Y_RNA
chr1	7522083	7536234	AL034417.4-201	AL034417.4
chr1	7529125	7530873	AL034417.3-201	AL034417.3
chr1	7530478	7533883	AL034417.4-202	AL034417.4
chr1	7535325	7557210	ERRFI1-204	ERRFI1
chr1	7542656	7557239	CHM13_T0001248	MSTRG.31
chr1	7542657	7557236	ERRFI1-201	ERRFI1
chr1	7544355	7546562	ERRFI1-202	ERRFI1
chr1	7544667	7557223	ERRFI1-203	ERRFI1
chr1	7544968	7557223	ERRFI1-205	ERRFI1
chr1	7557664	7653782	AL034417.2-201	AL034417.2
chr1	7588319	7589534	AL034417.1-201	AL034417.1
chr1	7720865	7723812	AL358876.1-201	AL358876.1
chr1	7732558	7746248	LINC01714-203	LINC01714
chr1	7733469	7746251	LINC01714-202	LINC01714
chr1	7737474	7737638	RNU1-7P-201	RNU1-7P
chr1	7739712	7746251	LINC01714-201	LINC01714
chr1	7749230	7751570	AL358876.2-201	AL358876.2
chr1	7823896	7824003	RNU6-991P-201	RNU6-991P
chr1	7849518	7876669	SLC45A1-202	SLC45A1
chr1	7856514	7876671	SLC45A1-201	SLC45A1
chr1	7860251	7860364	AL356072.1-201	AL356072.1
chr1	7862322	7876661	SLC45A1-204	SLC45A1
chr1	7862612	7868591	SLC45A1-203	SLC45A1
chr1	7885238	8350921	RERE-201	RERE
chr1	7885241	7957170	CHM13_T0001268	MSTRG.32
chr1	7885241	7957287	CHM13_T0001269	MSTRG.32
chr1	7885245	8351098	RERE-204	RERE
chr1	7885247	8059546	RERE-202	RERE
chr1	7885750	7887924	RERE-209	RERE
chr1	7886784	8189939	RERE-203	RERE
chr1	7886934	7956533	RERE-212	RERE
chr1	7888362	7895686	RERE-216	RERE
chr1	7893999	8382359	RERE-219	RERE
chr1	7896551	7897680	RERE-206	RERE
chr1	7896897	7958079	RERE-214	RERE
chr1	7898696	7956286	RERE-205	RERE
chr1	7898717	7956533	RERE-215	RERE
chr1	7898721	7957101	RERE-208	RERE
chr1	7955656	8059634	RERE-207	RERE
chr1	7957511	7967707	RERE-AS1-202	RERE-AS1
chr1	7958266	7967882	RERE-AS1-203	RERE-AS1
chr1	7958504	7962908	RERE-AS1-201	RERE-AS1
chr1	7969638	8350727	RERE-220	RERE
chr1	7997843	8287286	RERE-213	RERE
chr1	8028022	8059646	RERE-217	RERE
chr1	8045365	8045490	AL096855.1-201	AL096855.1
chr1	8046242	8046611	AL096855.2-201	AL096855.2
chr1	8074828	8124459	RERE-211	RERE
chr1	8090081	8158007	RERE-218	RERE
chr1	8148172	8158007	REREP1Y-201	REREP1Y
chr1	8148172	8158009	REREP2Y-201	REREP2Y
chr1	8189760	8236693	RERE-210	RERE
chr1	8283883	8284541	RPL7P11-201	RPL7P11
chr1	8319663	8320366	RPL7P7-201	RPL7P7
chr1	8330028	8330131	Y_RNA.495-201	Y_RNA
chr1	8331931	8332963	AL357552.1-201	AL357552.1
chr1	8339316	8340508	AL357552.2-201	AL357552.2
chr1	8364466	8364834	RPL23AP19-201	RPL23AP19
chr1	8394463	8412155	ENO1-201	ENO1
chr1	8394465	8405042	ENO1-203	ENO1
chr1	8394465	8412158	ENO1-216	ENO1
chr1	8394470	8412159	ENO1-212	ENO1
chr1	8396578	8412561	ENO1-210	ENO1
chr1	8399473	8405410	ENO1-209	ENO1
chr1	8399826	8411736	ENO1-207	ENO1
chr1	8399897	8411501	ENO1-213	ENO1
chr1	8399945	8412189	ENO1-214	ENO1
chr1	8399967	8400056	MIR6728-201	MIR6728
chr1	8400649	8411502	ENO1-215	ENO1
chr1	8401490	8412189	ENO1-211	ENO1
chr1	8401511	8412115	ENO1-208	ENO1
chr1	8401512	8412659	ENO1-205	ENO1
chr1	8403637	8412157	ENO1-204	ENO1
chr1	8404412	8412161	ENO1-206	ENO1
chr1	8409257	8411476	ENO1-202	ENO1
chr1	8412303	8413363	ENO1-AS1-201	ENO1-AS1
chr1	8416895	8417002	RNU6-304P-201	RNU6-304P
chr1	8426872	8427615	HMGN2P17-201	HMGN2P17
chr1	8440863	8441215	AL139415.1-201	AL139415.1
chr1	8443212	8443375	AL139415.2-201	AL139415.2
chr1	8479554	8501425	CA6-206	CA6
chr1	8479555	8508544	CA6-204	CA6
chr1	8479555	8508762	CA6-203	CA6
chr1	8479569	8486336	CA6-205	CA6
chr1	8479574	8508114	CA6-201	CA6
chr1	8479574	8508374	CA6-202	CA6
chr1	8513237	8513536	RN7SL451P-201	RN7SL451P
chr1	8536961	8559985	SLC2A7-201	SLC2A7
chr1	8568755	8603524	SLC2A5-202	SLC2A5
chr1	8572081	8573546	SLC2A5-209	SLC2A5
chr1	8573730	8603493	SLC2A5-201	SLC2A5
chr1	8575435	8605616	SLC2A5-207	SLC2A5
chr1	8575435	8606154	SLC2A5-205	SLC2A5
chr1	8575435	8607012	SLC2A5-206	SLC2A5
chr1	8575435	8622523	SLC2A5-208	SLC2A5
chr1	8575508	8622502	SLC2A5-210	SLC2A5
chr1	8581255	8622488	SLC2A5-203	SLC2A5
chr1	8591382	8603740	SLC2A5-204	SLC2A5
chr1	8616737	8616921	AL158048.1-201	AL158048.1
chr1	8634356	8663346	GPR157-201	GPR157
chr1	8638581	8645397	GPR157-202	GPR157
chr1	8645195	8663025	GPR157-203	GPR157
chr1	8682315	8717020	MIR34AHG-204	MIR34AHG
chr1	8685972	8686082	MIR34A-201	MIR34A
chr1	8714258	8733317	MIR34AHG-203	MIR34AHG
chr1	8716631	8730898	LNCTAM34A-203	LNCTAM34A
chr1	8716634	8718378	MIR34AHG-201	MIR34AHG
chr1	8716791	8726722	LNCTAM34A-201	LNCTAM34A
chr1	8716792	8726727	LNCTAM34A-205	LNCTAM34A
chr1	8716805	8726722	LNCTAM34A-204	LNCTAM34A
chr1	8716841	8720014	LNCTAM34A-206	LNCTAM34A
chr1	8725666	8726722	LNCTAM34A-202	LNCTAM34A
chr1	8731756	8733520	MIR34AHG-202	MIR34AHG
chr1	8769363	8805951	CHM13_T0001357	MSTRG.35
chr1	8769363	8805951	CHM13_T0001358	MSTRG.35
chr1	8769369	8805951	CHM13_T0001359	MSTRG.35
chr1	8769369	8805951	CHM13_T0001360	MSTRG.35
chr1	8769417	8805954	H6PD-201	H6PD
chr1	8774487	8802515	H6PD-203	H6PD
chr1	8800147	8805954	H6PD-202	H6PD
chr1	8827768	8904391	SPSB1-201	SPSB1
chr1	8829400	8891355	SPSB1-204	SPSB1
chr1	8886288	8902721	SPSB1-202	SPSB1
chr1	8890564	8902433	SPSB1-203	SPSB1
chr1	8957397	8959162	BX323043.1-201	BX323043.1
chr1	8961392	8965384	LINC02606-201	LINC02606
chr1	8962947	8976873	LINC02606-203	LINC02606
chr1	8963273	8965225	LINC02606-202	LINC02606
chr1	8973977	8974087	RNA5SP40-201	RNA5SP40
chr1	9037427	9039811	AL928921.1-201	AL928921.1
chr1	9075800	9121512	SLC25A33-201	SLC25A33
chr1	9112765	9113324	AL954705.1-201	AL954705.1
chr1	9125254	9151173	TMEM201-202	TMEM201
chr1	9125265	9141253	TMEM201-201	TMEM201
chr1	9133195	9151169	TMEM201-203	TMEM201
chr1	9142512	9143984	TMEM201-205	TMEM201
chr1	9144026	9149545	TMEM201-204	TMEM201
chr1	9194502	9271897	PIK3CD-202	PIK3CD
chr1	9194503	9271897	PIK3CD-206	PIK3CD
chr1	9194503	9271897	PIK3CD-208	PIK3CD
chr1	9195381	9197358	PIK3CD-AS1-201	PIK3CD-AS1
chr1	9203599	9205398	AL691449.1-201	AL691449.1
chr1	9215199	9230329	PIK3CD-AS2-201	PIK3CD-AS2
chr1	9230949	9234720	PIK3CD-205	PIK3CD
chr1	9232288	9271694	CHM13_T0001388	MSTRG.38
chr1	9252977	9270010	PIK3CD-207	PIK3CD
chr1	9252977	9270015	PIK3CD-201	PIK3CD
chr1	9258478	9258943	PIK3CD-204	PIK3CD
chr1	9259055	9260363	PIK3CD-203	PIK3CD
chr1	9271708	9366883	CLSTN1-202	CLSTN1
chr1	9271807	9366902	CHM13_T0001394	MSTRG.39
chr1	9271809	9366587	CLSTN1-206	CLSTN1
chr1	9271810	9276270	CLSTN1-205	CLSTN1
chr1	9271810	9294363	CLSTN1-203	CLSTN1
chr1	9271810	9366902	CLSTN1-201	CLSTN1
chr1	9292269	9292949	CLSTN1-204	CLSTN1
chr1	9323607	9324026	MZT1P1-201	MZT1P1
chr1	9369206	9371187	AL357140.3-201	AL357140.3
chr1	9370525	9371174	AL357140.3-202	AL357140.3
chr1	9391186	9453193	CTNNBIP1-203	CTNNBIP1
chr1	9391228	9393065	AL357140.1-201	AL357140.1
chr1	9393019	9453260	CTNNBIP1-204	CTNNBIP1
chr1	9393360	9436160	CTNNBIP1-202	CTNNBIP1
chr1	9393569	9421101	CTNNBIP1-201	CTNNBIP1
chr1	9443539	9450960	AL357140.4-201	AL357140.4
chr1	9465026	9478521	LZIC-205	LZIC
chr1	9469201	9486305	CHM13_T0001410	MSTRG.40
chr1	9469202	9486296	LZIC-202	LZIC
chr1	9469202	9486305	CHM13_T0001412	MSTRG.40
chr1	9472628	9485673	LZIC-203	LZIC
chr1	9473161	9486312	LZIC-201	LZIC
chr1	9473169	9475086	LZIC-204	LZIC
chr1	9485827	9492884	AL357140.2-201	AL357140.2
chr1	9486332	9524829	NMNAT1-202	NMNAT1
chr1	9486333	9526732	NMNAT1-203	NMNAT1
chr1	9486379	9528561	NMNAT1-201	NMNAT1
chr1	9486392	9515567	NMNAT1-204	NMNAT1
chr1	9490222	9490541	RN7SKP269-201	RN7SKP269
chr1	9493481	9503695	TMEM274P-201	TMEM274P
chr1	9510288	9510366	MIR5697-201	MIR5697
chr1	9524114	9528564	NMNAT1-205	NMNAT1
chr1	9526203	9527631	AL603962.1-201	AL603962.1
chr1	9540253	9559074	RBP7-202	RBP7
chr1	9540275	9559075	RBP7-201	RBP7
chr1	9575885	9723416	UBE4B-201	UBE4B
chr1	9575885	9724288	UBE4B-210	UBE4B
chr1	9575997	9724282	CHM13_T0001430	MSTRG.41
chr1	9576011	9724288	UBE4B-202	UBE4B
chr1	9576327	9616171	UBE4B-203	UBE4B
chr1	9597498	9597835	AL590639.1-201	AL590639.1
chr1	9601724	9602702	PGAM1P11-201	PGAM1P11
chr1	9643918	9646244	UBE4B-204	UBE4B
chr1	9665093	9688090	UBE4B-207	UBE4B
chr1	9671390	9688650	UBE4B-206	UBE4B
chr1	9701400	9714239	UBE4B-209	UBE4B
chr1	9706314	9706421	RNU6-828P-201	RNU6-828P
chr1	9714005	9723065	UBE4B-208	UBE4B
chr1	9722064	9722999	UBE4B-205	UBE4B
chr1	9754141	9925202	CHM13_T0001442	MSTRG.42
chr1	9754178	9925204	KIF1B-214	KIF1B
chr1	9754413	9852191	KIF1B-205	KIF1B
chr1	9754413	9921538	KIF1B-201	KIF1B
chr1	9755224	9925204	KIF1B-204	KIF1B
chr1	9771313	9771399	AL358013.1-201	AL358013.1
chr1	9774360	9850351	KIF1B-203	KIF1B
chr1	9775847	9925198	KIF1B-202	KIF1B
chr1	9775926	9925197	KIF1B-211	KIF1B
chr1	9775926	9925197	KIF1B-212	KIF1B
chr1	9822150	9825974	KIF1B-209	KIF1B
chr1	9826040	9835928	KIF1B-210	KIF1B
chr1	9842558	9842666	RNU6-37P-201	RNU6-37P
chr1	9850058	9850351	RN7SL731P-201	RN7SL731P
chr1	9888376	9905431	KIF1B-206	KIF1B
chr1	9889222	9905430	KIF1B-208	KIF1B
chr1	9896269	9920790	KIF1B-213	KIF1B
chr1	9908771	9912108	KIF1B-207	KIF1B
chr1	9925506	9930148	AL139424.3-201	AL139424.3
chr1	9925578	9926712	AL139424.3-202	AL139424.3
chr1	9928234	9930758	AL139424.3-203	AL139424.3
chr1	9939024	9939650	AL139424.2-201	AL139424.2
chr1	9939226	9941041	AL139424.2-202	AL139424.2
chr1	9939391	9940985	AL139424.2-203	AL139424.2
chr1	9939846	9940972	AL139424.2-204	AL139424.2
chr1	9942200	9955167	PGD-207	PGD
chr1	9942652	9943617	PGD-206	PGD
chr1	9942672	9964125	PGD-201	PGD
chr1	9942681	9947882	PGD-204	PGD
chr1	9942720	9961125	PGD-205	PGD
chr1	9943106	9951756	PGD-203	PGD
chr1	9943240	9956866	PGD-202	PGD
chr1	9956448	9960660	PGD-208	PGD
chr1	9958907	9963446	PGD-210	PGD
chr1	9962427	9963424	PGD-209	PGD
chr1	9973495	9974292	AL139424.1-201	AL139424.1
chr1	9973716	9995769	CENPS-CORT-201	CENPS-CORT
chr1	9973998	9995275	CENPS-CORT-203	CENPS-CORT
chr1	9974047	9986421	CENPS-201	CENPS
chr1	9974049	9995027	CENPS-CORT-205	CENPS-CORT
chr1	9974126	9974745	CENPS-205	CENPS
chr1	9974397	9985947	CENPS-204	CENPS
chr1	9974418	9995619	CENPS-CORT-204	CENPS-CORT
chr1	9974737	9986115	CENPS-202	CENPS
chr1	9974872	9995275	CENPS-CORT-202	CENPS-CORT
chr1	9983737	9986270	CENPS-203	CENPS
chr1	9993647	9995614	CORT-201	CORT
chr1	10000138	10016137	DFFA-202	DFFA
chr1	10002171	10002955	AL354956.1-201	AL354956.1
chr1	10005256	10016087	DFFA-203	DFFA
chr1	10006081	10016096	DFFA-201	DFFA
chr1	10015895	10080186	PEX14-202	PEX14
chr1	10018557	10174355	PEX14-201	PEX14
chr1	10018589	10166883	PEX14-203	PEX14
chr1	10079501	10079903	PEX14-204	PEX14
chr1	10155818	10160049	AL139423.2-201	AL139423.2
chr1	10160432	10160712	RN7SL614P-201	RN7SL614P
chr1	10180200	10340363	CASZ1-202	CASZ1
chr1	10180715	10182358	CASZ1-205	CASZ1
chr1	10182835	10197928	AL139423.1-201	AL139423.1
chr1	10185676	10188671	CASZ1-203	CASZ1
chr1	10190807	10340367	CASZ1-201	CASZ1
chr1	10194078	10194695	CASZ1-207	CASZ1
chr1	10196578	10238070	CASZ1-209	CASZ1
chr1	10201601	10204993	CASZ1-208	CASZ1
chr1	10204331	10237503	CASZ1-206	CASZ1
chr1	10247793	10249173	CASZ1-204	CASZ1
chr1	10439665	10439903	HSPE1P24-201	HSPE1P24
chr1	10485791	10489072	C1orf127-204	C1orf127
chr1	10485793	10503523	C1orf127-202	C1orf127
chr1	10485793	10523262	C1orf127-201	C1orf127
chr1	10485795	10487191	C1orf127-203	C1orf127
chr1	10486050	10517440	C1orf127-205	C1orf127
chr1	10532221	10533041	CFL1P6-201	CFL1P6
chr1	10553603	10561762	TARDBP-205	TARDBP
chr1	10553683	10564882	TARDBP-230	TARDBP
chr1	10553684	10565456	TARDBP-231	TARDBP
chr1	10553881	10564521	TARDBP-228	TARDBP
chr1	10553912	10564131	TARDBP-203	TARDBP
chr1	10553913	10559726	TARDBP-215	TARDBP
chr1	10553913	10561862	TARDBP-207	TARDBP
chr1	10553913	10563449	TARDBP-204	TARDBP
chr1	10553913	10566770	TARDBP-201	TARDBP
chr1	10553921	10571805	AL109811.3-201	AL109811.3
chr1	10553929	10563583	TARDBP-225	TARDBP
chr1	10554973	10565456	TARDBP-202	TARDBP
chr1	10554973	10566297	TARDBP-206	TARDBP
chr1	10554985	10563924	TARDBP-229	TARDBP
chr1	10554985	10564507	TARDBP-232	TARDBP
chr1	10554985	10564614	TARDBP-217	TARDBP
chr1	10554985	10564614	TARDBP-226	TARDBP
chr1	10558118	10564560	TARDBP-227	TARDBP
chr1	10558124	10564863	TARDBP-218	TARDBP
chr1	10558137	10560459	TARDBP-220	TARDBP
chr1	10558225	10565466	TARDBP-213	TARDBP
chr1	10560052	10565316	TARDBP-223	TARDBP
chr1	10560052	10565457	TARDBP-221	TARDBP
chr1	10560125	10565316	TARDBP-211	TARDBP
chr1	10561705	10565456	TARDBP-216	TARDBP
chr1	10561778	10571707	AL109811.3-202	AL109811.3
chr1	10561859	10566485	TARDBP-208	TARDBP
chr1	10563416	10571803	AL109811.3-203	AL109811.3
chr1	10563580	10566499	TARDBP-222	TARDBP
chr1	10563820	10565546	TARDBP-224	TARDBP
chr1	10564090	10566770	TARDBP-212	TARDBP
chr1	10564317	10566481	TARDBP-214	TARDBP
chr1	10564470	10567017	TARDBP-210	TARDBP
chr1	10564470	10571774	AL109811.3-204	AL109811.3
chr1	10564595	10565425	TARDBP-219	TARDBP
chr1	10565201	10566770	TARDBP-209	TARDBP
chr1	10566065	10571802	AL109811.3-205	AL109811.3
chr1	10567801	10588801	MASP2-201	MASP2
chr1	10570935	10571805	AL109811.2-201	AL109811.2
chr1	10571034	10571805	AL109811.2-202	AL109811.2
chr1	10578966	10584760	MASP2-203	MASP2
chr1	10586359	10588789	MASP2-204	MASP2
chr1	10586359	10588795	MASP2-202	MASP2
chr1	10596147	10596768	SRM-204	SRM
chr1	10596152	10601582	SRM-201	SRM
chr1	10596227	10597384	SRM-206	SRM
chr1	10597574	10600437	SRM-203	SRM
chr1	10597574	10601584	SRM-202	SRM
chr1	10598265	10601250	SRM-205	SRM
chr1	10608182	10641440	EXOSC10-201	EXOSC10
chr1	10608182	10641440	EXOSC10-202	EXOSC10
chr1	10608185	10622785	EXOSC10-207	EXOSC10
chr1	10608249	10610489	EXOSC10-210	EXOSC10
chr1	10610035	10614662	AL109811.1-201	AL109811.1
chr1	10610209	10614591	EXOSC10-204	EXOSC10
chr1	10610218	10613960	EXOSC10-208	EXOSC10
chr1	10615852	10621366	EXOSC10-205	EXOSC10
chr1	10618574	10619217	EXOSC10-211	EXOSC10
chr1	10621335	10622425	EXOSC10-206	EXOSC10
chr1	10622268	10624191	EXOSC10-209	EXOSC10
chr1	10633073	10641425	EXOSC10-203	EXOSC10
chr1	10641245	10643622	EXOSC10-AS1-202	EXOSC10-AS1
chr1	10641245	10643671	EXOSC10-AS1-201	EXOSC10-AS1
chr1	10648100	10804160	CHM13_T0001579	MSTRG.46
chr1	10648100	10804160	CHM13_T0001580	MSTRG.46
chr1	10648100	10804160	CHM13_T0001581	MSTRG.46
chr1	10648105	10673133	MTOR-202	MTOR
chr1	10648105	10804142	MTOR-201	MTOR
chr1	10648855	10656204	MTOR-204	MTOR
chr1	10648877	10657102	MTOR-206	MTOR
chr1	10650873	10657238	MTOR-203	MTOR
chr1	10673168	10686603	MTOR-207	MTOR
chr1	10680532	10681239	MTOR-205	MTOR
chr1	10685475	10691115	MTOR-AS1-202	MTOR-AS1
chr1	10686001	10691115	MTOR-AS1-201	MTOR-AS1
chr1	10693927	10694030	RNU6-537P-201	RNU6-537P
chr1	10730944	10737571	ANGPTL7-201	ANGPTL7
chr1	10735216	10736768	ANGPTL7-202	ANGPTL7
chr1	10767844	10767951	RNU6-291P-201	RNU6-291P
chr1	10774554	10774704	RPL39P6-201	RPL39P6
chr1	10814790	10830032	UBIAD1-202	UBIAD1
chr1	10815120	10836770	UBIAD1-201	UBIAD1
chr1	10815481	10836789	UBIAD1-204	UBIAD1
chr1	10815526	10837655	UBIAD1-203	UBIAD1
chr1	10820209	10820945	UBE2V2P3-201	UBE2V2P3
chr1	10853380	10860741	AL031291.1-201	AL031291.1
chr1	10968220	10968773	MTCYBP45-201	MTCYBP45
chr1	11022096	11081879	DISP3-201	DISP3
chr1	11022107	11024894	DISP3-203	DISP3
chr1	11043740	11044954	AL590989.1-201	AL590989.1
chr1	11077991	11081553	DISP3-202	DISP3
chr1	11153789	11157680	LINC01647-201	LINC01647
chr1	11167586	11187447	AL031731.1-201	AL031731.1
chr1	11181022	11194824	FBXO2-206	FBXO2
chr1	11192422	11198481	FBXO2-201	FBXO2
chr1	11193578	11194764	FBXO2-204	FBXO2
chr1	11193924	11198249	FBXO2-203	FBXO2
chr1	11194597	11199844	FBXO2-202	FBXO2
chr1	11194790	11197581	FBXO2-205	FBXO2
chr1	11198426	11206348	FBXO44-201	FBXO44
chr1	11198915	11202925	FBXO44-207	FBXO44
chr1	11198915	11207382	FBXO44-206	FBXO44
chr1	11198935	11207382	FBXO44-202	FBXO44
chr1	11198939	11205450	FBXO44-205	FBXO44
chr1	11198968	11205408	FBXO44-203	FBXO44
chr1	11198968	11206350	FBXO44-204	FBXO44
chr1	11200123	11207172	FBXO44-209	FBXO44
chr1	11202598	11207379	FBXO44-208	FBXO44
chr1	11208254	11218422	FBXO6-201	FBXO6
chr1	11208540	11216132	FBXO6-203	FBXO6
chr1	11212754	11218098	FBXO6-202	FBXO6
chr1	11218547	11225204	MAD2L2-207	MAD2L2
chr1	11218547	11235705	MAD2L2-201	MAD2L2
chr1	11218592	11235532	MAD2L2-206	MAD2L2
chr1	11218745	11225174	MAD2L2-205	MAD2L2
chr1	11218815	11235664	MAD2L2-204	MAD2L2
chr1	11219723	11225167	MAD2L2-208	MAD2L2
chr1	11219724	11225187	MAD2L2-209	MAD2L2
chr1	11219767	11225167	MAD2L2-203	MAD2L2
chr1	11220939	11235648	MAD2L2-202	MAD2L2
chr1	11235764	11269932	DRAXIN-201	DRAXIN
chr1	11280183	11294804	AGTRAP-204	AGTRAP
chr1	11280216	11294420	AGTRAP-209	AGTRAP
chr1	11280218	11294410	AGTRAP-205	AGTRAP
chr1	11280224	11290766	AGTRAP-211	AGTRAP
chr1	11280230	11294863	AGTRAP-201	AGTRAP
chr1	11280236	11294582	AGTRAP-210	AGTRAP
chr1	11280241	11294865	AGTRAP-203	AGTRAP
chr1	11280247	11294672	AGTRAP-202	AGTRAP
chr1	11280267	11294503	AGTRAP-206	AGTRAP
chr1	11280269	11294727	AGTRAP-212	AGTRAP
chr1	11289894	11294503	AGTRAP-208	AGTRAP
chr1	11290091	11294582	AGTRAP-214	AGTRAP
chr1	11290102	11294219	AGTRAP-213	AGTRAP
chr1	11291605	11298897	AGTRAP-207	AGTRAP
chr1	11305872	11333666	C1orf167-202	C1orf167
chr1	11310825	11322392	C1orf167-207	C1orf167
chr1	11316205	11333667	C1orf167-201	C1orf167
chr1	11321160	11323701	C1orf167-AS1-201	C1orf167-AS1
chr1	11323012	11333560	C1orf167-203	C1orf167
chr1	11323897	11333560	C1orf167-204	C1orf167
chr1	11329249	11332037	C1orf167-205	C1orf167
chr1	11329801	11349497	MTHFR-205	MTHFR
chr1	11329801	11350048	MTHFR-204	MTHFR
chr1	11329808	11347598	MTHFR-202	MTHFR
chr1	11329810	11349497	MTHFR-203	MTHFR
chr1	11331893	11333667	C1orf167-206	C1orf167
chr1	11333847	11350539	MTHFR-214	MTHFR
chr1	11334122	11347761	MTHFR-216	MTHFR
chr1	11334149	11347610	MTHFR-208	MTHFR
chr1	11334149	11350086	MTHFR-212	MTHFR
chr1	11334430	11347467	MTHFR-210	MTHFR
chr1	11334647	11347610	MTHFR-215	MTHFR
chr1	11334723	11340628	MTHFR-217	MTHFR
chr1	11339183	11347532	MTHFR-213	MTHFR
chr1	11340379	11350147	MTHFR-201	MTHFR
chr1	11343875	11347610	MTHFR-218	MTHFR
chr1	11343940	11350090	MTHFR-211	MTHFR
chr1	11345288	11350020	MTHFR-207	MTHFR
chr1	11345401	11349497	MTHFR-209	MTHFR
chr1	11345416	11350187	MTHFR-219	MTHFR
chr1	11347111	11349378	MTHFR-206	MTHFR
chr1	11350179	11387224	CLCN6-201	CLCN6
chr1	11350274	11387211	CLCN6-202	CLCN6
chr1	11350296	11364861	CLCN6-207	CLCN6
chr1	11350314	11392164	CLCN6-208	CLCN6
chr1	11350343	11383131	CLCN6-206	CLCN6
chr1	11350346	11372302	CLCN6-203	CLCN6
chr1	11350346	11372302	CLCN6-204	CLCN6
chr1	11350346	11373387	CLCN6-205	CLCN6
chr1	11373932	11378389	CLCN6-210	CLCN6
chr1	11385097	11391769	CLCN6-209	CLCN6
chr1	11387892	11388065	AL021155.2-201	AL021155.2
chr1	11389634	11389783	AL021155.3-201	AL021155.3
chr1	11389794	11391868	NPPA-202	NPPA
chr1	11389797	11391868	NPPA-203	NPPA
chr1	11389964	11392430	NPPA-201	NPPA
chr1	11391526	11391634	AL021155.1-201	AL021155.1
chr1	11401559	11403041	NPPB-201	NPPB
chr1	11421872	11424509	SBF1P2-201	SBF1P2
chr1	11452045	11457439	AL021155.4-201	AL021155.4
chr1	11452252	11457348	AL021155.4-202	AL021155.4
chr1	11452252	11457354	AL021155.4-203	AL021155.4
chr1	11452256	11453436	AL021155.4-204	AL021155.4
chr1	11452257	11452377	RNU5E-1-201	RNU5E-1
chr1	11452257	11457342	AL021155.4-205	AL021155.4
chr1	11452257	11458414	AL021155.4-206	AL021155.4
chr1	11453923	11454043	RNU5E-4P-201	RNU5E-4P
chr1	11463706	11470544	KIAA2013-201	KIAA2013
chr1	11464298	11470520	KIAA2013-203	KIAA2013
chr1	11466290	11470545	KIAA2013-202	KIAA2013
chr1	11478323	11502740	PLOD1-208	PLOD1
chr1	11478813	11496811	PLOD1-204	PLOD1
chr1	11478836	11519656	PLOD1-201	PLOD1
chr1	11478853	11498887	PLOD1-202	PLOD1
chr1	11478862	11502063	PLOD1-203	PLOD1
chr1	11498420	11502713	PLOD1-205	PLOD1
chr1	11508806	11519657	PLOD1-209	PLOD1
chr1	11508820	11510533	PLOD1-206	PLOD1
chr1	11515661	11519655	PLOD1-207	PLOD1
chr1	11523651	11524246	AL096840.3-201	AL096840.3
chr1	11524299	11557650	MFN2-203	MFN2
chr1	11524307	11557641	MFN2-210	MFN2
chr1	11524309	11557636	MFN2-213	MFN2
chr1	11524327	11547598	MFN2-215	MFN2
chr1	11524327	11557636	MFN2-225	MFN2
chr1	11524327	11559348	MFN2-217	MFN2
chr1	11524333	11536807	MFN2-202	MFN2
chr1	11524333	11536807	MFN2-223	MFN2
chr1	11524333	11536807	MFN2-232	MFN2
chr1	11524334	11557636	MFN2-207	MFN2
chr1	11524355	11557636	MFN2-228	MFN2
chr1	11524356	11557636	MFN2-226	MFN2
chr1	11524377	11543980	MFN2-209	MFN2
chr1	11524377	11557636	MFN2-233	MFN2
chr1	11524394	11557636	MFN2-208	MFN2
chr1	11524399	11557636	MFN2-211	MFN2
chr1	11524417	11533363	MFN2-205	MFN2
chr1	11524417	11557636	MFN2-216	MFN2
chr1	11524488	11533472	MFN2-204	MFN2
chr1	11524553	11536774	MFN2-206	MFN2
chr1	11524562	11557636	MFN2-214	MFN2
chr1	11524562	11557636	MFN2-221	MFN2
chr1	11524562	11557644	MFN2-201	MFN2
chr1	11524562	11557644	MFN2-227	MFN2
chr1	11524562	11557644	MFN2-229	MFN2
chr1	11524562	11557644	MFN2-230	MFN2
chr1	11524564	11536728	MFN2-224	MFN2
chr1	11536385	11557636	MFN2-220	MFN2
chr1	11540292	11543198	MFN2-218	MFN2
chr1	11542814	11557636	MFN2-222	MFN2
chr1	11544485	11557639	MFN2-219	MFN2
chr1	11550904	11557636	MFN2-231	MFN2
chr1	11553690	11557607	MFN2-212	MFN2
chr1	11561352	11561445	AL096840.2-201	AL096840.2
chr1	11563589	11573997	MIIP-205	MIIP
chr1	11563621	11576189	MIIP-201	MIIP
chr1	11566345	11576119	MIIP-203	MIIP
chr1	11566987	11576187	MIIP-207	MIIP
chr1	11568151	11568264	AL096840.1-201	AL096840.1
chr1	11572862	11573749	MIIP-206	MIIP
chr1	11573237	11576169	MIIP-202	MIIP
chr1	11573299	11573364	MIR6729-201	MIR6729
chr1	11575270	11576183	MIIP-204	MIIP
chr1	11580883	11581158	RN7SL649P-201	RN7SL649P
chr1	11607441	11688342	TNFRSF8-201	TNFRSF8
chr1	11607515	11688340	TNFRSF8-203	TNFRSF8
chr1	11607608	11687252	TNFRSF8-205	TNFRSF8
chr1	11622019	11622123	RNU6-777P-201	RNU6-777P
chr1	11624431	11624686	RPL23AP89-201	RPL23AP89
chr1	11632579	11636403	AL357835.1-201	AL357835.1
chr1	11670054	11688342	TNFRSF8-202	TNFRSF8
chr1	11670089	11688342	TNFRSF8-204	TNFRSF8
chr1	11711065	11711161	MIR7846-201	MIR7846
chr1	11711113	11753352	TNFRSF1B-201	TNFRSF1B
chr1	11711125	11736490	TNFRSF1B-204	TNFRSF1B
chr1	11711125	11753360	TNFRSF1B-203	TNFRSF1B
chr1	11735842	11735903	MIR4632-201	MIR4632
chr1	11735967	11737140	TNFRSF1B-202	TNFRSF1B
chr1	11764929	11765245	RPL10P17-201	RPL10P17
chr1	11765283	11765407	SNORA70.20-201	SNORA70
chr1	11774143	12056187	CHM13_T0001777	MSTRG.53
chr1	11774165	12056190	VPS13D-214	VPS13D
chr1	11774202	12056190	VPS13D-213	VPS13D
chr1	11788559	11793739	VPS13D-207	VPS13D
chr1	11797869	11802091	VPS13D-210	VPS13D
chr1	11821257	12054504	VPS13D-201	VPS13D
chr1	11827571	11917929	VPS13D-219	VPS13D
chr1	11843412	11917989	VPS13D-202	VPS13D
chr1	11855658	11882127	VPS13D-209	VPS13D
chr1	11886942	11893111	VPS13D-215	VPS13D
chr1	11889002	11893387	VPS13D-204	VPS13D
chr1	11900492	12054489	VPS13D-218	VPS13D
chr1	11911810	12056190	VPS13D-211	VPS13D
chr1	11927136	12053173	VPS13D-217	VPS13D
chr1	11944453	11948094	VPS13D-203	VPS13D
chr1	11951399	11960973	VPS13D-206	VPS13D
chr1	11953983	11960973	VPS13D-208	VPS13D
chr1	12009083	12056190	VPS13D-212	VPS13D
chr1	12022692	12051115	VPS13D-216	VPS13D
chr1	12041240	12051306	VPS13D-220	VPS13D
chr1	12041368	12051050	VPS13D-205	VPS13D
chr1	12051388	12051540	SNORA59A-201	SNORA59A
chr1	12071858	12072555	LINC02766-201	LINC02766
chr1	12112041	12162348	DHRS3-204	DHRS3
chr1	12112523	12160934	DHRS3-202	DHRS3
chr1	12114102	12114203	RNU6ATAC18P-201	RNU6ATAC18P
chr1	12122849	12140461	DHRS3-201	DHRS3
chr1	12123088	12123155	MIR6730-201	MIR6730
chr1	12123899	12160835	DHRS3-203	DHRS3
chr1	12163037	12163382	AC254633.1-201	AC254633.1
chr1	12188693	12211237	AADACL4-201	AADACL4
chr1	12237060	12237172	AC244670.1-201	AC244670.1
chr1	12260260	12272876	AADACL3-201	AADACL3
chr1	12260265	12272875	AADACL3-202	AADACL3
chr1	12290297	12307996	C1orf158-203	C1orf158
chr1	12290484	12298024	C1orf158-202	C1orf158
chr1	12290522	12305251	C1orf158-201	C1orf158
chr1	12318011	12322180	PRAMEF12-201	PRAMEF12
chr1	12335684	12340916	PRAMEF1-201	PRAMEF1
chr1	12338978	12340773	PRAMEF1-202	PRAMEF1
chr1	12366701	12367175	LINC01784-201	LINC01784
chr1	12368615	12375422	PRAMEF11-201	PRAMEF11
chr1	12382133	12385368	PRAMEF30P-201	PRAMEF30P
chr1	12391387	12392731	HNRNPCL1-201	HNRNPCL1
chr1	12401097	12405915	PRAMEF2-201	PRAMEF2
chr1	12421245	12421725	AC243961.1-1	AC243961.1
chr1	12423167	12430160	PRAMEF4-201	PRAMEF4
chr1	12436862	12442237	PRAMEF10-201	PRAMEF10
chr1	12461543	12464399	PRAMEF7-201	PRAMEF7
chr1	12466472	12466579	RNU6-1072P-201	RNU6-1072P
chr1	12470088	12472180	PRAMEF29P-201	PRAMEF29P
chr1	12482393	12489336	PRAMEF6-1	PRAMEF6
chr1	12482393	12491489	PRAMEF6-1	PRAMEF6
chr1	12497045	12499835	PRAMEF31P-201	PRAMEF31P
chr1	12519593	12522995	PRAMEF18-202	PRAMEF18
chr1	12544301	12549523	PRAMEF13-201	PRAMEF13
chr1	12546096	12548888	PRAMEF28P-201	PRAMEF28P
chr1	12547580	12549381	PRAMEF13-202	PRAMEF13
chr1	12564203	12564683	AC245056.1-1	AC245056.1
chr1	12566131	12573147	PRAMEF9-201	PRAMEF9
chr1	12579684	12581045	HNRNPCL3-201	HNRNPCL3
chr1	12589644	12596703	PRAMEF26-201	PRAMEF26
chr1	12598147	12598627	AC245056.1-201	AC245056.1
chr1	12614040	12616839	PRAMEF36P-202	PRAMEF36P
chr1	12614246	12615864	PRAMEF36P-201	PRAMEF36P
chr1	12628804	12630171	HNRNPCL2-202	HNRNPCL2
chr1	12639975	12641262	PRAMEF35P-201	PRAMEF35P
chr1	12647701	12650495	PRAMEF34P-201	PRAMEF34P
chr1	12665924	12666404	AC245056.1-1	AC245056.1
chr1	12667848	12670618	PRAMEF25-201	PRAMEF25
chr1	12687095	12689885	PRAMEF31P-1	PRAMEF31P
chr1	12695444	12704547	PRAMEF5-201	PRAMEF5
chr1	12714772	12716861	PRAMEF32P-1	PRAMEF32P
chr1	12720358	12720465	RNU6-771P-1	RNU6-771P
chr1	12722268	12726388	PRAMEF8-1	PRAMEF8
chr1	12722401	12725403	PRAMEF8-1	PRAMEF8
chr1	12722535	12726408	PRAMEF8-1	PRAMEF8
chr1	12744775	12750144	PRAMEF33-201	PRAMEF33
chr1	12756817	12763835	PRAMEF15-201	PRAMEF15
chr1	12765275	12765755	AC243961.1-201	AC243961.1
chr1	12783098	12788341	PRAMEF14-201	PRAMEF14
chr1	12783240	12785047	PRAMEF14-202	PRAMEF14
chr1	12810340	12813174	PRAMEF19-201	PRAMEF19
chr1	12830907	12833905	PRAMEF17-201	PRAMEF17
chr1	12851718	12862598	PRAMEF20-201	PRAMEF20
chr1	12857615	12862598	PRAMEF20-202	PRAMEF20
chr1	12916881	12955917	LRRC38-201	LRRC38
chr1	12955133	12958184	AL354712.1-201	AL354712.1
chr1	12997026	12997720	BRWD1P1-201	BRWD1P1
chr1	13025424	13059901	PDPN-201	PDPN
chr1	13025716	13059897	PDPN-211	PDPN
chr1	13025721	13059901	PDPN-202	PDPN
chr1	13025790	13059901	PDPN-212	PDPN
chr1	13025791	13049161	PDPN-207	PDPN
chr1	13025792	13056458	PDPN-209	PDPN
chr1	13026052	13057907	PDPN-208	PDPN
chr1	13026223	13058725	PDPN-203	PDPN
chr1	13026226	13058507	PDPN-210	PDPN
chr1	13027417	13057860	PDPN-205	PDPN
chr1	13027428	13058190	PDPN-204	PDPN
chr1	13027436	13058202	PDPN-206	PDPN
chr1	13065119	13065220	RNA5SP41-201	RNA5SP41
chr1	13099246	13101974	AL359771.1-201	AL359771.1
chr1	13138151	13138281	AL359771.2-201	AL359771.2
chr1	13142269	13235922	CHM13_T0001876	MSTRG.54
chr1	13142279	13191572	PRDM2-207	PRDM2
chr1	13142321	13267175	PRDM2-204	PRDM2
chr1	13146936	13230166	PRDM2-202	PRDM2
chr1	13146936	13267189	PRDM2-201	PRDM2
chr1	13173118	13229174	PRDM2-209	PRDM2
chr1	13180850	13215293	PRDM2-212	PRDM2
chr1	13180885	13215231	PRDM2-211	PRDM2
chr1	13191511	13230186	PRDM2-206	PRDM2
chr1	13191523	13229764	PRDM2-203	PRDM2
chr1	13191532	13215776	PRDM2-210	PRDM2
chr1	13191543	13265609	PRDM2-213	PRDM2
chr1	13191544	13220736	PRDM2-205	PRDM2
chr1	13191544	13265529	PRDM2-214	PRDM2
chr1	13213830	13220567	PRDM2-208	PRDM2
chr1	13334971	13746834	KAZN-209	KAZN
chr1	13334971	14562121	KAZN-208	KAZN
chr1	13566403	13566506	RNU6-1265P-201	RNU6-1265P
chr1	13664076	13701886	AL357873.1-201	AL357873.1
chr1	13664080	13746616	AL357873.1-202	AL357873.1
chr1	13780985	13862125	KAZN-AS1-206	KAZN-AS1
chr1	13791115	13793493	KAZN-AS1-203	KAZN-AS1
chr1	13791116	13862118	KAZN-AS1-205	KAZN-AS1
chr1	13791116	13862125	KAZN-AS1-204	KAZN-AS1
chr1	13791117	13862125	KAZN-AS1-202	KAZN-AS1
chr1	13791124	13861741	KAZN-AS1-201	KAZN-AS1
chr1	13832812	13862125	KAZN-AS1-207	KAZN-AS1
chr1	14042499	14562121	KAZN-203	KAZN
chr1	14042518	14510580	KAZN-206	KAZN
chr1	14042531	14509817	KAZN-207	KAZN
chr1	14136176	14136661	TBCAP2-201	TBCAP2
chr1	14218485	14221744	AL031293.1-201	AL031293.1
chr1	14368102	14512172	KAZN-201	KAZN
chr1	14373773	14500164	KAZN-202	KAZN
chr1	14373773	14512175	KAZN-205	KAZN
chr1	14389884	14509817	KAZN-204	KAZN
chr1	14555876	14596533	TMEM51-AS1-201	TMEM51-AS1
chr1	14555930	14596527	TMEM51-AS1-202	TMEM51-AS1
chr1	14560058	14597303	TMEM51-AS1-203	TMEM51-AS1
chr1	14563485	14597685	TMEM51-AS1-206	TMEM51-AS1
chr1	14564184	14597404	TMEM51-AS1-204	TMEM51-AS1
chr1	14566029	14596768	TMEM51-AS1-205	TMEM51-AS1
chr1	14596600	14664560	TMEM51-204	TMEM51
chr1	14596634	14664423	TMEM51-202	TMEM51
chr1	14596645	14663430	TMEM51-206	TMEM51
chr1	14597799	14664491	TMEM51-203	TMEM51
chr1	14597813	14664561	TMEM51-201	TMEM51
chr1	14597834	14664476	TMEM51-205	TMEM51
chr1	14608405	14615381	C1orf195-201	C1orf195
chr1	14612535	14615381	C1orf195-202	C1orf195
chr1	14635925	14636949	MFFP1-201	MFFP1
chr1	14670716	14671893	ZBTB2P1-201	ZBTB2P1
chr1	14691628	14842880	FHAD1-202	FHAD1
chr1	14691636	14741132	FHAD1-207	FHAD1
chr1	14696138	14842283	FHAD1-206	FHAD1
chr1	14731414	14734011	FHAD1-210	FHAD1
chr1	14750130	14774711	FHAD1-204	FHAD1
chr1	14750131	14774711	FHAD1-205	FHAD1
chr1	14750138	14773081	FHAD1-220	FHAD1
chr1	14750149	14774250	FHAD1-203	FHAD1
chr1	14756474	14759890	FHAD1-218	FHAD1
chr1	14769120	14774660	FHAD1-209	FHAD1
chr1	14771331	14788525	FHAD1-AS1-201	FHAD1-AS1
chr1	14771468	14774386	FHAD1-213	FHAD1
chr1	14771771	14842270	FHAD1-211	FHAD1
chr1	14778814	14780113	AL031283.2-201	AL031283.2
chr1	14786409	14829200	FHAD1-208	FHAD1
chr1	14789746	14842495	FHAD1-221	FHAD1
chr1	14790079	14842880	FHAD1-201	FHAD1
chr1	14790108	14805268	FHAD1-222	FHAD1
chr1	14802435	14808962	FHAD1-217	FHAD1
chr1	14807341	14842881	FHAD1-216	FHAD1
chr1	14820349	14845036	FHAD1-215	FHAD1
chr1	14825921	14842283	FHAD1-219	FHAD1
chr1	14828018	14842283	FHAD1-212	FHAD1
chr1	14835894	14845036	FHAD1-214	FHAD1
chr1	14847731	14854182	AL031283.1-201	AL031283.1
[truncated: 232,904 more rows]
