# Supplementary material for: Telomere-driven replicative crisis is driven by large-scale changes in genomic architecture
Source: Genome Res. 2026 Aug;36(8):1529–47. doi: 10.1101/gr.281373.125 (PMC13431167; doi:10.1101/gr.281373.125)
Supplement: Supplement 2 [file Supplemental_code.zip › Supplemental_code/annotations/src/annotate/ref_files/chm13v2.0_non-telomere.csv]

chr1	0	3000
chr1	248384000	248387328
chr2	0	3600
chr2	242693800	242696752
chr3	0	2800
chr3	201101200	201105948
chr4	0	3400
chr4	193572600	193574945
chr5	0	2400
chr5	182043800	182045439
chr6	0	3000
chr6	172123600	172126628
chr7	0	3600
chr7	160565200	160567428
chr8	0	2400
chr8	146257200	146259331
chr9	0	3800
chr9	150614400	150617247
chr10	0	2800
chr10	134754800	134758134
chr11	0	2200
chr11	135125000	135127769
chr12	0	3200
chr12	133322000	133324548
chr13	0	3000
chr13	113563000	113566686
chr14	0	2400
chr14	101159600	101161492
chr15	0	3600
chr15	99750200	99753195
chr16	0	2600
chr16	96327400	96330374
chr17	0	2200
chr17	84273800	84276897
chr18	0	2400
chr18	80539000	80542538
chr19	0	2400
chr19	61704200	61707364
chr20	0	2800
chr20	66207000	66210255
chr21	0	3000
chr21	45086000	45090682
chr22	0	4600
chr22	51321800	51324926
chrX	0	2000
chrX	154256800	154259566
chrY	0	5800
chrY	62453800	62460029
