# Supplementary material for: Telomere-driven replicative crisis is driven by large-scale changes in genomic architecture
Source: Genome Res. 2026 Aug;36(8):1529–47. doi: 10.1101/gr.281373.125 (PMC13431167; doi:10.1101/gr.281373.125)
Supplement: Supplement 2 [file Supplemental_code.zip › Supplemental_code/annotations/src/annotate/ref_files/chm13v2.0_RefSeq_Liftoff_genes_only.csv]

	seqid	source	type	start	end	score	strand	phase	attributes
0	chr1	Liftoff	gene	6047	13941	.	-	.	ID=LOC124900618;gene_name=LOC124900618;db_xref=GeneID:124900618;gbkey=Gene;gene=LOC124900618;gene_biotype=lncRNA;coverage=1.0;sequence_ID=0.965;extra_copy_number=0;copy_num_ID=LOC124900618_0
6	chr1	Liftoff	gene	15080	21429	.	+	.	ID=LOC124905335_1;gene_name=LOC124905335;db_xref=GeneID:124905335;gbkey=Gene;gene=LOC124905335;gene_biotype=lncRNA;coverage=1.0;sequence_ID=0.997;extra_copy_number=1;copy_num_ID=LOC124905335_1
10	chr1	Liftoff	gene	20529	37628	.	-	.	ID=LOC112268260;gene_name=LOC112268260;db_xref=GeneID:112268260;gbkey=Gene;gene=LOC112268260;gene_biotype=protein_coding;coverage=1.0;sequence_ID=0.880;valid_ORFs=1;extra_copy_number=0;copy_num_ID=LOC112268260_0
22	chr1	Liftoff	gene	52979	54612	.	-	.	ID=LOC101928626;gene_name=LOC101928626;db_xref=GeneID:101928626;description=uncharacterized LOC101928626;gbkey=Gene;gene=LOC101928626;gene_biotype=lncRNA;coverage=1.0;sequence_ID=0.992;extra_copy_number=0;copy_num_ID=LOC101928626_0
27	chr1	Liftoff	gene	100966	101472	.	+	.	ID=WBP1LP7;gene_name=WBP1LP7;db_xref=HGNC:HGNC:43955;description=WBP1L pseudogene 7;gbkey=Gene;gene=WBP1LP7;gene_biotype=pseudogene;pseudo=true;coverage=1.0;sequence_ID=0.986;extra_copy_number=0;copy_num_ID=WBP1LP7_0
28	chr1	Liftoff	gene	100966	101472	.	-	.	ID=WBP1LP9_4;gene_name=WBP1LP9;db_xref=HGNC:HGNC:51469;description=WBP1L pseudogene 9;gbkey=Gene;gene=WBP1LP9;gene_biotype=pseudogene;pseudo=true;coverage=1.0;sequence_ID=0.994;extra_copy_number=4;copy_num_ID=WBP1LP9_4
29	chr1	Liftoff	gene	111940	112877	.	-	.	ID=OR4F29;gene_name=OR4F29;db_xref=HGNC:HGNC:31275;description=olfactory receptor family 4 subfamily F member 29;gbkey=Gene;gene=OR4F29;gene_biotype=protein_coding;gene_synonym=OR7-21;coverage=0.998;sequence_ID=0.989;valid_ORFs=0;extra_copy_number=0;copy_num_ID=OR4F29_0
33	chr1	Liftoff	gene	115046	117120	.	-	.	ID=LOC107986552_1;gene_name=LOC107986552;db_xref=GeneID:107986552;gbkey=Gene;gene=LOC107986552;gene_biotype=lncRNA;coverage=1.0;sequence_ID=0.996;extra_copy_number=1;copy_num_ID=LOC107986552_1
37	chr1	Liftoff	gene	144134	146717	.	+	.	ID=SEPTIN14P22_5;gene_name=SEPTIN14P22;db_xref=HGNC:HGNC:51708;description=septin 14 pseudogene 22;gbkey=Gene;gene=SEPTIN14P22;gene_biotype=pseudogene;gene_synonym=SEPT14P22;pseudo=true;coverage=0.994;sequence_ID=0.973;extra_copy_number=5;copy_num_ID=SEPTIN14P22_5
38	chr1	Liftoff	gene	146340	146717	.	-	.	ID=SEPTIN14P13;gene_name=SEPTIN14P13;db_xref=HGNC:HGNC:51700;description=septin 14 pseudogene 13;gbkey=Gene;gene=SEPTIN14P13;gene_biotype=pseudogene;gene_synonym=SEPT14P13;pseudo=true;coverage=1.0;sequence_ID=1.0;extra_copy_number=0;copy_num_ID=SEPTIN14P13_0
39	chr1	Liftoff	gene	148562	152332	.	+	.	ID=CICP3;gene_name=CICP3;db_xref=HGNC:HGNC:37742;description=capicua transcriptional repressor pseudogene 3;gbkey=Gene;gene=CICP3;gene_biotype=pseudogene;pseudo=true;coverage=0.998;sequence_ID=0.998;extra_copy_number=0;copy_num_ID=CICP3_0
40	chr1	Liftoff	gene	152269	205171	.	-	.	ID=LOC100288069;gene_name=LOC100288069;db_xref=GeneID:100288069;description=uncharacterized LOC100288069;gbkey=Gene;gene=LOC100288069;gene_biotype=lncRNA;coverage=1.0;sequence_ID=0.998;extra_copy_number=0;copy_num_ID=LOC100288069_0
62	chr1	Liftoff	gene	184766	184869	.	-	.	ID=RNU6-1199P;gene_name=RNU6-1199P;db_xref=HGNC:HGNC:48162;description=RNA%2C U6 small nuclear 1199%2C pseudogene;gbkey=Gene;gene=RNU6-1199P;gene_biotype=pseudogene;pseudo=true;coverage=1.0;sequence_ID=1.0;extra_copy_number=0;copy_num_ID=RNU6-1199P_0
63	chr1	Liftoff	gene	191682	191785	.	+	.	ID=GTF2IP10_7;gene_name=GTF2IP10;db_xref=HGNC:HGNC:51722;description=general transcription factor IIi pseudogene 10;gbkey=Gene;gene=GTF2IP10;gene_biotype=pseudogene;pseudo=true;coverage=1.0;sequence_ID=1.0;extra_copy_number=7;copy_num_ID=GTF2IP10_7
64	chr1	Liftoff	gene	205295	214212	.	+	.	ID=LINC01409;gene_name=LINC01409;db_xref=HGNC:HGNC:50701;gbkey=Gene;gene=LINC01409;gene_biotype=lncRNA;coverage=1.0;sequence_ID=0.999;extra_copy_number=0;copy_num_ID=LINC01409_0
71	chr1	Liftoff	gene	220504	227987	.	+	.	ID=LOC124903817;gene_name=LOC124903817;db_xref=GeneID:124903817;gbkey=Gene;gene=LOC124903817;gene_biotype=lncRNA;coverage=1.0;sequence_ID=0.998;extra_copy_number=0;copy_num_ID=LOC124903817_0
75	chr1	Liftoff	gene	246378	248841	.	+	.	ID=FAM87B;gene_name=FAM87B;db_xref=HGNC:HGNC:32236;description=family with sequence similarity 87 member B;gbkey=Gene;gene=FAM87B;gene_biotype=lncRNA;coverage=1.0;sequence_ID=0.998;extra_copy_number=0;copy_num_ID=FAM87B_0
79	chr1	Liftoff	gene	255178	256494	.	-	.	ID=LINC00115;gene_name=LINC00115;db_xref=HGNC:HGNC:26211;description=long intergenic non-protein coding RNA 115;gbkey=Gene;gene=LINC00115;gene_biotype=lncRNA;gene_synonym=NCRNA00115;coverage=1.0;sequence_ID=0.998;extra_copy_number=0;copy_num_ID=LINC00115_0
82	chr1	Liftoff	gene	256563	288416	.	+	.	ID=LINC01128;gene_name=LINC01128;db_xref=HGNC:HGNC:49377;description=long intergenic non-protein coding RNA 1128;gbkey=Gene;gene=LINC01128;gene_biotype=lncRNA;coverage=0.999;sequence_ID=0.997;extra_copy_number=0;copy_num_ID=LINC01128_0
116	chr1	Liftoff	gene	289156	297176	.	+	.	ID=LOC107984850;gene_name=LOC107984850;db_xref=GeneID:107984850;gbkey=Gene;gene=LOC107984850;gene_biotype=lncRNA;coverage=1.0;sequence_ID=0.998;extra_copy_number=0;copy_num_ID=LOC107984850_0
124	chr1	Liftoff	gene	297045	306720	.	-	.	ID=FAM41C;gene_name=FAM41C;db_xref=HGNC:HGNC:27635;description=family with sequence similarity 41 member C;gbkey=Gene;gene=FAM41C;gene_biotype=lncRNA;coverage=1.0;sequence_ID=0.999;extra_copy_number=0;copy_num_ID=FAM41C_0
129	chr1	Liftoff	gene	302266	303489	.	+	.	ID=TUBB8P11;gene_name=TUBB8P11;db_xref=HGNC:HGNC:32337;description=tubulin beta 8 class VIII pseudogene 11;gbkey=Gene;gene=TUBB8P11;gene_biotype=pseudogene;pseudo=true;coverage=1.0;sequence_ID=0.999;extra_copy_number=0;copy_num_ID=TUBB8P11_0
130	chr1	Liftoff	gene	334800	350663	.	+	.	ID=LOC284600;gene_name=LOC284600;db_xref=GeneID:284600;gbkey=Gene;gene=LOC284600;gene_biotype=lncRNA;coverage=0.999;sequence_ID=0.989;extra_copy_number=0;copy_num_ID=LOC284600_0
181	chr1	Liftoff	gene	346462	349336	.	-	.	ID=LINC02593;gene_name=LINC02593;db_xref=HGNC:HGNC:53933;description=long intergenic non-protein coding RNA 2593;gbkey=Gene;gene=LINC02593;gene_biotype=lncRNA;coverage=1.0;sequence_ID=0.997;extra_copy_number=0;copy_num_ID=LINC02593_0
192	chr1	Liftoff	gene	349887	355237	.	-	.	ID=LOC107985728;gene_name=LOC107985728;db_xref=GeneID:107985728;description=collagen alpha-1(III) chain-like;gbkey=Gene;gene=LOC107985728;gene_biotype=lncRNA;coverage=0.999;sequence_ID=0.997;extra_copy_number=0;copy_num_ID=LOC107985728_0
199	chr1	Liftoff	gene	353566	373316	.	+	.	ID=SAMD11;gene_name=SAMD11;db_xref=MIM:616765;description=sterile alpha motif domain containing 11;gbkey=Gene;gene=SAMD11;gene_biotype=protein_coding;gene_synonym=MRS;coverage=1.0;sequence_ID=0.998;valid_ORFs=3;extra_copy_number=0;copy_num_ID=SAMD11_0
286	chr1	Liftoff	gene	372945	388041	.	-	.	ID=NOC2L;gene_name=NOC2L;db_xref=MIM:610770;description=NOC2 like nucleolar associated transcriptional repressor;gbkey=Gene;gene=NOC2L;gene_biotype=protein_coding;gene_synonym=PPP1R112;coverage=1.0;sequence_ID=0.998;valid_ORFs=1;extra_copy_number=0;copy_num_ID=NOC2L_0
326	chr1	Liftoff	gene	389374	394430	.	+	.	ID=KLHL17;gene_name=KLHL17;db_xref=MIM:619262;description=kelch like family member 17;gbkey=Gene;gene=KLHL17;gene_biotype=protein_coding;gene_synonym=AF;coverage=0.999;sequence_ID=0.998;valid_ORFs=6;extra_copy_number=0;copy_num_ID=KLHL17_0
455	chr1	Liftoff	gene	395193	404574	.	+	.	ID=PLEKHN1;gene_name=PLEKHN1;db_xref=HGNC:HGNC:25284;description=pleckstrin homology domain containing N1;gbkey=Gene;gene=PLEKHN1;gene_biotype=protein_coding;gene_synonym=CLPABP;coverage=1.0;sequence_ID=0.999;valid_ORFs=10;extra_copy_number=0;copy_num_ID=PLEKHN1_0
737	chr1	Liftoff	gene	403907	411933	.	-	.	ID=PERM1;gene_name=PERM1;db_xref=MIM:615921;description=PPARGC1 and ESRR induced regulator%2C muscle 1;gbkey=Gene;gene=PERM1;gene_biotype=protein_coding;gene_synonym=C1orf170;coverage=1.0;sequence_ID=0.997;valid_ORFs=5;extra_copy_number=0;copy_num_ID=PERM1_0
779	chr1	Liftoff	gene	429119	430252	.	-	.	ID=HES4;gene_name=HES4;db_xref=MIM:608060;description=hes family bHLH transcription factor 4;gbkey=Gene;gene=HES4;gene_biotype=protein_coding;gene_synonym=bHLHb42;coverage=1.0;sequence_ID=0.998;valid_ORFs=5;extra_copy_number=0;copy_num_ID=HES4_0
819	chr1	Liftoff	gene	438192	438422	.	-	.	ID=RPL39P12;gene_name=RPL39P12;db_xref=HGNC:HGNC:36166;description=ribosomal protein L39 pseudogene 12;gbkey=Gene;gene=RPL39P12;gene_biotype=pseudogene;gene_synonym=RPL39_1_3;pseudo=true;coverage=1.0;sequence_ID=0.995;extra_copy_number=0;copy_num_ID=RPL39P12_0
820	chr1	Liftoff	gene	443628	444671	.	+	.	ID=ISG15;gene_name=ISG15;db_xref=MIM:147571;description=ISG15 ubiquitin like modifier;gbkey=Gene;gene=ISG15;gene_biotype=protein_coding;gene_synonym=UCRP;coverage=1.0;sequence_ID=0.997;valid_ORFs=1;extra_copy_number=0;copy_num_ID=ISG15_0
826	chr1	Liftoff	gene	450247	486181	.	+	.	ID=AGRN;gene_name=AGRN;db_xref=MIM:103320;description=agrin;gbkey=Gene;gene=AGRN;gene_biotype=protein_coding;gene_synonym=CMSPPD;coverage=0.999;sequence_ID=0.998;valid_ORFs=8;extra_copy_number=0;copy_num_ID=AGRN_0
1397	chr1	Liftoff	gene	489806	496468	.	+	.	ID=LOC100288175;gene_name=LOC100288175;db_xref=GeneID:100288175;description=uncharacterized LOC100288175;gbkey=Gene;gene=LOC100288175;gene_biotype=lncRNA;coverage=1.0;sequence_ID=1.0;extra_copy_number=0;copy_num_ID=LOC100288175_0
1403	chr1	Liftoff	gene	495650	499431	.	-	.	ID=LOC105378948;gene_name=LOC105378948;db_xref=GeneID:105378948;description=uncharacterized LOC105378948;gbkey=Gene;gene=LOC105378948;gene_biotype=lncRNA;coverage=1.0;sequence_ID=0.935;extra_copy_number=0;copy_num_ID=LOC105378948_0
1413	chr1	Liftoff	gene	501061	504400	.	-	.	ID=RNF223;gene_name=RNF223;db_xref=HGNC:HGNC:40020;description=ring finger protein 223;gbkey=Gene;gene=RNF223;gene_biotype=protein_coding;coverage=1.0;sequence_ID=0.997;valid_ORFs=1;extra_copy_number=0;copy_num_ID=RNF223_0
1418	chr1	Liftoff	gene	510436	544704	.	-	.	ID=C1orf159;gene_name=C1orf159;db_xref=HGNC:HGNC:26062;description=chromosome 1 open reading frame 159;gbkey=Gene;gene=C1orf159;gene_biotype=protein_coding;coverage=1.0;sequence_ID=0.999;valid_ORFs=3;extra_copy_number=0;copy_num_ID=C1orf159_0
1480	chr1	Liftoff	gene	551518	557599	.	-	.	ID=LOC124903819;gene_name=LOC124903819;db_xref=GeneID:124903819;gbkey=Gene;gene=LOC124903819;gene_biotype=lncRNA;coverage=1.0;sequence_ID=1.0;extra_copy_number=0;copy_num_ID=LOC124903819_0
1484	chr1	Liftoff	gene	557299	590537	.	+	.	ID=LOC124903820;gene_name=LOC124903820;db_xref=GeneID:124903820;gbkey=Gene;gene=LOC124903820;gene_biotype=lncRNA;coverage=1.0;sequence_ID=1.0;extra_copy_number=0;copy_num_ID=LOC124903820_0
1489	chr1	Liftoff	gene	565633	572671	.	+	.	ID=LINC01342;gene_name=LINC01342;db_xref=HGNC:HGNC:50551;description=long intergenic non-protein coding RNA 1342;gbkey=Gene;gene=LINC01342;gene_biotype=lncRNA;coverage=1.0;sequence_ID=1.0;extra_copy_number=0;copy_num_ID=LINC01342_0
1497	chr1	Liftoff	gene	591474	598935	.	+	.	ID=LOC124903818;gene_name=LOC124903818;db_xref=GeneID:124903818;gbkey=Gene;gene=LOC124903818;gene_biotype=lncRNA;coverage=1.0;sequence_ID=1.0;extra_copy_number=0;copy_num_ID=LOC124903818_0
1501	chr1	Liftoff	gene	595701	595795	.	+	.	ID=MIR200B;gene_name=MIR200B;db_xref=miRBase:MI0000342;description=microRNA 200b;gbkey=Gene;gene=MIR200B;gene_biotype=miRNA;gene_synonym=MIRN200B;coverage=1.0;sequence_ID=1.0;extra_copy_number=0;copy_num_ID=MIR200B_0
1508	chr1	Liftoff	gene	596460	596549	.	+	.	ID=MIR200A;gene_name=MIR200A;db_xref=miRBase:MI0000737;description=microRNA 200a;gbkey=Gene;gene=MIR200A;gene_biotype=miRNA;gene_synonym=MIRN200A;coverage=1.0;sequence_ID=1.0;extra_copy_number=0;copy_num_ID=MIR200A_0
1515	chr1	Liftoff	gene	597602	597684	.	+	.	ID=MIR429;gene_name=MIR429;db_xref=miRBase:MI0001641;description=microRNA 429;gbkey=Gene;gene=MIR429;gene_biotype=miRNA;gene_synonym=MIRN429;coverage=1.0;sequence_ID=1.0;extra_copy_number=0;copy_num_ID=MIR429_0
1520	chr1	Liftoff	gene	601653	608152	.	-	.	ID=TTLL10-AS1;gene_name=TTLL10-AS1;db_xref=HGNC:HGNC:41159;description=TTLL10 antisense RNA 1;gbkey=Gene;gene=TTLL10-AS1;gene_biotype=lncRNA;coverage=1.0;sequence_ID=1.0;extra_copy_number=0;copy_num_ID=TTLL10-AS1_0
1524	chr1	Liftoff	gene	602477	626317	.	+	.	ID=TTLL10;gene_name=TTLL10;db_xref=HGNC:HGNC:26693;description=tubulin tyrosine ligase like 10;gbkey=Gene;gene=TTLL10;gene_biotype=protein_coding;gene_synonym=TTLL5;coverage=1.0;sequence_ID=0.999;valid_ORFs=15;extra_copy_number=0;copy_num_ID=TTLL10_0
1950	chr1	Liftoff	gene	631965	635049	.	-	.	ID=TNFRSF18;gene_name=TNFRSF18;db_xref=MIM:603905;description=TNF receptor superfamily member 18;gbkey=Gene;gene=TNFRSF18;gene_biotype=protein_coding;gene_synonym=GITR-D;coverage=1.0;sequence_ID=1.0;valid_ORFs=4;extra_copy_number=0;copy_num_ID=TNFRSF18_0
1991	chr1	Liftoff	gene	639797	642610	.	-	.	ID=TNFRSF4;gene_name=TNFRSF4;db_xref=MIM:600315;description=TNF receptor superfamily member 4;gbkey=Gene;gene=TNFRSF4;gene_biotype=protein_coding;gene_synonym=TXGP1L;coverage=1.0;sequence_ID=1.0;valid_ORFs=5;extra_copy_number=0;copy_num_ID=TNFRSF4_0
2053	chr1	Liftoff	gene	645388	660458	.	-	.	ID=SDF4;gene_name=SDF4;db_xref=MIM:614282;description=stromal cell derived factor 4;gbkey=Gene;gene=SDF4;gene_biotype=protein_coding;gene_synonym=SDF-4;coverage=1.0;sequence_ID=0.999;valid_ORFs=5;extra_copy_number=0;copy_num_ID=SDF4_0
2120	chr1	Liftoff	gene	660694	663498	.	+	.	ID=B3GALT6;gene_name=B3GALT6;db_xref=MIM:615291;description=beta-1%2C3-galactosyltransferase 6;gbkey=Gene;gene=B3GALT6;gene_biotype=protein_coding;gene_synonym=SEMDJL1;coverage=1.0;sequence_ID=1.0;valid_ORFs=1;extra_copy_number=0;copy_num_ID=B3GALT6_0
2124	chr1	Liftoff	gene	670953	676213	.	-	.	ID=C1QTNF12;gene_name=C1QTNF12;db_xref=MIM:616593;description=C1q and TNF related 12;gbkey=Gene;gene=C1QTNF12;gene_biotype=protein_coding;gene_synonym=FAM132A;coverage=1.0;sequence_ID=1.0;valid_ORFs=6;extra_copy_number=0;copy_num_ID=C1QTNF12_0
2223	chr1	Liftoff	gene	682910	702861	.	-	.	ID=UBE2J2;gene_name=UBE2J2;db_xref=MIM:619756;description=ubiquitin conjugating enzyme E2 J2;gbkey=Gene;gene=UBE2J2;gene_biotype=protein_coding;gene_synonym=UBC6;coverage=1.0;sequence_ID=1.0;valid_ORFs=14;extra_copy_number=0;copy_num_ID=UBE2J2_0
2415	chr1	Liftoff	gene	709443	723551	.	+	.	ID=SCNN1D;gene_name=SCNN1D;db_xref=MIM:601328;description=sodium channel epithelial 1 subunit delta;gbkey=Gene;gene=SCNN1D;gene_biotype=protein_coding;gene_synonym=SCNED;coverage=1.0;sequence_ID=1.0;valid_ORFs=1;extra_copy_number=0;copy_num_ID=SCNN1D_0
2471	chr1	Liftoff	gene	723917	739479	.	-	.	ID=ACAP3;gene_name=ACAP3;db_xref=HGNC:HGNC:16754;description=ArfGAP with coiled-coil%2C ankyrin repeat and PH domains 3;gbkey=Gene;gene=ACAP3;gene_biotype=protein_coding;gene_synonym=CENTB5;coverage=1.0;sequence_ID=1.0;valid_ORFs=8;extra_copy_number=0;copy_num_ID=ACAP3_0
2833	chr1	Liftoff	gene	727656	727716	.	-	.	ID=MIR6726;gene_name=MIR6726;db_xref=miRBase:MI0022571;description=microRNA 6726;gbkey=Gene;gene=MIR6726;gene_biotype=miRNA;gene_synonym=hsa-mir-6726;coverage=1.0;sequence_ID=1.0;extra_copy_number=0;copy_num_ID=MIR6726_0
2840	chr1	Liftoff	gene	736278	736361	.	-	.	ID=SNORD167;gene_name=SNORD167;db_xref=HGNC:HGNC:51881;description=small nucleolar RNA%2C C/D box 167;gbkey=Gene;gene=SNORD167;gene_biotype=snoRNA;coverage=1.0;sequence_ID=1.0;extra_copy_number=0;copy_num_ID=SNORD167_0
2843	chr1	Liftoff	gene	740148	743228	.	+	.	ID=PUSL1;gene_name=PUSL1;db_xref=HGNC:HGNC:26914;description=pseudouridine synthase like 1;gbkey=Gene;gene=PUSL1;gene_biotype=protein_coding;coverage=1.0;sequence_ID=1.0;valid_ORFs=6;extra_copy_number=0;copy_num_ID=PUSL1_0
2948	chr1	Liftoff	gene	743151	756245	.	-	.	ID=INTS11;gene_name=INTS11;db_xref=MIM:611354;description=integrator complex subunit 11;gbkey=Gene;gene=INTS11;gene_biotype=protein_coding;gene_synonym=RC68;coverage=1.0;sequence_ID=0.998;valid_ORFs=8;extra_copy_number=0;copy_num_ID=INTS11_0
3226	chr1	Liftoff	gene	744058	744122	.	-	.	ID=MIR6727;gene_name=MIR6727;db_xref=miRBase:MI0022572;description=microRNA 6727;gbkey=Gene;gene=MIR6727;gene_biotype=miRNA;gene_synonym=hsa-mir-6727;coverage=1.0;sequence_ID=1.0;extra_copy_number=0;copy_num_ID=MIR6727_0
3233	chr1	Liftoff	gene	756387	760481	.	+	.	ID=CPTP;gene_name=CPTP;db_xref=MIM:615467;description=ceramide-1-phosphate transfer protein;gbkey=Gene;gene=CPTP;gene_biotype=protein_coding;gene_synonym=GLTPD1;coverage=1.0;sequence_ID=0.998;valid_ORFs=3;extra_copy_number=0;copy_num_ID=CPTP_0
3252	chr1	Liftoff	gene	762865	766899	.	+	.	ID=TAS1R3;gene_name=TAS1R3;db_xref=MIM:605865;description=taste 1 receptor member 3;gbkey=Gene;gene=TAS1R3;gene_biotype=protein_coding;gene_synonym=T1R3;coverage=1.0;sequence_ID=0.998;valid_ORFs=4;extra_copy_number=0;copy_num_ID=TAS1R3_0
3301	chr1	Liftoff	gene	766863	781044	.	-	.	ID=DVL1;gene_name=DVL1;db_xref=MIM:601365;description=dishevelled segment polarity protein 1;gbkey=Gene;gene=DVL1;gene_biotype=protein_coding;gene_synonym=DVL1P1;coverage=1.0;sequence_ID=0.999;valid_ORFs=5;extra_copy_number=0;copy_num_ID=DVL1_0
3445	chr1	Liftoff	gene	771235	771293	.	-	.	ID=MIR6808;gene_name=MIR6808;db_xref=miRBase:MI0022653;description=microRNA 6808;gbkey=Gene;gene=MIR6808;gene_biotype=miRNA;gene_synonym=hsa-mir-6808;coverage=1.0;sequence_ID=1.0;extra_copy_number=0;copy_num_ID=MIR6808_0
3452	chr1	Liftoff	gene	783235	794097	.	-	.	ID=MXRA8;gene_name=MXRA8;db_xref=MIM:617293;description=matrix remodeling associated 8;gbkey=Gene;gene=MXRA8;gene_biotype=protein_coding;gene_synonym=ASP3;coverage=1.0;sequence_ID=0.998;valid_ORFs=7;extra_copy_number=0;copy_num_ID=MXRA8_0
3597	chr1	Liftoff	gene	804285	805756	.	-	.	ID=AURKAIP1;gene_name=AURKAIP1;db_xref=MIM:609183;description=aurora kinase A interacting protein 1;gbkey=Gene;gene=AURKAIP1;gene_biotype=protein_coding;gene_synonym=MRP-S38;coverage=1.0;sequence_ID=1.0;valid_ORFs=3;extra_copy_number=0;copy_num_ID=AURKAIP1_0
3622	chr1	Liftoff	gene	809187	809631	.	+	.	ID=NDUFB4P8;gene_name=NDUFB4P8;db_xref=HGNC:HGNC:45256;description=NADH:ubiquinone oxidoreductase subunit B4 pseudogene 8;gbkey=Gene;gene=NDUFB4P8;gene_biotype=pseudogene;pseudo=true;coverage=1.0;sequence_ID=0.995;extra_copy_number=0;copy_num_ID=NDUFB4P8_0
3623	chr1	Liftoff	gene	817645	831265	.	-	.	ID=CCNL2;gene_name=CCNL2;db_xref=MIM:613482;description=cyclin L2;gbkey=Gene;gene=CCNL2;gene_biotype=protein_coding;gene_synonym=SB138;coverage=1.0;sequence_ID=0.999;valid_ORFs=11;extra_copy_number=0;copy_num_ID=CCNL2_0
3873	chr1	Liftoff	gene	831460	833976	.	+	.	ID=MRPL20-AS1;gene_name=MRPL20-AS1;db_xref=HGNC:HGNC:27125;description=MRPL20 antisense RNA 1;gbkey=Gene;gene=MRPL20-AS1;gene_biotype=lncRNA;coverage=1.0;sequence_ID=1.0;extra_copy_number=0;copy_num_ID=MRPL20-AS1_0
3878	chr1	Liftoff	gene	833839	839223	.	-	.	ID=MRPL20;gene_name=MRPL20;db_xref=MIM:611833;description=mitochondrial ribosomal protein L20;gbkey=Gene;gene=MRPL20;gene_biotype=protein_coding;gene_synonym=MRP-L20;coverage=1.0;sequence_ID=1.0;valid_ORFs=2;extra_copy_number=0;copy_num_ID=MRPL20_0
3897	chr1	Liftoff	gene	837390	837682	.	-	.	ID=RN7SL657P;gene_name=RN7SL657P;db_xref=HGNC:HGNC:46673;description=RNA%2C 7SL%2C cytoplasmic 657%2C pseudogene;gbkey=Gene;gene=RN7SL657P;gene_biotype=pseudogene;pseudo=true;coverage=1.0;sequence_ID=1.0;extra_copy_number=0;copy_num_ID=RN7SL657P_0
3898	chr1	Liftoff	gene	840278	842614	.	+	.	ID=MRPL20-DT;gene_name=MRPL20-DT;db_xref=HGNC:HGNC:54814;description=MRPL20 divergent transcript;gbkey=Gene;gene=MRPL20-DT;gene_biotype=lncRNA;coverage=1.0;sequence_ID=1.0;extra_copy_number=0;copy_num_ID=MRPL20-DT_0
3901	chr1	Liftoff	gene	850350	853206	.	-	.	ID=ANKRD65;gene_name=ANKRD65;db_xref=HGNC:HGNC:42950;description=ankyrin repeat domain 65;gbkey=Gene;gene=ANKRD65;gene_biotype=protein_coding;coverage=1.0;sequence_ID=1.0;valid_ORFs=7;extra_copy_number=0;copy_num_ID=ANKRD65_0
3948	chr1	Liftoff	gene	852096	855217	.	+	.	ID=ANKRD65-AS1;gene_name=ANKRD65-AS1;db_xref=HGNC:HGNC:55844;gbkey=Gene;gene=ANKRD65-AS1;gene_biotype=lncRNA;coverage=1.0;sequence_ID=1.0;extra_copy_number=0;copy_num_ID=ANKRD65-AS1_0
3952	chr1	Liftoff	gene	857800	864615	.	+	.	ID=TMEM88B;gene_name=TMEM88B;db_xref=HGNC:HGNC:37099;description=transmembrane protein 88B;gbkey=Gene;gene=TMEM88B;gene_biotype=protein_coding;coverage=1.0;sequence_ID=0.886;valid_ORFs=1;extra_copy_number=0;copy_num_ID=TMEM88B_0
3958	chr1	Liftoff	gene	864517	868933	.	-	.	ID=LINC01770;gene_name=LINC01770;db_xref=HGNC:HGNC:52560;description=long intergenic non-protein coding RNA 1770;gbkey=Gene;gene=LINC01770;gene_biotype=lncRNA;coverage=1.0;sequence_ID=1.0;extra_copy_number=0;copy_num_ID=LINC01770_0
3968	chr1	Liftoff	gene	867593	869909	.	+	.	ID=LOC107985729;gene_name=LOC107985729;db_xref=GeneID:107985729;gbkey=Gene;gene=LOC107985729;gene_biotype=protein_coding;coverage=1.0;sequence_ID=0.999;valid_ORFs=1;extra_copy_number=0;copy_num_ID=LOC107985729_0
3978	chr1	Liftoff	gene	870050	877242	.	+	.	ID=VWA1;gene_name=VWA1;db_xref=MIM:611901;description=von Willebrand factor A domain containing 1;gbkey=Gene;gene=VWA1;gene_biotype=protein_coding;gene_synonym=WARP;coverage=1.0;sequence_ID=1.0;valid_ORFs=2;extra_copy_number=0;copy_num_ID=VWA1_0
3992	chr1	Liftoff	gene	884061	904534	.	+	.	ID=ATAD3C;gene_name=ATAD3C;db_xref=MIM:617227;description=ATPase family AAA domain containing 3C;gbkey=Gene;gene=ATAD3C;gene_biotype=protein_coding;coverage=0.999;sequence_ID=0.999;valid_ORFs=1;extra_copy_number=0;copy_num_ID=ATAD3C_0
4018	chr1	Liftoff	gene	906136	943970	.	+	.	ID=ATAD3B;gene_name=ATAD3B;db_xref=MIM:612317;description=ATPase family AAA domain containing 3B;gbkey=Gene;gene=ATAD3B;gene_biotype=protein_coding;gene_synonym=TOB3;coverage=1.0;sequence_ID=0.996;valid_ORFs=10;extra_copy_number=0;copy_num_ID=ATAD3B_0
4320	chr1	Liftoff	gene	946666	969189	.	+	.	ID=ATAD3A;gene_name=ATAD3A;db_xref=MIM:612316;description=ATPase family AAA domain containing 3A;gbkey=Gene;gene=ATAD3A;gene_biotype=protein_coding;gene_synonym=PHRINL;coverage=1.0;sequence_ID=0.999;valid_ORFs=6;extra_copy_number=0;copy_num_ID=ATAD3A_0
4513	chr1	Liftoff	gene	969282	975128	.	-	.	ID=TMEM240;gene_name=TMEM240;db_xref=MIM:616101;description=transmembrane protein 240;gbkey=Gene;gene=TMEM240;gene_biotype=protein_coding;gene_synonym=SCA21;coverage=1.0;sequence_ID=1.0;valid_ORFs=1;extra_copy_number=0;copy_num_ID=TMEM240_0
4523	chr1	Liftoff	gene	976177	1009369	.	-	.	ID=SSU72;gene_name=SSU72;db_xref=MIM:617680;description=SSU72 homolog%2C RNA polymerase II CTD phosphatase;gbkey=Gene;gene=SSU72;gene_biotype=protein_coding;gene_synonym=PNAS-120;coverage=1.0;sequence_ID=1.0;valid_ORFs=1;extra_copy_number=0;copy_num_ID=SSU72_0
4535	chr1	Liftoff	gene	1032518	1034641	.	-	.	ID=FNDC10;gene_name=FNDC10;db_xref=HGNC:HGNC:42951;description=fibronectin type III domain containing 10;gbkey=Gene;gene=FNDC10;gene_biotype=protein_coding;gene_synonym=C1orf233;coverage=1.0;sequence_ID=1.0;valid_ORFs=1;extra_copy_number=0;copy_num_ID=FNDC10_0
4539	chr1	Liftoff	gene	1033939	1041716	.	+	.	ID=LOC105378586;gene_name=LOC105378586;db_xref=GeneID:105378586;description=uncharacterized LOC105378586;gbkey=Gene;gene=LOC105378586;gene_biotype=lncRNA;coverage=1.0;sequence_ID=1.0;extra_copy_number=0;copy_num_ID=LOC105378586_0
4544	chr1	Liftoff	gene	1048236	1065110	.	+	.	ID=MIB2;gene_name=MIB2;db_xref=MIM:611141;description=MIB E3 ubiquitin protein ligase 2;gbkey=Gene;gene=MIB2;gene_biotype=protein_coding;gene_synonym=ZZZ5;coverage=1.0;sequence_ID=1.0;valid_ORFs=29;extra_copy_number=0;copy_num_ID=MIB2_0
5720	chr1	Liftoff	gene	1059262	1066290	.	-	.	ID=LOC124903821;gene_name=LOC124903821;db_xref=GeneID:124903821;gbkey=Gene;gene=LOC124903821;gene_biotype=lncRNA;coverage=1.0;sequence_ID=1.0;extra_copy_number=0;copy_num_ID=LOC124903821_0
5725	chr1	Liftoff	gene	1066677	1069155	.	+	.	ID=MMP23B;gene_name=MMP23B;db_xref=MIM:603321;description=matrix metallopeptidase 23B;gbkey=Gene;gene=MMP23B;gene_biotype=protein_coding;gene_synonym=MMP23A;coverage=1.0;sequence_ID=1.0;valid_ORFs=3;extra_copy_number=0;copy_num_ID=MMP23B_0
5776	chr1	Liftoff	gene	1069726	1093466	.	-	.	ID=CDK11B;gene_name=CDK11B;db_xref=MIM:176873;description=cyclin dependent kinase 11B;gbkey=Gene;gene=CDK11B;gene_biotype=protein_coding;gene_synonym=PK58;coverage=0.997;sequence_ID=0.996;valid_ORFs=27;extra_copy_number=0;copy_num_ID=CDK11B_0
6770	chr1	Liftoff	gene	1095940	1127231	.	-	.	ID=SLC35E2B;gene_name=SLC35E2B;db_xref=MIM:619315;description=solute carrier family 35 member E2B;gbkey=Gene;gene=SLC35E2B;gene_biotype=protein_coding;gene_synonym=SLC35E2;coverage=0.997;sequence_ID=0.995;valid_ORFs=2;extra_copy_number=0;copy_num_ID=SLC35E2B_0
6808	chr1	Liftoff	gene	1107723	1108875	.	+	.	ID=LOC100288379;gene_name=LOC100288379;db_xref=GeneID:100288379;description=ribosomal protein S7 pseudogene;gbkey=Gene;gene=LOC100288379;gene_biotype=pseudogene;pseudo=true;coverage=1.0;sequence_ID=1.0;extra_copy_number=0;copy_num_ID=LOC100288379_0
6809	chr1	Liftoff	gene	1126980	1133564	.	+	.	ID=LOC112268218_1;gene_name=LOC112268218;db_xref=GeneID:112268218;gbkey=Gene;gene=LOC112268218;gene_biotype=lncRNA;coverage=1.0;sequence_ID=0.986;extra_copy_number=1;copy_num_ID=LOC112268218_1
6813	chr1	Liftoff	gene	1134371	1136240	.	+	.	ID=MMP23A;gene_name=MMP23A;db_xref=MIM:603320;description=matrix metallopeptidase 23A (pseudogene);gbkey=Gene;gene=MMP23A;gene_biotype=transcribed_pseudogene;gene_synonym=MMP21;pseudo=true;coverage=1.0;sequence_ID=1.0;extra_copy_number=0;copy_num_ID=MMP23A_0
6821	chr1	Liftoff	gene	1136811	1158725	.	-	.	ID=CDK11A;gene_name=CDK11A;db_xref=MIM:116951;description=cyclin dependent kinase 11A;gbkey=Gene;gene=CDK11A;gene_biotype=protein_coding;gene_synonym=PITSLRE;coverage=0.996;sequence_ID=0.994;valid_ORFs=4;extra_copy_number=0;copy_num_ID=CDK11A_0
7024	chr1	Liftoff	gene	1161752	1180438	.	-	.	ID=SLC35E2A;gene_name=SLC35E2A;db_xref=HGNC:HGNC:20863;description=solute carrier family 35 member E2A;gbkey=Gene;gene=SLC35E2A;gene_biotype=transcribed_pseudogene;gene_synonym=SLC35E2;pseudo=true;coverage=1.0;sequence_ID=0.995;extra_copy_number=0;copy_num_ID=SLC35E2A_0
7039	chr1	Liftoff	gene	1170200	1171667	.	+	.	ID=LOC100129381;gene_name=LOC100129381;db_xref=GeneID:100129381;description=ribosomal protein S7 pseudogene;gbkey=Gene;gene=LOC100129381;gene_biotype=pseudogene;pseudo=true;coverage=0.996;sequence_ID=0.994;extra_copy_number=0;copy_num_ID=LOC100129381_0
7040	chr1	Liftoff	gene	1180187	1186160	.	+	.	ID=LOC112268218;gene_name=LOC112268218;db_xref=GeneID:112268218;gbkey=Gene;gene=LOC112268218;gene_biotype=lncRNA;coverage=1.0;sequence_ID=0.995;extra_copy_number=0;copy_num_ID=LOC112268218_0
7044	chr1	Liftoff	gene	1185650	1214892	.	-	.	ID=NADK;gene_name=NADK;db_xref=MIM:611616;description=NAD kinase;gbkey=Gene;gene=NADK;gene_biotype=protein_coding;gene_synonym=dJ283E3.1;coverage=1.0;sequence_ID=0.997;valid_ORFs=11;extra_copy_number=0;copy_num_ID=NADK_0
7312	chr1	Liftoff	gene	1219664	1325475	.	-	.	ID=GNB1;gene_name=GNB1;db_xref=MIM:139380;description=G protein subunit beta 1;gbkey=Gene;gene=GNB1;gene_biotype=protein_coding;gene_synonym=MRD42;coverage=0.999;sequence_ID=0.999;valid_ORFs=34;extra_copy_number=0;copy_num_ID=GNB1_0
8097	chr1	Liftoff	gene	1325568	1327117	.	+	.	ID=GNB1-DT;gene_name=GNB1-DT;db_xref=HGNC:HGNC:55772;description=GNB1 divergent transcript;gbkey=Gene;gene=GNB1-DT;gene_biotype=lncRNA;coverage=1.0;sequence_ID=0.998;extra_copy_number=0;copy_num_ID=GNB1-DT_0
8104	chr1	Liftoff	gene	1340425	1343549	.	-	.	ID=LOC124903822;gene_name=LOC124903822;db_xref=GeneID:124903822;gbkey=Gene;gene=LOC124903822;gene_biotype=lncRNA;coverage=1.0;sequence_ID=0.999;extra_copy_number=0;copy_num_ID=LOC124903822_0
8108	chr1	Liftoff	gene	1349682	1351718	.	+	.	ID=CALML6;gene_name=CALML6;db_xref=MIM:610171;description=calmodulin like 6;gbkey=Gene;gene=CALML6;gene_biotype=protein_coding;gene_synonym=CAGLP;coverage=1.0;sequence_ID=0.998;valid_ORFs=3;extra_copy_number=0;copy_num_ID=CALML6_0
8146	chr1	Liftoff	gene	1352013	1353692	.	-	.	ID=TMEM52;gene_name=TMEM52;db_xref=HGNC:HGNC:27916;description=transmembrane protein 52;gbkey=Gene;gene=TMEM52;gene_biotype=protein_coding;coverage=0.988;sequence_ID=0.987;valid_ORFs=4;extra_copy_number=0;copy_num_ID=TMEM52_0
8183	chr1	Liftoff	gene	1356370	1439078	.	-	.	ID=CFAP74;gene_name=CFAP74;db_xref=HGNC:HGNC:29368;description=cilia and flagella associated protein 74;gbkey=Gene;gene=CFAP74;gene_biotype=protein_coding;gene_synonym=KIAA1751;coverage=1.0;sequence_ID=0.998;valid_ORFs=1;extra_copy_number=0;copy_num_ID=CFAP74_0
8262	chr1	Liftoff	gene	1392442	1394104	.	+	.	ID=LOC107984872;gene_name=LOC107984872;db_xref=GeneID:107984872;gbkey=Gene;gene=LOC107984872;gene_biotype=lncRNA;coverage=1.0;sequence_ID=0.998;extra_copy_number=0;copy_num_ID=LOC107984872_0
8267	chr1	Liftoff	gene	1448505	1453395	.	-	.	ID=LOC105378589;gene_name=LOC105378589;db_xref=GeneID:105378589;gbkey=Gene;gene=LOC105378589;gene_biotype=lncRNA;coverage=1.0;sequence_ID=0.999;extra_copy_number=0;copy_num_ID=LOC105378589_0
8274	chr1	Liftoff	gene	1454897	1466310	.	+	.	ID=GABRD;gene_name=GABRD;db_xref=MIM:137163;description=gamma-aminobutyric acid type A receptor subunit delta;gbkey=Gene;gene=GABRD;gene_biotype=protein_coding;gene_synonym=GEFSP5;coverage=1.0;sequence_ID=0.998;valid_ORFs=3;extra_copy_number=0;copy_num_ID=GABRD_0
8330	chr1	Liftoff	gene	1471283	1482966	.	-	.	ID=LOC105378590;gene_name=LOC105378590;db_xref=GeneID:105378590;gbkey=Gene;gene=LOC105378590;gene_biotype=lncRNA;coverage=1.0;sequence_ID=0.998;extra_copy_number=0;copy_num_ID=LOC105378590_0
8345	chr1	Liftoff	gene	1484023	1620370	.	+	.	ID=PRKCZ;gene_name=PRKCZ;db_xref=MIM:176982;description=protein kinase C zeta;gbkey=Gene;gene=PRKCZ;gene_biotype=protein_coding;gene_synonym=PKC2;coverage=1.0;sequence_ID=0.999;valid_ORFs=32;extra_copy_number=0;copy_num_ID=PRKCZ_0
8383	chr1	Liftoff	gene	1484720	1485589	.	-	.	ID=PRKCZ-DT;gene_name=PRKCZ-DT;db_xref=HGNC:HGNC:55824;description=PRKCZ divergent transcript;gbkey=Gene;gene=PRKCZ-DT;gene_biotype=lncRNA;coverage=1.0;sequence_ID=1.0;extra_copy_number=0;copy_num_ID=PRKCZ-DT_0
9332	chr1	Liftoff	gene	1616763	1618850	.	-	.	ID=PRKCZ-AS1;gene_name=PRKCZ-AS1;db_xref=HGNC:HGNC:40477;description=PRKCZ antisense RNA 1;gbkey=Gene;gene=PRKCZ-AS1;gene_biotype=lncRNA;coverage=1.0;sequence_ID=0.998;extra_copy_number=0;copy_num_ID=PRKCZ-AS1_0
9336	chr1	Liftoff	gene	1619452	1648129	.	-	.	ID=FAAP20;gene_name=FAAP20;db_xref=MIM:615183;description=FA core complex associated protein 20;gbkey=Gene;gene=FAAP20;gene_biotype=protein_coding;gene_synonym=FP7162;coverage=1.0;sequence_ID=0.999;valid_ORFs=23;extra_copy_number=0;copy_num_ID=FAAP20_0
9508	chr1	Liftoff	gene	1624774	1627434	.	+	.	ID=LOC112268219;gene_name=LOC112268219;db_xref=GeneID:112268219;description=uncharacterized LOC112268219;gbkey=Gene;gene=LOC112268219;gene_biotype=lncRNA;coverage=1.0;sequence_ID=1.0;extra_copy_number=0;copy_num_ID=LOC112268219_0
9637	chr1	Liftoff	gene	1641991	1644293	.	+	.	ID=LOC105378593;gene_name=LOC105378593;db_xref=GeneID:105378593;gbkey=Gene;gene=LOC105378593;gene_biotype=lncRNA;coverage=1.0;sequence_ID=0.998;extra_copy_number=0;copy_num_ID=LOC105378593_0
9642	chr1	Liftoff	gene	1647800	1656158	.	+	.	ID=LOC124903823;gene_name=LOC124903823;db_xref=GeneID:124903823;gbkey=Gene;gene=LOC124903823;gene_biotype=lncRNA;coverage=1.0;sequence_ID=1.0;extra_copy_number=0;copy_num_ID=LOC124903823_0
9646	chr1	Liftoff	gene	1663728	1746139	.	+	.	ID=SKI;gene_name=SKI;db_xref=MIM:164780;description=SKI proto-oncogene;gbkey=Gene;gene=SKI;gene_biotype=protein_coding;gene_synonym=SKV;coverage=0.996;sequence_ID=0.995;valid_ORFs=5;extra_copy_number=0;copy_num_ID=SKI_0
9722	chr1	Liftoff	gene	1750926	1755200	.	+	.	ID=LOC124903824;gene_name=LOC124903824;db_xref=GeneID:124903824;gbkey=Gene;gene=LOC124903824;gene_biotype=lncRNA;coverage=1.0;sequence_ID=0.996;extra_copy_number=0;copy_num_ID=LOC124903824_0
9741	chr1	Liftoff	gene	1757185	1830823	.	-	.	ID=MORN1;gene_name=MORN1;db_xref=HGNC:HGNC:25852;description=MORN repeat containing 1;gbkey=Gene;gene=MORN1;gene_biotype=protein_coding;coverage=1.0;sequence_ID=0.999;valid_ORFs=2;extra_copy_number=0;copy_num_ID=MORN1_0
9771	chr1	Liftoff	gene	1789671	1791919	.	-	.	ID=LOC100129534;gene_name=LOC100129534;db_xref=GeneID:100129534;description=small nuclear ribonucleoprotein polypeptide N pseudogene;gbkey=Gene;gene=LOC100129534;gene_biotype=transcribed_pseudogene;pseudo=true;coverage=1.0;sequence_ID=0.995;extra_copy_number=0;copy_num_ID=LOC100129534_0
9805	chr1	Liftoff	gene	1831110	1845026	.	+	.	ID=RER1;gene_name=RER1;db_xref=HGNC:HGNC:30309;description=retention in endoplasmic reticulum sorting receptor 1;gbkey=Gene;gene=RER1;gene_biotype=protein_coding;coverage=1.0;sequence_ID=0.999;valid_ORFs=1;extra_copy_number=0;copy_num_ID=RER1_0
9820	chr1	Liftoff	gene	1843564	1853417	.	-	.	ID=PEX10;gene_name=PEX10;db_xref=MIM:602859;description=peroxisomal biogenesis factor 10;gbkey=Gene;gene=PEX10;gene_biotype=protein_coding;gene_synonym=RNF69;coverage=1.0;sequence_ID=0.999;valid_ORFs=7;extra_copy_number=0;copy_num_ID=PEX10_0
9907	chr1	Liftoff	gene	1855531	1946621	.	+	.	ID=PLCH2;gene_name=PLCH2;db_xref=MIM:612836;description=phospholipase C eta 2;gbkey=Gene;gene=PLCH2;gene_biotype=protein_coding;gene_synonym=PLCL4;coverage=0.999;sequence_ID=0.999;valid_ORFs=12;extra_copy_number=0;copy_num_ID=PLCH2_0
10460	chr1	Liftoff	gene	1949626	1968240	.	-	.	ID=PANK4;gene_name=PANK4;db_xref=MIM:606162;description=pantothenate kinase 4 (inactive);gbkey=Gene;gene=PANK4;gene_biotype=protein_coding;gene_synonym=CTRCT49;coverage=1.0;sequence_ID=0.999;valid_ORFs=3;extra_copy_number=0;copy_num_ID=PANK4_0
10575	chr1	Liftoff	gene	1970389	1971907	.	-	.	ID=HES5;gene_name=HES5;db_xref=MIM:607348;description=hes family bHLH transcription factor 5;gbkey=Gene;gene=HES5;gene_biotype=protein_coding;gene_synonym=bHLHb38;coverage=1.0;sequence_ID=1.0;valid_ORFs=2;extra_copy_number=0;copy_num_ID=HES5_0
10588	chr1	Liftoff	gene	1991564	1998655	.	-	.	ID=TNFRSF14-AS1;gene_name=TNFRSF14-AS1;db_xref=HGNC:HGNC:26966;description=TNFRSF14 antisense RNA 1;gbkey=Gene;gene=TNFRSF14-AS1;gene_biotype=lncRNA;coverage=1.0;sequence_ID=1.0;extra_copy_number=0;copy_num_ID=TNFRSF14-AS1_0
10597	chr1	Liftoff	gene	1995878	2005473	.	+	.	ID=TNFRSF14;gene_name=TNFRSF14;db_xref=MIM:602746;description=TNF receptor superfamily member 14;gbkey=Gene;gene=TNFRSF14;gene_biotype=protein_coding;gene_synonym=TR2;coverage=1.0;sequence_ID=0.999;valid_ORFs=13;extra_copy_number=0;copy_num_ID=TNFRSF14_0
10800	chr1	Liftoff	gene	2008179	2026179	.	+	.	ID=LOC100996583;gene_name=LOC100996583;db_xref=GeneID:100996583;description=uncharacterized LOC100996583;gbkey=Gene;gene=LOC100996583;gene_biotype=lncRNA;coverage=1.0;sequence_ID=1.0;extra_copy_number=0;copy_num_ID=LOC100996583_0
10806	chr1	Liftoff	gene	2028168	2033113	.	+	.	ID=PRXL2B;gene_name=PRXL2B;db_xref=HGNC:HGNC:28390;description=peroxiredoxin like 2B;gbkey=Gene;gene=PRXL2B;gene_biotype=protein_coding;gene_synonym=FAM213B;coverage=1.0;sequence_ID=0.999;valid_ORFs=10;extra_copy_number=0;copy_num_ID=PRXL2B_0
10969	chr1	Liftoff	gene	2032284	2074662	.	-	.	ID=MMEL1;gene_name=MMEL1;db_xref=MIM:618104;description=membrane metalloendopeptidase like 1;gbkey=Gene;gene=MMEL1;gene_biotype=protein_coding;gene_synonym=SEP;coverage=1.0;sequence_ID=0.999;valid_ORFs=1;extra_copy_number=0;copy_num_ID=MMEL1_0
11018	chr1	Liftoff	gene	2070214	2077864	.	+	.	ID=MMEL1-AS1;gene_name=MMEL1-AS1;db_xref=HGNC:HGNC:40695;gbkey=Gene;gene=MMEL1-AS1;gene_biotype=lncRNA;coverage=1.0;sequence_ID=1.0;extra_copy_number=0;copy_num_ID=MMEL1-AS1_0
11041	chr1	Liftoff	gene	2078230	2301463	.	-	.	ID=TTC34;gene_name=TTC34;db_xref=HGNC:HGNC:34297;description=tetratricopeptide repeat domain 34;gbkey=Gene;gene=TTC34;gene_biotype=protein_coding;coverage=1.0;sequence_ID=0.999;valid_ORFs=1;extra_copy_number=0;copy_num_ID=TTC34_0
11060	chr1	Liftoff	gene	2258114	2259013	.	+	.	ID=LOC105378602;gene_name=LOC105378602;db_xref=GeneID:105378602;gbkey=Gene;gene=LOC105378602;gene_biotype=lncRNA;coverage=1.0;sequence_ID=0.998;extra_copy_number=0;copy_num_ID=LOC105378602_0
11069	chr1	Liftoff	gene	2259987	2261052	.	+	.	ID=LOC107985732_1;gene_name=LOC107985732;db_xref=GeneID:107985732;gbkey=Gene;gene=LOC107985732;gene_biotype=lncRNA;coverage=1.0;sequence_ID=1.0;extra_copy_number=1;copy_num_ID=LOC107985732_1
11074	chr1	Liftoff	gene	2261656	2262555	.	+	.	ID=LOC105378601;gene_name=LOC105378601;db_xref=GeneID:105378601;gbkey=Gene;gene=LOC105378601;gene_biotype=lncRNA;coverage=1.0;sequence_ID=1.0;extra_copy_number=0;copy_num_ID=LOC105378601_0
11083	chr1	Liftoff	gene	2263529	2264594	.	+	.	ID=LOC107984904;gene_name=LOC107984904;db_xref=GeneID:107984904;gbkey=Gene;gene=LOC107984904;gene_biotype=lncRNA;coverage=1.0;sequence_ID=1.0;extra_copy_number=0;copy_num_ID=LOC107984904_0
11088	chr1	Liftoff	gene	2265198	2266097	.	+	.	ID=LOC105378599;gene_name=LOC105378599;db_xref=GeneID:105378599;gbkey=Gene;gene=LOC105378599;gene_biotype=lncRNA;coverage=1.0;sequence_ID=0.995;extra_copy_number=0;copy_num_ID=LOC105378599_0
11097	chr1	Liftoff	gene	2269077	2269976	.	+	.	ID=LOC105378600;gene_name=LOC105378600;db_xref=GeneID:105378600;gbkey=Gene;gene=LOC105378600;gene_biotype=lncRNA;coverage=1.0;sequence_ID=0.998;extra_copy_number=0;copy_num_ID=LOC105378600_0
11106	chr1	Liftoff	gene	2270008	2274267	.	+	.	ID=LOC112268220;gene_name=LOC112268220;db_xref=GeneID:112268220;gbkey=Gene;gene=LOC112268220;gene_biotype=lncRNA;coverage=1.0;sequence_ID=0.995;extra_copy_number=0;copy_num_ID=LOC112268220_0
11112	chr1	Liftoff	gene	2271153	2272218	.	+	.	ID=LOC107985732;gene_name=LOC107985732;db_xref=GeneID:107985732;gbkey=Gene;gene=LOC107985732;gene_biotype=lncRNA;coverage=1.0;sequence_ID=1.0;extra_copy_number=0;copy_num_ID=LOC107985732_0
11117	chr1	Liftoff	gene	2272822	2273721	.	+	.	ID=LOC105378600_1;gene_name=LOC105378600;db_xref=GeneID:105378600;gbkey=Gene;gene=LOC105378600;gene_biotype=lncRNA;coverage=1.0;sequence_ID=0.995;extra_copy_number=1;copy_num_ID=LOC105378600_1
11126	chr1	Liftoff	gene	2313829	2317538	.	+	.	ID=LOC124903825;gene_name=LOC124903825;db_xref=GeneID:124903825;gbkey=Gene;gene=LOC124903825;gene_biotype=lncRNA;coverage=1.0;sequence_ID=1.0;extra_copy_number=0;copy_num_ID=LOC124903825_0
11133	chr1	Liftoff	gene	2314156	2316577	.	-	.	ID=LOC124903826;gene_name=LOC124903826;db_xref=GeneID:124903826;gbkey=Gene;gene=LOC124903826;gene_biotype=lncRNA;coverage=1.0;sequence_ID=1.0;extra_copy_number=0;copy_num_ID=LOC124903826_0
11138	chr1	Liftoff	gene	2523087	2524523	.	+	.	ID=ACTRT2;gene_name=ACTRT2;db_xref=MIM:608535;description=actin related protein T2;gbkey=Gene;gene=ACTRT2;gene_biotype=protein_coding;gene_synonym=HARPM2;coverage=1.0;sequence_ID=1.0;valid_ORFs=1;extra_copy_number=0;copy_num_ID=ACTRT2_0
11142	chr1	Liftoff	gene	2557465	2577603	.	-	.	ID=LOC124903827;gene_name=LOC124903827;db_xref=GeneID:124903827;gbkey=Gene;gene=LOC124903827;gene_biotype=protein_coding;coverage=1.0;sequence_ID=0.999;valid_ORFs=33;extra_copy_number=0;copy_num_ID=LOC124903827_0
11160	chr1	Liftoff	gene	2561659	2569767	.	-	.	ID=PRDM16-DT;gene_name=PRDM16-DT;db_xref=HGNC:HGNC:48664;description=PRDM16 divergent transcript;gbkey=Gene;gene=PRDM16-DT;gene_biotype=lncRNA;gene_synonym=lnc-dPrdm16;coverage=1.0;sequence_ID=0.999;extra_copy_number=0;copy_num_ID=PRDM16-DT_0
11477	chr1	Liftoff	gene	2571244	2943423	.	+	.	ID=PRDM16;gene_name=PRDM16;db_xref=MIM:605557;description=PR/SET domain 16;gbkey=Gene;gene=PRDM16;gene_biotype=protein_coding;gene_synonym=PFM13;coverage=0.999;sequence_ID=0.998;valid_ORFs=2;extra_copy_number=0;copy_num_ID=PRDM16_0
11548	chr1	Liftoff	gene	2571699	2572738	.	+	.	ID=LOC100420339;gene_name=LOC100420339;db_xref=GeneID:100420339;description=opioid growth factor receptor pseudogene;gbkey=Gene;gene=LOC100420339;gene_biotype=pseudogene;pseudo=true;coverage=1.0;sequence_ID=1.0;extra_copy_number=0;copy_num_ID=LOC100420339_0
11549	chr1	Liftoff	gene	2630077	2630137	.	+	.	ID=MIR4251;gene_name=MIR4251;db_xref=miRBase:MI0015861;description=microRNA 4251;gbkey=Gene;gene=MIR4251;gene_biotype=miRNA;coverage=1.0;sequence_ID=1.0;extra_copy_number=0;copy_num_ID=MIR4251_0
11554	chr1	Liftoff	gene	2663380	2669270	.	-	.	ID=LOC105378606;gene_name=LOC105378606;db_xref=GeneID:105378606;gbkey=Gene;gene=LOC105378606;gene_biotype=lncRNA;coverage=1.0;sequence_ID=1.0;extra_copy_number=0;copy_num_ID=LOC105378606_0
11559	chr1	Liftoff	gene	2690580	2698569	.	+	.	ID=LOC107984909;gene_name=LOC107984909;db_xref=GeneID:107984909;gbkey=Gene;gene=LOC107984909;gene_biotype=lncRNA;coverage=1.0;sequence_ID=0.997;extra_copy_number=0;copy_num_ID=LOC107984909_0
11563	chr1	Liftoff	gene	2713778	2717032	.	-	.	ID=LOC105378605;gene_name=LOC105378605;db_xref=GeneID:105378605;gbkey=Gene;gene=LOC105378605;gene_biotype=lncRNA;coverage=1.0;sequence_ID=0.997;extra_copy_number=0;copy_num_ID=LOC105378605_0
11574	chr1	Liftoff	gene	2771178	2801522	.	+	.	ID=LOC124903828;gene_name=LOC124903828;db_xref=GeneID:124903828;gbkey=Gene;gene=LOC124903828;gene_biotype=protein_coding;coverage=0.999;sequence_ID=0.998;valid_ORFs=1;extra_copy_number=0;copy_num_ID=LOC124903828_0
11579	chr1	Liftoff	gene	2816993	2827745	.	-	.	ID=LOC105378604;gene_name=LOC105378604;db_xref=GeneID:105378604;gbkey=Gene;gene=LOC105378604;gene_biotype=lncRNA;coverage=0.999;sequence_ID=0.999;extra_copy_number=0;copy_num_ID=LOC105378604_0
11596	chr1	Liftoff	gene	2959431	2988135	.	+	.	ID=ARHGEF16;gene_name=ARHGEF16;db_xref=MIM:618871;description=Rho guanine nucleotide exchange factor 16;gbkey=Gene;gene=ARHGEF16;gene_biotype=protein_coding;gene_synonym=NBR;coverage=1.0;sequence_ID=0.997;valid_ORFs=6;extra_copy_number=0;copy_num_ID=ARHGEF16_0
11753	chr1	Liftoff	gene	2994964	3134881	.	-	.	ID=MEGF6;gene_name=MEGF6;db_xref=MIM:604266;description=multiple EGF like domains 6;gbkey=Gene;gene=MEGF6;gene_biotype=protein_coding;gene_synonym=EGFL3;coverage=1.0;sequence_ID=0.999;valid_ORFs=23;extra_copy_number=0;copy_num_ID=MEGF6_0
13341	chr1	Liftoff	gene	3056792	3058885	.	+	.	ID=LOC105378608;gene_name=LOC105378608;db_xref=GeneID:105378608;gbkey=Gene;gene=LOC105378608;gene_biotype=lncRNA;coverage=1.0;sequence_ID=0.996;extra_copy_number=0;copy_num_ID=LOC105378608_0
13346	chr1	Liftoff	gene	3069003	3069098	.	-	.	ID=MIR551A;gene_name=MIR551A;db_xref=miRBase:MI0003556;description=microRNA 551a;gbkey=Gene;gene=MIR551A;gene_biotype=miRNA;gene_synonym=MIRN551A;coverage=1.0;sequence_ID=1.0;extra_copy_number=0;copy_num_ID=MIR551A_0
13351	chr1	Liftoff	gene	3135110	3140200	.	+	.	ID=TPRG1L;gene_name=TPRG1L;db_xref=MIM:611460;description=tumor protein p63 regulated 1 like;gbkey=Gene;gene=TPRG1L;gene_biotype=protein_coding;gene_synonym=TPRGL;coverage=0.992;sequence_ID=0.992;valid_ORFs=1;extra_copy_number=0;copy_num_ID=TPRG1L_0
13363	chr1	Liftoff	gene	3140843	3159976	.	-	.	ID=WRAP73;gene_name=WRAP73;db_xref=MIM:606040;description=WD repeat containing%2C antisense to TP73;gbkey=Gene;gene=WRAP73;gene_biotype=protein_coding;gene_synonym=WDR8;coverage=0.997;sequence_ID=0.996;valid_ORFs=5;extra_copy_number=0;copy_num_ID=WRAP73_0
13483	chr1	Liftoff	gene	3162389	3247802	.	+	.	ID=TP73;gene_name=TP73;db_xref=MIM:601990;description=tumor protein p73;gbkey=Gene;gene=TP73;gene_biotype=protein_coding;gene_synonym=P73;coverage=1.0;sequence_ID=0.998;valid_ORFs=15;extra_copy_number=0;copy_num_ID=TP73_0
13633	chr1	Liftoff	gene	3164657	3175230	.	-	.	ID=TP73-AS3;gene_name=TP73-AS3;db_xref=HGNC:HGNC:40590;gbkey=Gene;gene=TP73-AS3;gene_biotype=lncRNA;coverage=0.993;sequence_ID=0.991;extra_copy_number=0;copy_num_ID=TP73-AS3_0
13853	chr1	Liftoff	gene	3247585	3258974	.	-	.	ID=TP73-AS1;gene_name=TP73-AS1;db_xref=HGNC:HGNC:29052;description=TP73 antisense RNA 1;gbkey=Gene;gene=TP73-AS1;gene_biotype=lncRNA;gene_synonym=PDAM;coverage=1.0;sequence_ID=0.999;extra_copy_number=0;copy_num_ID=TP73-AS1_0
13884	chr1	Liftoff	gene	3264051	3283241	.	+	.	ID=CCDC27;gene_name=CCDC27;db_xref=HGNC:HGNC:26546;description=coiled-coil domain containing 27;gbkey=Gene;gene=CCDC27;gene_biotype=protein_coding;coverage=1.0;sequence_ID=1.0;valid_ORFs=1;extra_copy_number=0;copy_num_ID=CCDC27_0
13910	chr1	Liftoff	gene	3284345	3287549	.	+	.	ID=SMIM1;gene_name=SMIM1;db_xref=MIM:615242;description=small integral membrane protein 1 (Vel blood group);gbkey=Gene;gene=SMIM1;gene_biotype=protein_coding;gene_synonym=Vel;coverage=1.0;sequence_ID=1.0;valid_ORFs=5;extra_copy_number=0;copy_num_ID=SMIM1_0
13943	chr1	Liftoff	gene	3290152	3308095	.	-	.	ID=LRRC47;gene_name=LRRC47;db_xref=MIM:619154;description=leucine rich repeat containing 47;gbkey=Gene;gene=LRRC47;gene_biotype=protein_coding;coverage=1.0;sequence_ID=0.999;valid_ORFs=1;extra_copy_number=0;copy_num_ID=LRRC47_0
13959	chr1	Liftoff	gene	3294408	3294704	.	+	.	ID=RN7SL574P;gene_name=RN7SL574P;db_xref=HGNC:HGNC:46590;description=RNA%2C 7SL%2C cytoplasmic 574%2C pseudogene;gbkey=Gene;gene=RN7SL574P;gene_biotype=pseudogene;pseudo=true;coverage=1.0;sequence_ID=0.996;extra_copy_number=0;copy_num_ID=RN7SL574P_0
13960	chr1	Liftoff	gene	3323682	3368809	.	-	.	ID=CEP104;gene_name=CEP104;db_xref=MIM:616690;description=centrosomal protein 104;gbkey=Gene;gene=CEP104;gene_biotype=protein_coding;gene_synonym=ROC22;coverage=1.0;sequence_ID=0.999;valid_ORFs=9;extra_copy_number=0;copy_num_ID=CEP104_0
14355	chr1	Liftoff	gene	3361413	3363322	.	-	.	ID=LOC124903829;gene_name=LOC124903829;db_xref=GeneID:124903829;gbkey=Gene;gene=LOC124903829;gene_biotype=lncRNA;coverage=1.0;sequence_ID=0.998;extra_copy_number=0;copy_num_ID=LOC124903829_0
14359	chr1	Liftoff	gene	3369074	3397333	.	+	.	ID=DFFB;gene_name=DFFB;db_xref=MIM:601883;description=DNA fragmentation factor subunit beta;gbkey=Gene;gene=DFFB;gene_biotype=protein_coding;gene_synonym=DFF40;coverage=1.0;sequence_ID=1.0;valid_ORFs=8;extra_copy_number=0;copy_num_ID=DFFB_0
14525	chr1	Liftoff	gene	3401037	3412176	.	-	.	ID=C1orf174;gene_name=C1orf174;db_xref=HGNC:HGNC:27915;description=chromosome 1 open reading frame 174;gbkey=Gene;gene=C1orf174;gene_biotype=protein_coding;coverage=1.0;sequence_ID=0.999;valid_ORFs=3;extra_copy_number=0;copy_num_ID=C1orf174_0
14554	chr1	Liftoff	gene	3412308	3427355	.	+	.	ID=LINC01134;gene_name=LINC01134;db_xref=HGNC:HGNC:49449;description=long intergenic non-protein coding RNA 1134;gbkey=Gene;gene=LINC01134;gene_biotype=lncRNA;coverage=1.0;sequence_ID=1.0;extra_copy_number=0;copy_num_ID=LINC01134_0
14560	chr1	Liftoff	gene	3452532	3464503	.	+	.	ID=LINC01346;gene_name=LINC01346;db_xref=HGNC:HGNC:50563;description=long intergenic non-protein coding RNA 1346;gbkey=Gene;gene=LINC01346;gene_biotype=lncRNA;coverage=1.0;sequence_ID=1.0;extra_copy_number=0;copy_num_ID=LINC01346_0
14565	chr1	Liftoff	gene	3459070	3460901	.	-	.	ID=LINC01345;gene_name=LINC01345;db_xref=HGNC:HGNC:50564;description=long intergenic non-protein coding RNA 1345;gbkey=Gene;gene=LINC01345;gene_biotype=lncRNA;coverage=1.0;sequence_ID=0.997;extra_copy_number=0;copy_num_ID=LINC01345_0
14570	chr1	Liftoff	gene	3688453	3688889	.	-	.	ID=EEF1DP6;gene_name=EEF1DP6;db_xref=HGNC:HGNC:51456;description=eukaryotic translation elongation factor 1 delta pseudogene 6;gbkey=Gene;gene=EEF1DP6;gene_biotype=pseudogene;pseudo=true;coverage=1.0;sequence_ID=1.0;extra_copy_number=0;copy_num_ID=EEF1DP6_0
14571	chr1	Liftoff	gene	3925590	3938190	.	+	.	ID=LINC01777;gene_name=LINC01777;db_xref=HGNC:HGNC:52567;description=long intergenic non-protein coding RNA 1777;gbkey=Gene;gene=LINC01777;gene_biotype=lncRNA;coverage=1.0;sequence_ID=0.992;extra_copy_number=0;copy_num_ID=LINC01777_0
14579	chr1	Liftoff	gene	3945653	3957138	.	+	.	ID=LOC105376674;gene_name=LOC105376674;db_xref=GeneID:105376674;gbkey=Gene;gene=LOC105376674;gene_biotype=lncRNA;coverage=1.0;sequence_ID=0.997;extra_copy_number=0;copy_num_ID=LOC105376674_0
14588	chr1	Liftoff	gene	4065731	4070290	.	-	.	ID=LOC124904578;gene_name=LOC124904578;db_xref=GeneID:124904578;gbkey=Gene;gene=LOC124904578;gene_biotype=lncRNA;coverage=1.0;sequence_ID=0.998;extra_copy_number=0;copy_num_ID=LOC124904578_0
14593	chr1	Liftoff	gene	4085214	4097433	.	+	.	ID=LINC01646;gene_name=LINC01646;db_xref=HGNC:HGNC:52433;description=long intergenic non-protein coding RNA 1646;gbkey=Gene;gene=LINC01646;gene_biotype=lncRNA;coverage=1.0;sequence_ID=0.996;extra_copy_number=0;copy_num_ID=LINC01646_0
14600	chr1	Liftoff	gene	4168333	4306459	.	+	.	ID=AJAP1;gene_name=AJAP1;db_xref=MIM:610972;description=adherens junctions associated protein 1;gbkey=Gene;gene=AJAP1;gene_biotype=protein_coding;gene_synonym=SHREW1;coverage=0.999;sequence_ID=0.999;valid_ORFs=3;extra_copy_number=0;copy_num_ID=AJAP1_0
14638	chr1	Liftoff	gene	4489149	4499716	.	+	.	ID=LINC02781;gene_name=LINC02781;db_xref=HGNC:HGNC:54301;gbkey=Gene;gene=LINC02781;gene_biotype=lncRNA;coverage=1.0;sequence_ID=0.999;extra_copy_number=0;copy_num_ID=LINC02781_0
14651	chr1	Liftoff	gene	4508384	4514478	.	-	.	ID=LOC124904589;gene_name=LOC124904589;db_xref=GeneID:124904589;gbkey=Gene;gene=LOC124904589;gene_biotype=lncRNA;coverage=1.0;sequence_ID=1.0;extra_copy_number=0;copy_num_ID=LOC124904589_0
14656	chr1	Liftoff	gene	4513131	4520111	.	+	.	ID=LOC102724429;gene_name=LOC102724429;db_xref=GeneID:102724429;gbkey=Gene;gene=LOC102724429;gene_biotype=lncRNA;coverage=1.0;sequence_ID=0.999;extra_copy_number=0;copy_num_ID=LOC102724429_0
14675	chr1	Liftoff	gene	4606442	4614412	.	-	.	ID=LINC02782;gene_name=LINC02782;db_xref=HGNC:HGNC:54302;gbkey=Gene;gene=LINC02782;gene_biotype=lncRNA;coverage=1.0;sequence_ID=1.0;extra_copy_number=0;copy_num_ID=LINC02782_0
14685	chr1	Liftoff	gene	4648219	4651674	.	+	.	ID=LOC105376682;gene_name=LOC105376682;db_xref=GeneID:105376682;gbkey=Gene;gene=LOC105376682;gene_biotype=lncRNA;coverage=1.0;sequence_ID=0.995;extra_copy_number=0;copy_num_ID=LOC105376682_0
14690	chr1	Liftoff	gene	4945036	4950773	.	+	.	ID=LOC124904590;gene_name=LOC124904590;db_xref=GeneID:124904590;gbkey=Gene;gene=LOC124904590;gene_biotype=lncRNA;coverage=1.0;sequence_ID=1.0;extra_copy_number=0;copy_num_ID=LOC124904590_0
14694	chr1	Liftoff	gene	4992725	5003715	.	-	.	ID=LOC107984911;gene_name=LOC107984911;db_xref=GeneID:107984911;gbkey=Gene;gene=LOC107984911;gene_biotype=lncRNA;coverage=1.0;sequence_ID=0.999;extra_copy_number=0;copy_num_ID=LOC107984911_0
14701	chr1	Liftoff	gene	5013240	5017028	.	-	.	ID=LOC105376686;gene_name=LOC105376686;db_xref=GeneID:105376686;gbkey=Gene;gene=LOC105376686;gene_biotype=lncRNA;coverage=1.0;sequence_ID=0.997;extra_copy_number=0;copy_num_ID=LOC105376686_0
14718	chr1	Liftoff	gene	5203414	5203488	.	+	.	ID=LOC124900451;gene_name=LOC124900451;db_xref=GeneID:124900451;gbkey=Gene;gene=LOC124900451;gene_biotype=snoRNA;coverage=1.0;sequence_ID=1.0;extra_copy_number=0;copy_num_ID=LOC124900451_0
14721	chr1	Liftoff	gene	5226785	5236432	.	-	.	ID=LOC124903830;gene_name=LOC124903830;db_xref=GeneID:124903830;gbkey=Gene;gene=LOC124903830;gene_biotype=lncRNA;coverage=1.0;sequence_ID=1.0;extra_copy_number=0;copy_num_ID=LOC124903830_0
14729	chr1	Liftoff	gene	5386902	5386971	.	-	.	ID=MIR4689;gene_name=MIR4689;db_xref=miRBase:MI0017322;description=microRNA 4689;gbkey=Gene;gene=MIR4689;gene_biotype=miRNA;gene_synonym=mir-4689;coverage=1.0;sequence_ID=1.0;extra_copy_number=0;copy_num_ID=MIR4689_0
14734	chr1	Liftoff	gene	5387041	5518251	.	-	.	ID=NPHP4;gene_name=NPHP4;db_xref=MIM:607215;description=nephrocystin 4;gbkey=Gene;gene=NPHP4;gene_biotype=protein_coding;gene_synonym=SLSN4;coverage=1.0;sequence_ID=0.999;valid_ORFs=30;extra_copy_number=0;copy_num_ID=NPHP4_0
16441	chr1	Liftoff	gene	5518502	5626866	.	+	.	ID=KCNAB2;gene_name=KCNAB2;db_xref=MIM:601142;description=potassium voltage-gated channel subfamily A regulatory beta subunit 2;gbkey=Gene;gene=KCNAB2;gene_biotype=protein_coding;gene_synonym=KV-BETA-2;coverage=1.0;sequence_ID=0.998;valid_ORFs=15;extra_copy_number=0;copy_num_ID=KCNAB2_0
16898	chr1	Liftoff	gene	5610942	5612058	.	+	.	ID=LOC124903831;gene_name=LOC124903831;db_xref=GeneID:124903831;gbkey=Gene;gene=LOC124903831;gene_biotype=lncRNA;coverage=1.0;sequence_ID=0.996;extra_copy_number=0;copy_num_ID=LOC124903831_0
16902	chr1	Liftoff	gene	5627473	5705967	.	-	.	ID=CHD5;gene_name=CHD5;db_xref=MIM:610771;description=chromodomain helicase DNA binding protein 5;gbkey=Gene;gene=CHD5;gene_biotype=protein_coding;gene_synonym=CHD-5;coverage=1.0;sequence_ID=0.999;valid_ORFs=1;extra_copy_number=0;copy_num_ID=CHD5_0
16987	chr1	Liftoff	gene	5710666	5725241	.	-	.	ID=RPL22;gene_name=RPL22;db_xref=MIM:180474;description=ribosomal protein L22;gbkey=Gene;gene=RPL22;gene_biotype=protein_coding;gene_synonym=L22;coverage=1.0;sequence_ID=1.0;valid_ORFs=1;extra_copy_number=0;copy_num_ID=RPL22_0
16997	chr1	Liftoff	gene	5730484	5731424	.	-	.	ID=RNF207-AS1;gene_name=RNF207-AS1;db_xref=HGNC:HGNC:41286;description=RNF207 antisense RNA 1;gbkey=Gene;gene=RNF207-AS1;gene_biotype=lncRNA;coverage=1.0;sequence_ID=1.0;extra_copy_number=0;copy_num_ID=RNF207-AS1_0
17002	chr1	Liftoff	gene	5731763	5746943	.	+	.	ID=RNF207;gene_name=RNF207;db_xref=MIM:616923;description=ring finger protein 207;gbkey=Gene;gene=RNF207;gene_biotype=protein_coding;gene_synonym=C1orf188;coverage=1.0;sequence_ID=1.0;valid_ORFs=6;extra_copy_number=0;copy_num_ID=RNF207_0
17261	chr1	Liftoff	gene	5746837	5761608	.	-	.	ID=ICMT;gene_name=ICMT;db_xref=MIM:605851;description=isoprenylcysteine carboxyl methyltransferase;gbkey=Gene;gene=ICMT;gene_biotype=protein_coding;gene_synonym=PPMT;coverage=1.0;sequence_ID=1.0;valid_ORFs=3;extra_copy_number=0;copy_num_ID=ICMT_0
17289	chr1	Liftoff	gene	5761884	5765088	.	+	.	ID=ICMT-DT;gene_name=ICMT-DT;db_xref=HGNC:HGNC:28620;description=ICMT divergent transcript;gbkey=Gene;gene=ICMT-DT;gene_biotype=lncRNA;gene_synonym=NCRNA00337;coverage=1.0;sequence_ID=1.0;extra_copy_number=0;copy_num_ID=ICMT-DT_0
17296	chr1	Liftoff	gene	5769823	5771222	.	+	.	ID=HES3;gene_name=HES3;db_xref=MIM:609971;description=hes family bHLH transcription factor 3;gbkey=Gene;gene=HES3;gene_biotype=protein_coding;gene_synonym=bHLHb43;coverage=1.0;sequence_ID=1.0;valid_ORFs=1;extra_copy_number=0;copy_num_ID=HES3_0
17305	chr1	Liftoff	gene	5772997	5786742	.	-	.	ID=GPR153;gene_name=GPR153;db_xref=MIM:614269;description=G protein-coupled receptor 153;gbkey=Gene;gene=GPR153;gene_biotype=protein_coding;gene_synonym=PGR1;coverage=1.0;sequence_ID=1.0;valid_ORFs=3;extra_copy_number=0;copy_num_ID=GPR153_0
17341	chr1	Liftoff	gene	5789916	5919409	.	-	.	ID=ACOT7;gene_name=ACOT7;db_xref=MIM:602587;description=acyl-CoA thioesterase 7;gbkey=Gene;gene=ACOT7;gene_biotype=protein_coding;gene_synonym=LACH1;coverage=1.0;sequence_ID=0.999;valid_ORFs=5;extra_copy_number=0;copy_num_ID=ACOT7_0
17436	chr1	Liftoff	gene	5940873	5945560	.	-	.	ID=HES2;gene_name=HES2;db_xref=MIM:609970;description=hes family bHLH transcription factor 2;gbkey=Gene;gene=HES2;gene_biotype=protein_coding;gene_synonym=bHLHb40;coverage=1.0;sequence_ID=1.0;valid_ORFs=1;extra_copy_number=0;copy_num_ID=HES2_0
17446	chr1	Liftoff	gene	5950417	5987012	.	+	.	ID=ESPN;gene_name=ESPN;db_xref=MIM:606351;description=espin;gbkey=Gene;gene=ESPN;gene_biotype=protein_coding;gene_synonym=USH1M;coverage=1.0;sequence_ID=1.0;valid_ORFs=13;extra_copy_number=0;copy_num_ID=ESPN_0
17655	chr1	Liftoff	gene	5955475	5955537	.	-	.	ID=MIR4252;gene_name=MIR4252;db_xref=miRBase:MI0015864;description=microRNA 4252;gbkey=Gene;gene=MIR4252;gene_biotype=miRNA;coverage=1.0;sequence_ID=1.0;extra_copy_number=0;copy_num_ID=MIR4252_0
17733	chr1	Liftoff	gene	5986428	5991815	.	-	.	ID=TNFRSF25;gene_name=TNFRSF25;db_xref=MIM:603366;description=TNF receptor superfamily member 25;gbkey=Gene;gene=TNFRSF25;gene_biotype=protein_coding;gene_synonym=WSL-LR;coverage=1.0;sequence_ID=1.0;valid_ORFs=6;extra_copy_number=0;copy_num_ID=TNFRSF25_0
17836	chr1	Liftoff	gene	5991734	6045736	.	-	.	ID=PLEKHG5;gene_name=PLEKHG5;db_xref=MIM:611101;description=pleckstrin homology and RhoGEF domain containing G5;gbkey=Gene;gene=PLEKHG5;gene_biotype=protein_coding;gene_synonym=Tech;coverage=1.0;sequence_ID=0.999;valid_ORFs=8;extra_copy_number=0;copy_num_ID=PLEKHG5_0
18180	chr1	Liftoff	gene	6046991	6080171	.	-	.	ID=NOL9;gene_name=NOL9;db_xref=HGNC:HGNC:26265;description=nucleolar protein 9;gbkey=Gene;gene=NOL9;gene_biotype=protein_coding;gene_synonym=NET6;coverage=1.0;sequence_ID=0.997;valid_ORFs=5;extra_copy_number=0;copy_num_ID=NOL9_0
18267	chr1	Liftoff	gene	6066489	6066599	.	+	.	ID=RNU6-731P;gene_name=RNU6-731P;db_xref=HGNC:HGNC:47694;description=RNA%2C U6 small nuclear 731%2C pseudogene;gbkey=Gene;gene=RNU6-731P;gene_biotype=pseudogene;pseudo=true;coverage=1.0;sequence_ID=1.0;extra_copy_number=0;copy_num_ID=RNU6-731P_0
18268	chr1	Liftoff	gene	6080965	6105419	.	+	.	ID=TAS1R1;gene_name=TAS1R1;db_xref=MIM:606225;description=taste 1 receptor member 1;gbkey=Gene;gene=TAS1R1;gene_biotype=protein_coding;gene_synonym=TR1;coverage=1.0;sequence_ID=0.999;valid_ORFs=4;extra_copy_number=0;copy_num_ID=TAS1R1_0
18306	chr1	Liftoff	gene	6093218	6105097	.	-	.	ID=LOC107984912;gene_name=LOC107984912;db_xref=GeneID:107984912;gbkey=Gene;gene=LOC107984912;gene_biotype=lncRNA;coverage=1.0;sequence_ID=0.997;extra_copy_number=0;copy_num_ID=LOC107984912_0
18327	chr1	Liftoff	gene	6105658	6114944	.	+	.	ID=ZBTB48;gene_name=ZBTB48;db_xref=MIM:165270;description=zinc finger and BTB domain containing 48;gbkey=Gene;gene=ZBTB48;gene_biotype=protein_coding;gene_synonym=ZNF855;coverage=1.0;sequence_ID=1.0;valid_ORFs=15;extra_copy_number=0;copy_num_ID=ZBTB48_0
18602	chr1	Liftoff	gene	6116388	6128533	.	-	.	ID=KLHL21;gene_name=KLHL21;db_xref=MIM:616262;description=kelch like family member 21;gbkey=Gene;gene=KLHL21;gene_biotype=protein_coding;coverage=1.0;sequence_ID=0.999;valid_ORFs=2;extra_copy_number=0;copy_num_ID=KLHL21_0
18621	chr1	Liftoff	gene	6129111	6139051	.	-	.	ID=LOC107984913;gene_name=LOC107984913;db_xref=GeneID:107984913;gbkey=Gene;gene=LOC107984913;gene_biotype=lncRNA;coverage=1.0;sequence_ID=1.0;extra_copy_number=0;copy_num_ID=LOC107984913_0
18625	chr1	Liftoff	gene	6139395	6149694	.	+	.	ID=PHF13;gene_name=PHF13;db_xref=HGNC:HGNC:22983;description=PHD finger protein 13;gbkey=Gene;gene=PHF13;gene_biotype=protein_coding;gene_synonym=SPOC1;coverage=1.0;sequence_ID=1.0;valid_ORFs=2;extra_copy_number=0;copy_num_ID=PHF13_0
18644	chr1	Liftoff	gene	6150532	6161259	.	+	.	ID=THAP3;gene_name=THAP3;db_xref=MIM:612532;description=THAP domain containing 3;gbkey=Gene;gene=THAP3;gene_biotype=protein_coding;coverage=1.0;sequence_ID=1.0;valid_ORFs=11;extra_copy_number=0;copy_num_ID=THAP3_0
18770	chr1	Liftoff	gene	6159834	6227482	.	-	.	ID=DNAJC11;gene_name=DNAJC11;db_xref=MIM:614827;description=DnaJ heat shock protein family (Hsp40) member C11;gbkey=Gene;gene=DNAJC11;gene_biotype=protein_coding;gene_synonym=dJ126A5.1;coverage=1.0;sequence_ID=1.0;valid_ORFs=2;extra_copy_number=0;copy_num_ID=DNAJC11_0
18833	chr1	Liftoff	gene	6250407	6255678	.	+	.	ID=LINC01672;gene_name=LINC01672;db_xref=HGNC:HGNC:52460;description=long intergenic non-protein coding RNA 1672;gbkey=Gene;gene=LINC01672;gene_biotype=lncRNA;gene_synonym=NMR;coverage=1.0;sequence_ID=1.0;extra_copy_number=0;copy_num_ID=LINC01672_0
18840	chr1	Liftoff	gene	6280263	6280361	.	+	.	ID=LOC124904847;gene_name=LOC124904847;db_xref=GeneID:124904847;gbkey=Gene;gene=LOC124904847;gene_biotype=snoRNA;coverage=1.0;sequence_ID=1.0;extra_copy_number=0;copy_num_ID=LOC124904847_0
18843	chr1	Liftoff	gene	6311732	6312820	.	-	.	ID=CAMTA1-DT;gene_name=CAMTA1-DT;db_xref=HGNC:HGNC:53020;description=CAMTA1 divergent transcript;gbkey=Gene;gene=CAMTA1-DT;gene_biotype=lncRNA;gene_synonym=lncCAMTA1;coverage=1.0;sequence_ID=1.0;extra_copy_number=0;copy_num_ID=CAMTA1-DT_0
18848	chr1	Liftoff	gene	6313294	7300752	.	+	.	ID=CAMTA1;gene_name=CAMTA1;db_xref=MIM:611501;description=calmodulin binding transcription activator 1;gbkey=Gene;gene=CAMTA1;gene_biotype=protein_coding;gene_synonym=CECBA;coverage=0.999;sequence_ID=0.999;valid_ORFs=49;extra_copy_number=0;copy_num_ID=CAMTA1_0
19992	chr1	Liftoff	gene	6356493	6379819	.	+	.	ID=LOC124903832;gene_name=LOC124903832;db_xref=GeneID:124903832;gbkey=Gene;gene=LOC124903832;gene_biotype=lncRNA;coverage=0.999;sequence_ID=0.998;extra_copy_number=0;copy_num_ID=LOC124903832_0
19996	chr1	Liftoff	gene	6361957	6362312	.	-	.	ID=RPL37P9;gene_name=RPL37P9;db_xref=HGNC:HGNC:35688;description=ribosomal protein L37 pseudogene 9;gbkey=Gene;gene=RPL37P9;gene_biotype=pseudogene;gene_synonym=RPL37_1_4;pseudo=true;coverage=1.0;sequence_ID=1.0;extra_copy_number=0;copy_num_ID=RPL37P9_0
19997	chr1	Liftoff	gene	6748690	6748854	.	+	.	ID=RNU1-8P;gene_name=RNU1-8P;db_xref=HGNC:HGNC:48307;description=RNA%2C U1 small nuclear 8%2C pseudogene;gbkey=Gene;gene=RNU1-8P;gene_biotype=pseudogene;gene_synonym=RNU1-8;pseudo=true;coverage=1.0;sequence_ID=1.0;extra_copy_number=0;copy_num_ID=RNU1-8P_0
19998	chr1	Liftoff	gene	6893787	6899663	.	+	.	ID=LOC124900385;gene_name=LOC124900385;db_xref=GeneID:124900385;gbkey=Gene;gene=LOC124900385;gene_biotype=protein_coding;coverage=0.999;sequence_ID=0.997;valid_ORFs=1;extra_copy_number=0;copy_num_ID=LOC124900385_0
20002	chr1	Liftoff	gene	6911871	6919140	.	-	.	ID=CAMTA1-AS2;gene_name=CAMTA1-AS2;db_xref=HGNC:HGNC:40855;description=CAMTA1 antisense RNA 2;gbkey=Gene;gene=CAMTA1-AS2;gene_biotype=lncRNA;coverage=1.0;sequence_ID=0.994;extra_copy_number=0;copy_num_ID=CAMTA1-AS2_0
20015	chr1	Liftoff	gene	6969985	6970968	.	-	.	ID=CAMTA1-AS1;gene_name=CAMTA1-AS1;db_xref=HGNC:HGNC:40856;gbkey=Gene;gene=CAMTA1-AS1;gene_biotype=lncRNA;coverage=1.0;sequence_ID=1.0;extra_copy_number=0;copy_num_ID=CAMTA1-AS1_0
20028	chr1	Liftoff	gene	7032466	7038054	.	+	.	ID=LOC105376691;gene_name=LOC105376691;db_xref=GeneID:105376691;gbkey=Gene;gene=LOC105376691;gene_biotype=lncRNA;coverage=1.0;sequence_ID=1.0;extra_copy_number=0;copy_num_ID=LOC105376691_0
20312	chr1	Liftoff	gene	7216726	7235740	.	-	.	ID=LOC105376689;gene_name=LOC105376689;db_xref=GeneID:105376689;gbkey=Gene;gene=LOC105376689;gene_biotype=lncRNA;coverage=0.999;sequence_ID=0.997;extra_copy_number=0;copy_num_ID=LOC105376689_0
20619	chr1	Liftoff	gene	7302342	7312478	.	+	.	ID=VAMP3;gene_name=VAMP3;db_xref=MIM:603657;description=vesicle associated membrane protein 3;gbkey=Gene;gene=VAMP3;gene_biotype=protein_coding;gene_synonym=CEB;coverage=1.0;sequence_ID=1.0;valid_ORFs=1;extra_copy_number=0;copy_num_ID=VAMP3_0
20631	chr1	Liftoff	gene	7315337	7376224	.	+	.	ID=PER3;gene_name=PER3;db_xref=MIM:603427;description=period circadian regulator 3;gbkey=Gene;gene=PER3;gene_biotype=protein_coding;gene_synonym=GIG13;coverage=1.0;sequence_ID=1.0;valid_ORFs=47;extra_copy_number=0;copy_num_ID=PER3_0
22671	chr1	Liftoff	gene	7340184	7358165	.	-	.	ID=LOC124903833;gene_name=LOC124903833;db_xref=GeneID:124903833;gbkey=Gene;gene=LOC124903833;gene_biotype=lncRNA;coverage=1.0;sequence_ID=1.0;extra_copy_number=0;copy_num_ID=LOC124903833_0
22675	chr1	Liftoff	gene	7378659	7444110	.	-	.	ID=UTS2;gene_name=UTS2;db_xref=MIM:604097;description=urotensin 2;gbkey=Gene;gene=UTS2;gene_biotype=protein_coding;gene_synonym=UII;coverage=1.0;sequence_ID=0.997;valid_ORFs=4;extra_copy_number=0;copy_num_ID=UTS2_0
22718	chr1	Liftoff	gene	7446742	7471701	.	-	.	ID=TNFRSF9;gene_name=TNFRSF9;db_xref=MIM:602250;description=TNF receptor superfamily member 9;gbkey=Gene;gene=TNFRSF9;gene_biotype=protein_coding;gene_synonym=ILA;coverage=1.0;sequence_ID=0.999;valid_ORFs=3;extra_copy_number=0;copy_num_ID=TNFRSF9_0
22751	chr1	Liftoff	gene	7461138	7461207	.	-	.	ID=TRUND-NNN4-1;gene_name=TRUND-NNN4-1;db_xref=HGNC:HGNC:50816;description=tRNA-undetermined (NNN) 4-1;gbkey=Gene;gene=TRUND-NNN4-1;gene_biotype=pseudogene;gene_synonym=tRNA-Und-NNN-4-1;pseudo=true;coverage=1.0;sequence_ID=1.0;extra_copy_number=0;copy_num_ID=TRUND-NNN4-1_0
22768	chr1	Liftoff	gene	7492675	7516444	.	+	.	ID=PARK7;gene_name=PARK7;db_xref=MIM:602533;description=Parkinsonism associated deglycase;gbkey=Gene;gene=PARK7;gene_biotype=protein_coding;gene_synonym=HEL-S-67p;coverage=0.996;sequence_ID=0.995;valid_ORFs=3;extra_copy_number=0;copy_num_ID=PARK7_0
22811	chr1	Liftoff	gene	7530066	7537654	.	+	.	ID=LOC124903834;gene_name=LOC124903834;db_xref=GeneID:124903834;gbkey=Gene;gene=LOC124903834;gene_biotype=lncRNA;coverage=0.995;sequence_ID=0.995;extra_copy_number=0;copy_num_ID=LOC124903834_0
22815	chr1	Liftoff	gene	7542658	7557236	.	-	.	ID=ERRFI1;gene_name=ERRFI1;db_xref=MIM:608069;description=ERBB receptor feedback inhibitor 1;gbkey=Gene;gene=ERRFI1;gene_biotype=protein_coding;gene_synonym=RALT;coverage=0.999;sequence_ID=0.999;valid_ORFs=4;extra_copy_number=0;copy_num_ID=ERRFI1_0
22841	chr1	Liftoff	gene	7557420	7658149	.	+	.	ID=ERRFI1-DT;gene_name=ERRFI1-DT;db_xref=HGNC:HGNC:55646;gbkey=Gene;gene=ERRFI1-DT;gene_biotype=lncRNA;coverage=0.999;sequence_ID=0.978;extra_copy_number=0;copy_num_ID=ERRFI1-DT_0
22845	chr1	Liftoff	gene	7588256	7589558	.	-	.	ID=RPL7AP18;gene_name=RPL7AP18;db_xref=HGNC:HGNC:35613;description=ribosomal protein L7a pseudogene 18;gbkey=Gene;gene=RPL7AP18;gene_biotype=pseudogene;gene_synonym=RPL7A_1_5;pseudo=true;coverage=0.996;sequence_ID=0.996;extra_copy_number=0;copy_num_ID=RPL7AP18_0
22846	chr1	Liftoff	gene	7660227	7678721	.	-	.	ID=LOC107984915;gene_name=LOC107984915;db_xref=GeneID:107984915;gbkey=Gene;gene=LOC107984915;gene_biotype=lncRNA;coverage=0.999;sequence_ID=0.997;extra_copy_number=0;copy_num_ID=LOC107984915_0
22858	chr1	Liftoff	gene	7720868	7723815	.	+	.	ID=LOC100129776;gene_name=LOC100129776;db_xref=GeneID:100129776;description=eukaryotic translation initiation factor 2 subunit gamma pseudogene;gbkey=Gene;gene=LOC100129776;gene_biotype=pseudogene;pseudo=true;coverage=1.0;sequence_ID=1.0;extra_copy_number=0;copy_num_ID=LOC100129776_0
22859	chr1	Liftoff	gene	7737475	7737638	.	-	.	ID=RNU1-7P;gene_name=RNU1-7P;db_xref=HGNC:HGNC:48306;description=RNA%2C U1 small nuclear 7%2C pseudogene;gbkey=Gene;gene=RNU1-7P;gene_biotype=pseudogene;gene_synonym=RNU1-7;pseudo=true;coverage=1.0;sequence_ID=1.0;extra_copy_number=0;copy_num_ID=RNU1-7P_0
22860	chr1	Liftoff	gene	7739713	7746251	.	+	.	ID=LINC01714;gene_name=LINC01714;db_xref=HGNC:HGNC:52501;description=long intergenic non-protein coding RNA 1714;gbkey=Gene;gene=LINC01714;gene_biotype=lncRNA;coverage=1.0;sequence_ID=1.0;extra_copy_number=0;copy_num_ID=LINC01714_0
22866	chr1	Liftoff	gene	7770987	7780037	.	+	.	ID=LOC105376695;gene_name=LOC105376695;db_xref=GeneID:105376695;gbkey=Gene;gene=LOC105376695;gene_biotype=lncRNA;coverage=1.0;sequence_ID=0.998;extra_copy_number=0;copy_num_ID=LOC105376695_0
22871	chr1	Liftoff	gene	7790408	7828193	.	+	.	ID=LOC124903835;gene_name=LOC124903835;db_xref=GeneID:124903835;gbkey=Gene;gene=LOC124903835;gene_biotype=lncRNA;coverage=1.0;sequence_ID=0.998;extra_copy_number=0;copy_num_ID=LOC124903835_0
22875	chr1	Liftoff	gene	7823897	7824003	.	-	.	ID=RNU6-991P;gene_name=RNU6-991P;db_xref=HGNC:HGNC:47954;description=RNA%2C U6 small nuclear 991%2C pseudogene;gbkey=Gene;gene=RNU6-991P;gene_biotype=pseudogene;pseudo=true;coverage=1.0;sequence_ID=1.0;extra_copy_number=0;copy_num_ID=RNU6-991P_0
22876	chr1	Liftoff	gene	7849807	7876669	.	+	.	ID=SLC45A1;gene_name=SLC45A1;db_xref=MIM:605763;description=solute carrier family 45 member 1;gbkey=Gene;gene=SLC45A1;gene_biotype=protein_coding;gene_synonym=PAST-A;coverage=1.0;sequence_ID=0.999;valid_ORFs=7;extra_copy_number=0;copy_num_ID=SLC45A1_0
22988	chr1	Liftoff	gene	7885246	8351098	.	-	.	ID=RERE;gene_name=RERE;db_xref=MIM:605226;description=arginine-glutamic acid dipeptide repeats;gbkey=Gene;gene=RERE;gene_biotype=protein_coding;gene_synonym=NEDBEH;coverage=1.0;sequence_ID=0.999;valid_ORFs=3;extra_copy_number=0;copy_num_ID=RERE_0
23105	chr1	Liftoff	gene	7957512	7967885	.	+	.	ID=RERE-AS1;gene_name=RERE-AS1;db_xref=HGNC:HGNC:40501;description=RERE antisense RNA 1;gbkey=Gene;gene=RERE-AS1;gene_biotype=lncRNA;coverage=1.0;sequence_ID=0.998;extra_copy_number=0;copy_num_ID=RERE-AS1_0
23111	chr1	Liftoff	gene	8027672	8027785	.	-	.	ID=SNORD128;gene_name=SNORD128;db_xref=HGNC:HGNC:50409;description=small nucleolar RNA%2C C/D box 128;gbkey=Gene;gene=SNORD128;gene_biotype=snoRNA;gene_synonym=ZL43;coverage=1.0;sequence_ID=1.0;extra_copy_number=0;copy_num_ID=SNORD128_0
23114	chr1	Liftoff	gene	8045366	8045490	.	-	.	ID=LOC124900452;gene_name=LOC124900452;db_xref=GeneID:124900452;gbkey=Gene;gene=LOC124900452;gene_biotype=snoRNA;coverage=1.0;sequence_ID=1.0;extra_copy_number=0;copy_num_ID=LOC124900452_0
23117	chr1	Liftoff	gene	8283864	8284545	.	+	.	ID=RPL7P11;gene_name=RPL7P11;db_xref=HGNC:HGNC:35667;description=ribosomal protein L7 pseudogene 11;gbkey=Gene;gene=RPL7P11;gene_biotype=pseudogene;gene_synonym=RPL7_1_6;pseudo=true;coverage=1.0;sequence_ID=1.0;extra_copy_number=0;copy_num_ID=RPL7P11_0
23118	chr1	Liftoff	gene	8319582	8320404	.	-	.	ID=RPL7P7;gene_name=RPL7P7;db_xref=HGNC:HGNC:36895;description=ribosomal protein L7 pseudogene 7;gbkey=Gene;gene=RPL7P7;gene_biotype=pseudogene;gene_synonym=RPL7_1_7;pseudo=true;coverage=1.0;sequence_ID=1.0;extra_copy_number=0;copy_num_ID=RPL7P7_0
23119	chr1	Liftoff	gene	8331895	8333014	.	+	.	ID=RPL27P3;gene_name=RPL27P3;db_xref=GeneID:100128662;description=ribosomal protein L27 pseudogene;gbkey=Gene;gene=RPL27P3;gene_biotype=pseudogene;pseudo=true;coverage=1.0;sequence_ID=0.997;extra_copy_number=0;copy_num_ID=RPL27P3_0
23120	chr1	Liftoff	gene	8364572	8364891	.	+	.	ID=RPL23AP19;gene_name=RPL23AP19;db_xref=HGNC:HGNC:36708;description=ribosomal protein L23a pseudogene 19;gbkey=Gene;gene=RPL23AP19;gene_biotype=pseudogene;gene_synonym=RPL23A_2_8;pseudo=true;coverage=1.0;sequence_ID=1.0;extra_copy_number=0;copy_num_ID=RPL23AP19_0
23121	chr1	Liftoff	gene	8394464	8412155	.	-	.	ID=ENO1;gene_name=ENO1;db_xref=MIM:172430;description=enolase 1;gbkey=Gene;gene=ENO1;gene_biotype=protein_coding;gene_synonym=PPH;coverage=1.0;sequence_ID=0.999;valid_ORFs=3;extra_copy_number=0;copy_num_ID=ENO1_0
23190	chr1	Liftoff	gene	8399968	8400056	.	-	.	ID=MIR6728;gene_name=MIR6728;db_xref=miRBase:MI0022573;description=microRNA 6728;gbkey=Gene;gene=MIR6728;gene_biotype=miRNA;gene_synonym=hsa-mir-6728;coverage=1.0;sequence_ID=1.0;extra_copy_number=0;copy_num_ID=MIR6728_0
23197	chr1	Liftoff	gene	8412304	8413354	.	+	.	ID=ENO1-AS1;gene_name=ENO1-AS1;db_xref=HGNC:HGNC:40214;description=ENO1 antisense RNA 1;gbkey=Gene;gene=ENO1-AS1;gene_biotype=lncRNA;coverage=1.0;sequence_ID=0.997;extra_copy_number=0;copy_num_ID=ENO1-AS1_0
23201	chr1	Liftoff	gene	8416896	8417002	.	-	.	ID=RNU6-304P;gene_name=RNU6-304P;db_xref=HGNC:HGNC:47267;description=RNA%2C U6 small nuclear 304%2C pseudogene;gbkey=Gene;gene=RNU6-304P;gene_biotype=pseudogene;pseudo=true;coverage=1.0;sequence_ID=1.0;extra_copy_number=0;copy_num_ID=RNU6-304P_0
23202	chr1	Liftoff	gene	8426875	8428067	.	+	.	ID=HMGN2P17;gene_name=HMGN2P17;db_xref=HGNC:HGNC:39381;description=high mobility group nucleosomal binding domain 2 pseudogene 17;gbkey=Gene;gene=HMGN2P17;gene_biotype=pseudogene;pseudo=true;coverage=1.0;sequence_ID=0.999;extra_copy_number=0;copy_num_ID=HMGN2P17_0
23203	chr1	Liftoff	gene	8438686	8460578	.	-	.	ID=LOC112268261;gene_name=LOC112268261;db_xref=GeneID:112268261;gbkey=Gene;gene=LOC112268261;gene_biotype=lncRNA;coverage=1.0;sequence_ID=0.998;extra_copy_number=0;copy_num_ID=LOC112268261_0
23213	chr1	Liftoff	gene	8479556	8508762	.	+	.	ID=CA6;gene_name=CA6;db_xref=MIM:114780;description=carbonic anhydrase 6;gbkey=Gene;gene=CA6;gene_biotype=protein_coding;gene_synonym=GUSTIN;coverage=1.0;sequence_ID=0.997;valid_ORFs=6;extra_copy_number=0;copy_num_ID=CA6_0
23310	chr1	Liftoff	gene	8513238	8513536	.	-	.	ID=RN7SL451P;gene_name=RN7SL451P;db_xref=HGNC:HGNC:46467;description=RNA%2C 7SL%2C cytoplasmic 451%2C pseudogene;gbkey=Gene;gene=RN7SL451P;gene_biotype=pseudogene;pseudo=true;coverage=1.0;sequence_ID=1.0;extra_copy_number=0;copy_num_ID=RN7SL451P_0
23311	chr1	Liftoff	gene	8526196	8560063	.	-	.	ID=SLC2A7;gene_name=SLC2A7;db_xref=MIM:610371;description=solute carrier family 2 member 7;gbkey=Gene;gene=SLC2A7;gene_biotype=protein_coding;gene_synonym=hGLUT7;coverage=1.0;sequence_ID=1.0;valid_ORFs=3;extra_copy_number=0;copy_num_ID=SLC2A7_0
23383	chr1	Liftoff	gene	8568756	8628240	.	-	.	ID=SLC2A5;gene_name=SLC2A5;db_xref=MIM:138230;description=solute carrier family 2 member 5;gbkey=Gene;gene=SLC2A5;gene_biotype=protein_coding;gene_synonym=GLUT5;coverage=1.0;sequence_ID=0.997;valid_ORFs=16;extra_copy_number=0;copy_num_ID=SLC2A5_0
23773	chr1	Liftoff	gene	8616738	8616921	.	+	.	ID=LOC124900441;gene_name=LOC124900441;db_xref=GeneID:124900441;gbkey=Gene;gene=LOC124900441;gene_biotype=ncRNA;coverage=1.0;sequence_ID=1.0;extra_copy_number=0;copy_num_ID=LOC124900441_0
23776	chr1	Liftoff	gene	8634357	8663346	.	-	.	ID=GPR157;gene_name=GPR157;db_xref=HGNC:HGNC:23687;description=G protein-coupled receptor 157;gbkey=Gene;gene=GPR157;gene_biotype=protein_coding;coverage=0.999;sequence_ID=0.999;valid_ORFs=3;extra_copy_number=0;copy_num_ID=GPR157_0
23808	chr1	Liftoff	gene	8682316	8716966	.	-	.	ID=MIR34AHG;gene_name=MIR34AHG;db_xref=HGNC:HGNC:51913;description=MIR34A host gene;gbkey=Gene;gene=MIR34AHG;gene_biotype=lncRNA;coverage=1.0;sequence_ID=1.0;extra_copy_number=0;copy_num_ID=MIR34AHG_0
23812	chr1	Liftoff	gene	8685973	8686082	.	-	.	ID=MIR34A;gene_name=MIR34A;db_xref=miRBase:MI0000268;description=microRNA 34a;gbkey=Gene;gene=MIR34A;gene_biotype=miRNA;gene_synonym=miRNA34A;coverage=1.0;sequence_ID=1.0;extra_copy_number=0;copy_num_ID=MIR34A_0
23819	chr1	Liftoff	gene	8716832	8726719	.	+	.	ID=LNCTAM34A;gene_name=LNCTAM34A;db_xref=HGNC:HGNC:52548;description=long non coding transcriptional activator of miR34a;gbkey=Gene;gene=LNCTAM34A;gene_biotype=lncRNA;gene_synonym=LINC01759;coverage=1.0;sequence_ID=0.992;extra_copy_number=0;copy_num_ID=LNCTAM34A_0
23824	chr1	Liftoff	gene	8769418	8805954	.	+	.	ID=H6PD;gene_name=H6PD;db_xref=MIM:138090;description=hexose-6-phosphate dehydrogenase/glucose 1-dehydrogenase;gbkey=Gene;gene=H6PD;gene_biotype=protein_coding;gene_synonym=H6PDH;coverage=0.999;sequence_ID=0.998;valid_ORFs=9;extra_copy_number=0;copy_num_ID=H6PD_0
23878	chr1	Liftoff	gene	8776607	8777362	.	-	.	ID=LOC124903836;gene_name=LOC124903836;db_xref=GeneID:124903836;gbkey=Gene;gene=LOC124903836;gene_biotype=lncRNA;coverage=1.0;sequence_ID=1.0;extra_copy_number=0;copy_num_ID=LOC124903836_0
23918	chr1	Liftoff	gene	8827769	8904391	.	+	.	ID=SPSB1;gene_name=SPSB1;db_xref=MIM:611657;description=splA/ryanodine receptor domain and SOCS box containing 1;gbkey=Gene;gene=SPSB1;gene_biotype=protein_coding;gene_synonym=SSB1;coverage=0.998;sequence_ID=0.997;valid_ORFs=1;extra_copy_number=0;copy_num_ID=SPSB1_0
23925	chr1	Liftoff	gene	8961393	8965305	.	-	.	ID=LINC02606;gene_name=LINC02606;db_xref=HGNC:HGNC:54047;description=long intergenic non-protein coding RNA 2606;gbkey=Gene;gene=LINC02606;gene_biotype=lncRNA;coverage=1.0;sequence_ID=0.998;extra_copy_number=0;copy_num_ID=LINC02606_0
23932	chr1	Liftoff	gene	8973978	8974087	.	-	.	ID=RNA5SP40;gene_name=RNA5SP40;db_xref=HGNC:HGNC:42816;description=RNA%2C 5S ribosomal pseudogene 40;gbkey=Gene;gene=RNA5SP40;gene_biotype=pseudogene;gene_synonym=RN5S40;pseudo=true;coverage=1.0;sequence_ID=1.0;extra_copy_number=0;copy_num_ID=RNA5SP40_0
23933	chr1	Liftoff	gene	9075801	9121512	.	+	.	ID=SLC25A33;gene_name=SLC25A33;db_xref=MIM:610816;description=solute carrier family 25 member 33;gbkey=Gene;gene=SLC25A33;gene_biotype=protein_coding;gene_synonym=PNC1;coverage=1.0;sequence_ID=1.0;valid_ORFs=1;extra_copy_number=0;copy_num_ID=SLC25A33_0
23949	chr1	Liftoff	gene	9112744	9113420	.	+	.	ID=RPL9P11;gene_name=RPL9P11;db_xref=HGNC:HGNC:35621;description=ribosomal protein L9 pseudogene 11;gbkey=Gene;gene=RPL9P11;gene_biotype=pseudogene;gene_synonym=RPL9_1_9;pseudo=true;coverage=1.0;sequence_ID=1.0;extra_copy_number=0;copy_num_ID=RPL9P11_0
23950	chr1	Liftoff	gene	9125255	9151173	.	+	.	ID=TMEM201;gene_name=TMEM201;db_xref=HGNC:HGNC:33719;description=transmembrane protein 201;gbkey=Gene;gene=TMEM201;gene_biotype=protein_coding;gene_synonym=SAMP1;coverage=0.999;sequence_ID=0.999;valid_ORFs=9;extra_copy_number=0;copy_num_ID=TMEM201_0
24149	chr1	Liftoff	gene	9150960	9158619	.	+	.	ID=LOC124903837;gene_name=LOC124903837;db_xref=GeneID:124903837;gbkey=Gene;gene=LOC124903837;gene_biotype=protein_coding;coverage=1.0;sequence_ID=0.998;valid_ORFs=1;extra_copy_number=0;copy_num_ID=LOC124903837_0
24155	chr1	Liftoff	gene	9170040	9271897	.	+	.	ID=PIK3CD;gene_name=PIK3CD;db_xref=MIM:602839;description=phosphatidylinositol-4%2C5-bisphosphate 3-kinase catalytic subunit delta;gbkey=Gene;gene=PIK3CD;gene_biotype=protein_coding;gene_synonym=ROCHIS;coverage=1.0;sequence_ID=0.999;valid_ORFs=38;extra_copy_number=0;copy_num_ID=PIK3CD_0
24205	chr1	Liftoff	gene	9171229	9172209	.	-	.	ID=LOC105376712;gene_name=LOC105376712;db_xref=GeneID:105376712;gbkey=Gene;gene=LOC105376712;gene_biotype=lncRNA;coverage=1.0;sequence_ID=0.997;extra_copy_number=0;copy_num_ID=LOC105376712_0
25263	chr1	Liftoff	gene	9195382	9197358	.	-	.	ID=PIK3CD-AS1;gene_name=PIK3CD-AS1;db_xref=HGNC:HGNC:32346;description=PIK3CD antisense RNA 1;gbkey=Gene;gene=PIK3CD-AS1;gene_biotype=lncRNA;gene_synonym=C1orf200;coverage=1.0;sequence_ID=1.0;extra_copy_number=0;copy_num_ID=PIK3CD-AS1_0
25267	chr1	Liftoff	gene	9205060	9205400	.	-	.	ID=RPL26P7;gene_name=RPL26P7;db_xref=HGNC:HGNC:37030;description=ribosomal protein L26 pseudogene 7;gbkey=Gene;gene=RPL26P7;gene_biotype=pseudogene;gene_synonym=RPL26_1_10;pseudo=true;coverage=1.0;sequence_ID=1.0;extra_copy_number=0;copy_num_ID=RPL26P7_0
25268	chr1	Liftoff	gene	9215200	9230348	.	-	.	ID=PIK3CD-AS2;gene_name=PIK3CD-AS2;db_xref=HGNC:HGNC:51334;description=PIK3CD antisense RNA 2;gbkey=Gene;gene=PIK3CD-AS2;gene_biotype=lncRNA;coverage=1.0;sequence_ID=1.0;extra_copy_number=0;copy_num_ID=PIK3CD-AS2_0
25934	chr1	Liftoff	gene	9260885	9261518	.	-	.	ID=LOC124903839;gene_name=LOC124903839;db_xref=GeneID:124903839;gbkey=Gene;gene=LOC124903839;gene_biotype=lncRNA;coverage=1.0;sequence_ID=1.0;extra_copy_number=0;copy_num_ID=LOC124903839_0
25938	chr1	Liftoff	gene	9271709	9367444	.	-	.	ID=CLSTN1;gene_name=CLSTN1;db_xref=MIM:611321;description=calsyntenin 1;gbkey=Gene;gene=CLSTN1;gene_biotype=protein_coding;gene_synonym=XB31alpha;coverage=1.0;sequence_ID=0.999;valid_ORFs=4;extra_copy_number=0;copy_num_ID=CLSTN1_0
26087	chr1	Liftoff	gene	9323608	9324226	.	+	.	ID=MZT1P1;gene_name=MZT1P1;db_xref=HGNC:HGNC:50605;description=mitotic spindle organizing protein 1 pseudogene 1;gbkey=Gene;gene=MZT1P1;gene_biotype=pseudogene;pseudo=true;coverage=1.0;sequence_ID=1.0;extra_copy_number=0;copy_num_ID=MZT1P1_0
26088	chr1	Liftoff	gene	9391187	9453193	.	-	.	ID=CTNNBIP1;gene_name=CTNNBIP1;db_xref=MIM:607758;description=catenin beta interacting protein 1;gbkey=Gene;gene=CTNNBIP1;gene_biotype=protein_coding;gene_synonym=ICAT;coverage=1.0;sequence_ID=0.998;valid_ORFs=7;extra_copy_number=0;copy_num_ID=CTNNBIP1_0
26173	chr1	Liftoff	gene	9393576	9398405	.	+	.	ID=LOC105376717;gene_name=LOC105376717;db_xref=GeneID:105376717;gbkey=Gene;gene=LOC105376717;gene_biotype=lncRNA;coverage=1.0;sequence_ID=1.0;extra_copy_number=0;copy_num_ID=LOC105376717_0
26177	chr1	Liftoff	gene	9422873	9426623	.	-	.	ID=LOC124903838;gene_name=LOC124903838;db_xref=GeneID:124903838;gbkey=Gene;gene=LOC124903838;gene_biotype=lncRNA;coverage=1.0;sequence_ID=1.0;extra_copy_number=0;copy_num_ID=LOC124903838_0
26181	chr1	Liftoff	gene	9465032	9486296	.	-	.	ID=LZIC;gene_name=LZIC;db_xref=MIM:610458;description=leucine zipper and CTNNBIP1 domain containing;gbkey=Gene;gene=LZIC;gene_biotype=protein_coding;coverage=0.999;sequence_ID=0.998;valid_ORFs=8;extra_copy_number=0;copy_num_ID=LZIC_0
26299	chr1	Liftoff	gene	9485828	9539940	.	+	.	ID=NMNAT1;gene_name=NMNAT1;db_xref=MIM:608700;description=nicotinamide nucleotide adenylyltransferase 1;gbkey=Gene;gene=NMNAT1;gene_biotype=protein_coding;gene_synonym=SHILCA;coverage=1.0;sequence_ID=0.999;valid_ORFs=10;extra_copy_number=0;copy_num_ID=NMNAT1_0
26400	chr1	Liftoff	gene	9490223	9490467	.	+	.	ID=RN7SKP269;gene_name=RN7SKP269;db_xref=HGNC:HGNC:45993;description=RN7SK pseudogene 269;gbkey=Gene;gene=RN7SKP269;gene_biotype=pseudogene;pseudo=true;coverage=1.0;sequence_ID=1.0;extra_copy_number=0;copy_num_ID=RN7SKP269_0
26401	chr1	Liftoff	gene	9493482	9503695	.	-	.	ID=TMEM274P;gene_name=TMEM274P;db_xref=HGNC:HGNC:53732;description=transmembrane protein 274%2C pseudogene;gbkey=Gene;gene=TMEM274P;gene_biotype=transcribed_pseudogene;pseudo=true;coverage=1.0;sequence_ID=1.0;extra_copy_number=0;copy_num_ID=TMEM274P_0
26408	chr1	Liftoff	gene	9510289	9510366	.	+	.	ID=MIR5697;gene_name=MIR5697;db_xref=miRBase:MI0019304;description=microRNA 5697;gbkey=Gene;gene=MIR5697;gene_biotype=miRNA;coverage=1.0;sequence_ID=1.0;extra_copy_number=0;copy_num_ID=MIR5697_0
26413	chr1	Liftoff	gene	9539767	9541137	.	-	.	ID=LOC124903840;gene_name=LOC124903840;db_xref=GeneID:124903840;gbkey=Gene;gene=LOC124903840;gene_biotype=protein_coding;coverage=1.0;sequence_ID=0.998;valid_ORFs=1;extra_copy_number=0;copy_num_ID=LOC124903840_0
26419	chr1	Liftoff	gene	9540276	9559075	.	+	.	ID=RBP7;gene_name=RBP7;db_xref=MIM:608604;description=retinol binding protein 7;gbkey=Gene;gene=RBP7;gene_biotype=protein_coding;gene_synonym=CRBPIV;coverage=1.0;sequence_ID=1.0;valid_ORFs=1;extra_copy_number=0;copy_num_ID=RBP7_0
26435	chr1	Liftoff	gene	9576012	9724288	.	+	.	ID=UBE4B;gene_name=UBE4B;db_xref=MIM:613565;description=ubiquitination factor E4B;gbkey=Gene;gene=UBE4B;gene_biotype=protein_coding;gene_synonym=UFD2A;coverage=1.0;sequence_ID=0.999;valid_ORFs=8;extra_copy_number=0;copy_num_ID=UBE4B_0
26771	chr1	Liftoff	gene	9597466	9597835	.	-	.	ID=RPL21P21;gene_name=RPL21P21;db_xref=HGNC:HGNC:35728;description=ribosomal protein L21 pseudogene 21;gbkey=Gene;gene=RPL21P21;gene_biotype=pseudogene;gene_synonym=RPL21_1_11;pseudo=true;coverage=1.0;sequence_ID=1.0;extra_copy_number=0;copy_num_ID=RPL21P21_0
26772	chr1	Liftoff	gene	9601727	9602708	.	+	.	ID=PGAM1P11;gene_name=PGAM1P11;db_xref=HGNC:HGNC:42464;description=phosphoglycerate mutase 1 pseudogene 11;gbkey=Gene;gene=PGAM1P11;gene_biotype=pseudogene;pseudo=true;coverage=1.0;sequence_ID=1.0;extra_copy_number=0;copy_num_ID=PGAM1P11_0
26881	chr1	Liftoff	gene	9706315	9706421	.	+	.	ID=RNU6-828P;gene_name=RNU6-828P;db_xref=HGNC:HGNC:47791;description=RNA%2C U6 small nuclear 828%2C pseudogene;gbkey=Gene;gene=RNU6-828P;gene_biotype=pseudogene;pseudo=true;coverage=1.0;sequence_ID=1.0;extra_copy_number=0;copy_num_ID=RNU6-828P_0
26882	chr1	Liftoff	gene	9754179	9925204	.	+	.	ID=KIF1B;gene_name=KIF1B;db_xref=MIM:605995;description=kinesin family member 1B;gbkey=Gene;gene=KIF1B;gene_biotype=protein_coding;gene_synonym=NBLST1;coverage=0.999;sequence_ID=0.999;valid_ORFs=5;extra_copy_number=0;copy_num_ID=KIF1B_0
27257	chr1	Liftoff	gene	9842559	9842663	.	+	.	ID=RNU6-37P;gene_name=RNU6-37P;db_xref=HGNC:HGNC:34281;description=RNA%2C U6 small nuclear 37%2C pseudogene;gbkey=Gene;gene=RNU6-37P;gene_biotype=pseudogene;gene_synonym=RNU6-37;pseudo=true;coverage=1.0;sequence_ID=1.0;extra_copy_number=0;copy_num_ID=RNU6-37P_0
27258	chr1	Liftoff	gene	9850059	9850351	.	+	.	ID=RN7SL731P;gene_name=RN7SL731P;db_xref=HGNC:HGNC:46747;description=RNA%2C 7SL%2C cytoplasmic 731%2C pseudogene;gbkey=Gene;gene=RN7SL731P;gene_biotype=pseudogene;pseudo=true;coverage=1.0;sequence_ID=1.0;extra_copy_number=0;copy_num_ID=RN7SL731P_0
27259	chr1	Liftoff	gene	9942673	9964125	.	+	.	ID=PGD;gene_name=PGD;db_xref=MIM:172200;description=phosphogluconate dehydrogenase;gbkey=Gene;gene=PGD;gene_biotype=protein_coding;gene_synonym=6PGD;coverage=0.999;sequence_ID=0.999;valid_ORFs=3;extra_copy_number=0;copy_num_ID=PGD_0
27338	chr1	Liftoff	gene	9974048	9986421	.	+	.	ID=CENPS;gene_name=CENPS;db_xref=MIM:609130;description=centromere protein S;gbkey=Gene;gene=CENPS;gene_biotype=protein_coding;gene_synonym=MHF1;coverage=1.0;sequence_ID=0.999;valid_ORFs=1;extra_copy_number=0;copy_num_ID=CENPS_0
27339	chr1	Liftoff	gene	9974048	9995769	.	+	.	ID=CENPS-CORT;gene_name=CENPS-CORT;db_xref=HGNC:HGNC:38843;description=CENPS-CORT readthrough;gbkey=Gene;gene=CENPS-CORT;gene_biotype=protein_coding;gene_synonym=MHF1;coverage=1.0;sequence_ID=0.997;valid_ORFs=4;extra_copy_number=0;copy_num_ID=CENPS-CORT_0
27402	chr1	Liftoff	gene	9993648	9995614	.	+	.	ID=CORT;gene_name=CORT;db_xref=MIM:602784;description=cortistatin;gbkey=Gene;gene=CORT;gene_biotype=protein_coding;gene_synonym=SST2;coverage=1.0;sequence_ID=0.996;valid_ORFs=1;extra_copy_number=0;copy_num_ID=CORT_0
27408	chr1	Liftoff	gene	10000139	10016137	.	-	.	ID=DFFA;gene_name=DFFA;db_xref=MIM:601882;description=DNA fragmentation factor subunit alpha;gbkey=Gene;gene=DFFA;gene_biotype=protein_coding;gene_synonym=ICAD;coverage=0.999;sequence_ID=0.998;valid_ORFs=2;extra_copy_number=0;copy_num_ID=DFFA_0
27433	chr1	Liftoff	gene	10018558	10174355	.	+	.	ID=PEX14;gene_name=PEX14;db_xref=MIM:601791;description=peroxisomal biogenesis factor 14;gbkey=Gene;gene=PEX14;gene_biotype=protein_coding;gene_synonym=Pex14p;coverage=0.999;sequence_ID=0.999;valid_ORFs=10;extra_copy_number=0;copy_num_ID=PEX14_0
27615	chr1	Liftoff	gene	10160433	10160712	.	+	.	ID=RN7SL614P;gene_name=RN7SL614P;db_xref=HGNC:HGNC:46630;description=RNA%2C 7SL%2C cytoplasmic 614%2C pseudogene;gbkey=Gene;gene=RN7SL614P;gene_biotype=pseudogene;pseudo=true;coverage=1.0;sequence_ID=1.0;extra_copy_number=0;copy_num_ID=RN7SL614P_0
27616	chr1	Liftoff	gene	10180201	10340363	.	-	.	ID=CASZ1;gene_name=CASZ1;db_xref=MIM:609895;description=castor zinc finger 1;gbkey=Gene;gene=CASZ1;gene_biotype=protein_coding;gene_synonym=ZNF693;coverage=0.999;sequence_ID=0.999;valid_ORFs=6;extra_copy_number=0;copy_num_ID=CASZ1_0
27852	chr1	Liftoff	gene	10352876	10359374	.	-	.	ID=LOC105376733;gene_name=LOC105376733;db_xref=GeneID:105376733;gbkey=Gene;gene=LOC105376733;gene_biotype=lncRNA;coverage=1.0;sequence_ID=0.999;extra_copy_number=0;copy_num_ID=LOC105376733_0
27858	chr1	Liftoff	gene	10439666	10439903	.	+	.	ID=HSPE1P24;gene_name=HSPE1P24;db_xref=HGNC:HGNC:49343;description=heat shock protein family E (Hsp10) member 1 pseudogene 24;gbkey=Gene;gene=HSPE1P24;gene_biotype=pseudogene;pseudo=true;coverage=1.0;sequence_ID=1.0;extra_copy_number=0;copy_num_ID=HSPE1P24_0
27859	chr1	Liftoff	gene	10456810	10462631	.	-	.	ID=LOC105376735;gene_name=LOC105376735;db_xref=GeneID:105376735;gbkey=Gene;gene=LOC105376735;gene_biotype=lncRNA;coverage=1.0;sequence_ID=0.998;extra_copy_number=0;copy_num_ID=LOC105376735_0
27864	chr1	Liftoff	gene	10485796	10523301	.	-	.	ID=C1orf127;gene_name=C1orf127;db_xref=MIM:619700;description=chromosome 1 open reading frame 127;gbkey=Gene;gene=C1orf127;gene_biotype=protein_coding;coverage=1.0;sequence_ID=0.999;valid_ORFs=6;extra_copy_number=0;copy_num_ID=C1orf127_0
27991	chr1	Liftoff	gene	10531054	10533073	.	-	.	ID=CFL1P6;gene_name=CFL1P6;db_xref=HGNC:HGNC:34545;description=cofilin 1 pseudogene 6;gbkey=Gene;gene=CFL1P6;gene_biotype=pseudogene;gene_synonym=CFLP6;pseudo=true;coverage=1.0;sequence_ID=1.0;extra_copy_number=0;copy_num_ID=CFL1P6_0
27992	chr1	Liftoff	gene	10553914	10571805	.	+	.	ID=TARDBP;gene_name=TARDBP;db_xref=MIM:605078;description=TAR DNA binding protein;gbkey=Gene;gene=TARDBP;gene_biotype=protein_coding;gene_synonym=TDP-43;coverage=1.0;sequence_ID=0.999;valid_ORFs=1;extra_copy_number=0;copy_num_ID=TARDBP_0
28070	chr1	Liftoff	gene	10567802	10588801	.	-	.	ID=MASP2;gene_name=MASP2;db_xref=MIM:605102;description=MBL associated serine protease 2;gbkey=Gene;gene=MASP2;gene_biotype=protein_coding;gene_synonym=sMAP;coverage=1.0;sequence_ID=0.999;valid_ORFs=4;extra_copy_number=0;copy_num_ID=MASP2_0
28141	chr1	Liftoff	gene	10596153	10601582	.	-	.	ID=SRM;gene_name=SRM;db_xref=MIM:182891;description=spermidine synthase;gbkey=Gene;gene=SRM;gene_biotype=protein_coding;gene_synonym=SRML1;coverage=1.0;sequence_ID=0.999;valid_ORFs=1;extra_copy_number=0;copy_num_ID=SRM_0
28159	chr1	Liftoff	gene	10608183	10641440	.	-	.	ID=EXOSC10;gene_name=EXOSC10;db_xref=MIM:605960;description=exosome component 10;gbkey=Gene;gene=EXOSC10;gene_biotype=protein_coding;gene_synonym=Rrp6p;coverage=1.0;sequence_ID=0.999;valid_ORFs=5;extra_copy_number=0;copy_num_ID=EXOSC10_0
28376	chr1	Liftoff	gene	10641246	10643676	.	+	.	ID=EXOSC10-AS1;gene_name=EXOSC10-AS1;db_xref=HGNC:HGNC:40456;description=EXOSC10 antisense RNA 1;gbkey=Gene;gene=EXOSC10-AS1;gene_biotype=lncRNA;coverage=1.0;sequence_ID=1.0;extra_copy_number=0;copy_num_ID=EXOSC10-AS1_0
28386	chr1	Liftoff	gene	10648106	10804142	.	-	.	ID=MTOR;gene_name=MTOR;db_xref=MIM:601231;description=mechanistic target of rapamycin kinase;gbkey=Gene;gene=MTOR;gene_biotype=protein_coding;gene_synonym=SKS;coverage=1.0;sequence_ID=0.999;valid_ORFs=7;extra_copy_number=0;copy_num_ID=MTOR_0
29082	chr1	Liftoff	gene	10685476	10691116	.	+	.	ID=MTOR-AS1;gene_name=MTOR-AS1;db_xref=HGNC:HGNC:40242;description=MTOR antisense RNA 1;gbkey=Gene;gene=MTOR-AS1;gene_biotype=lncRNA;coverage=1.0;sequence_ID=1.0;extra_copy_number=0;copy_num_ID=MTOR-AS1_0
29156	chr1	Liftoff	gene	10693928	10693991	.	+	.	ID=RNU6-537P;gene_name=RNU6-537P;db_xref=HGNC:HGNC:47500;description=RNA%2C U6 small nuclear 537%2C pseudogene;gbkey=Gene;gene=RNU6-537P;gene_biotype=pseudogene;pseudo=true;coverage=1.0;sequence_ID=0.984;extra_copy_number=0;copy_num_ID=RNU6-537P_0
29157	chr1	Liftoff	gene	10711094	10711200	.	-	.	ID=LOC124904848;gene_name=LOC124904848;db_xref=GeneID:124904848;gbkey=Gene;gene=LOC124904848;gene_biotype=snoRNA;coverage=1.0;sequence_ID=1.0;extra_copy_number=0;copy_num_ID=LOC124904848_0
29160	chr1	Liftoff	gene	10730945	10737571	.	+	.	ID=ANGPTL7;gene_name=ANGPTL7;db_xref=MIM:618517;description=angiopoietin like 7;gbkey=Gene;gene=ANGPTL7;gene_biotype=protein_coding;gene_synonym=dJ647M16.1;coverage=1.0;sequence_ID=1.0;valid_ORFs=3;extra_copy_number=0;copy_num_ID=ANGPTL7_0
29190	chr1	Liftoff	gene	10767845	10767951	.	+	.	ID=RNU6-291P;gene_name=RNU6-291P;db_xref=HGNC:HGNC:47254;description=RNA%2C U6 small nuclear 291%2C pseudogene;gbkey=Gene;gene=RNU6-291P;gene_biotype=pseudogene;pseudo=true;coverage=1.0;sequence_ID=1.0;extra_copy_number=0;copy_num_ID=RNU6-291P_0
29191	chr1	Liftoff	gene	10774502	10774905	.	+	.	ID=RPL39P6;gene_name=RPL39P6;db_xref=HGNC:HGNC:35803;description=ribosomal protein L39 pseudogene 6;gbkey=Gene;gene=RPL39P6;gene_biotype=pseudogene;gene_synonym=RPL39_1_12;pseudo=true;coverage=1.0;sequence_ID=1.0;extra_copy_number=0;copy_num_ID=RPL39P6_0
29192	chr1	Liftoff	gene	10814791	10841185	.	+	.	ID=UBIAD1;gene_name=UBIAD1;db_xref=MIM:611632;description=UbiA prenyltransferase domain containing 1;gbkey=Gene;gene=UBIAD1;gene_biotype=protein_coding;gene_synonym=TERE1;coverage=1.0;sequence_ID=0.999;valid_ORFs=4;extra_copy_number=0;copy_num_ID=UBIAD1_0
29217	chr1	Liftoff	gene	10820008	10820869	.	-	.	ID=UBE2V2P3;gene_name=UBE2V2P3;db_xref=HGNC:HGNC:44891;description=ubiquitin conjugating enzyme E2 V2 pseudogene 3;gbkey=Gene;gene=UBE2V2P3;gene_biotype=pseudogene;pseudo=true;coverage=1.0;sequence_ID=1.0;extra_copy_number=0;copy_num_ID=UBE2V2P3_0
29218	chr1	Liftoff	gene	10853523	10857950	.	-	.	ID=LOC105376737;gene_name=LOC105376737;db_xref=GeneID:105376737;gbkey=Gene;gene=LOC105376737;gene_biotype=lncRNA;coverage=1.0;sequence_ID=1.0;extra_copy_number=0;copy_num_ID=LOC105376737_0
29223	chr1	Liftoff	gene	10899588	10906694	.	+	.	ID=LOC105376739;gene_name=LOC105376739;db_xref=GeneID:105376739;gbkey=Gene;gene=LOC105376739;gene_biotype=lncRNA;coverage=0.999;sequence_ID=0.995;extra_copy_number=0;copy_num_ID=LOC105376739_0
29229	chr1	Liftoff	gene	10913329	10920422	.	+	.	ID=LOC105376740;gene_name=LOC105376740;db_xref=GeneID:105376740;gbkey=Gene;gene=LOC105376740;gene_biotype=lncRNA;coverage=1.0;sequence_ID=1.0;extra_copy_number=0;copy_num_ID=LOC105376740_0
29239	chr1	Liftoff	gene	10937835	10941113	.	+	.	ID=LOC124903841;gene_name=LOC124903841;db_xref=GeneID:124903841;gbkey=Gene;gene=LOC124903841;gene_biotype=lncRNA;coverage=1.0;sequence_ID=1.0;extra_copy_number=0;copy_num_ID=LOC124903841_0
29243	chr1	Liftoff	gene	10968221	10968773	.	-	.	ID=MTCYBP45;gene_name=MTCYBP45;db_xref=HGNC:HGNC:52313;description=MT-CYB pseudogene 45;gbkey=Gene;gene=MTCYBP45;gene_biotype=pseudogene;pseudo=true;coverage=0.978;sequence_ID=0.971;extra_copy_number=0;copy_num_ID=MTCYBP45_0
29244	chr1	Liftoff	gene	11022097	11081879	.	+	.	ID=DISP3;gene_name=DISP3;db_xref=MIM:611251;description=dispatched RND transporter family member 3;gbkey=Gene;gene=DISP3;gene_biotype=protein_coding;gene_synonym=PTCHD2;coverage=1.0;sequence_ID=0.999;valid_ORFs=10;extra_copy_number=0;copy_num_ID=DISP3_0
29477	chr1	Liftoff	gene	11038886	11042412	.	-	.	ID=LOC124903842;gene_name=LOC124903842;db_xref=GeneID:124903842;gbkey=Gene;gene=LOC124903842;gene_biotype=lncRNA;coverage=1.0;sequence_ID=0.998;extra_copy_number=0;copy_num_ID=LOC124903842_0
29562	chr1	Liftoff	gene	11153853	11157677	.	+	.	ID=LINC01647;gene_name=LINC01647;db_xref=HGNC:HGNC:52434;description=long intergenic non-protein coding RNA 1647;gbkey=Gene;gene=LINC01647;gene_biotype=lncRNA;coverage=1.0;sequence_ID=0.996;extra_copy_number=0;copy_num_ID=LINC01647_0
29567	chr1	Liftoff	gene	11192423	11198481	.	-	.	ID=FBXO2;gene_name=FBXO2;db_xref=MIM:607112;description=F-box protein 2;gbkey=Gene;gene=FBXO2;gene_biotype=protein_coding;gene_synonym=OCP1;coverage=1.0;sequence_ID=0.996;valid_ORFs=1;extra_copy_number=0;copy_num_ID=FBXO2_0
29581	chr1	Liftoff	gene	11198459	11207382	.	+	.	ID=FBXO44;gene_name=FBXO44;db_xref=MIM:609111;description=F-box protein 44;gbkey=Gene;gene=FBXO44;gene_biotype=protein_coding;gene_synonym=Fbxo6a;coverage=0.998;sequence_ID=0.997;valid_ORFs=22;extra_copy_number=0;copy_num_ID=FBXO44_0
29903	chr1	Liftoff	gene	11208255	11218422	.	+	.	ID=FBXO6;gene_name=FBXO6;db_xref=MIM:605647;description=F-box protein 6;gbkey=Gene;gene=FBXO6;gene_biotype=protein_coding;gene_synonym=Fbx6b;coverage=1.0;sequence_ID=0.999;valid_ORFs=5;extra_copy_number=0;copy_num_ID=FBXO6_0
29964	chr1	Liftoff	gene	11218548	11235885	.	-	.	ID=MAD2L2;gene_name=MAD2L2;db_xref=MIM:604094;description=mitotic arrest deficient 2 like 2;gbkey=Gene;gene=MAD2L2;gene_biotype=protein_coding;gene_synonym=REV7;coverage=1.0;sequence_ID=1.0;valid_ORFs=3;extra_copy_number=0;copy_num_ID=MAD2L2_0
30019	chr1	Liftoff	gene	11230691	11269932	.	+	.	ID=DRAXIN;gene_name=DRAXIN;db_xref=MIM:612682;description=dorsal inhibitory axon guidance protein;gbkey=Gene;gene=DRAXIN;gene_biotype=protein_coding;gene_synonym=UNQ3119;coverage=1.0;sequence_ID=0.999;valid_ORFs=2;extra_copy_number=0;copy_num_ID=DRAXIN_0
30043	chr1	Liftoff	gene	11280231	11294863	.	+	.	ID=AGTRAP;gene_name=AGTRAP;db_xref=MIM:608729;description=angiotensin II receptor associated protein;gbkey=Gene;gene=AGTRAP;gene_biotype=protein_coding;gene_synonym=ATRAP;coverage=1.0;sequence_ID=0.999;valid_ORFs=8;extra_copy_number=0;copy_num_ID=AGTRAP_0
30141	chr1	Liftoff	gene	11305465	11306407	.	-	.	ID=LOC101060126;gene_name=LOC101060126;db_xref=GeneID:101060126;gbkey=Gene;gene=LOC101060126;gene_biotype=pseudogene;pseudo=true;coverage=1.0;sequence_ID=1.0;extra_copy_number=0;copy_num_ID=LOC101060126_0
30142	chr1	Liftoff	gene	11306279	11333667	.	+	.	ID=C1orf167;gene_name=C1orf167;db_xref=HGNC:HGNC:25262;description=chromosome 1 open reading frame 167;gbkey=Gene;gene=C1orf167;gene_biotype=protein_coding;coverage=1.0;sequence_ID=0.998;valid_ORFs=15;extra_copy_number=0;copy_num_ID=C1orf167_0
30752	chr1	Liftoff	gene	11321161	11323701	.	-	.	ID=C1orf167-AS1;gene_name=C1orf167-AS1;db_xref=HGNC:HGNC:41091;description=C1orf167 antisense RNA 1;gbkey=Gene;gene=C1orf167-AS1;gene_biotype=lncRNA;coverage=0.999;sequence_ID=0.998;extra_copy_number=0;copy_num_ID=C1orf167-AS1_0
30757	chr1	Liftoff	gene	11329802	11350048	.	-	.	ID=MTHFR;gene_name=MTHFR;db_xref=MIM:607093;description=methylenetetrahydrofolate reductase;gbkey=Gene;gene=MTHFR;gene_biotype=protein_coding;coverage=1.0;sequence_ID=0.998;valid_ORFs=12;extra_copy_number=0;copy_num_ID=MTHFR_0
31049	chr1	Liftoff	gene	11350275	11387211	.	+	.	ID=CLCN6;gene_name=CLCN6;db_xref=MIM:602726;description=chloride voltage-gated channel 6;gbkey=Gene;gene=CLCN6;gene_biotype=protein_coding;gene_synonym=CONRIBA;coverage=1.0;sequence_ID=0.999;valid_ORFs=2;extra_copy_number=0;copy_num_ID=CLCN6_0
31166	chr1	Liftoff	gene	11384400	11391701	.	+	.	ID=NPPA-AS1;gene_name=NPPA-AS1;db_xref=HGNC:HGNC:37635;description=NPPA antisense RNA 1;gbkey=Gene;gene=NPPA-AS1;gene_biotype=antisense_RNA;gene_synonym=NPPAAS;coverage=1.0;sequence_ID=0.999;extra_copy_number=0;copy_num_ID=NPPA-AS1_0
31172	chr1	Liftoff	gene	11389795	11391868	.	-	.	ID=NPPA;gene_name=NPPA;db_xref=MIM:108780;description=natriuretic peptide A;gbkey=Gene;gene=NPPA;gene_biotype=protein_coding;gene_synonym=PND;coverage=1.0;sequence_ID=1.0;valid_ORFs=1;extra_copy_number=0;copy_num_ID=NPPA_0
31180	chr1	Liftoff	gene	11401560	11403041	.	-	.	ID=NPPB;gene_name=NPPB;db_xref=MIM:600295;description=natriuretic peptide B;gbkey=Gene;gene=NPPB;gene_biotype=protein_coding;gene_synonym=Iso-ANP;coverage=1.0;sequence_ID=1.0;valid_ORFs=1;extra_copy_number=0;copy_num_ID=NPPB_0
31188	chr1	Liftoff	gene	11421872	11424861	.	+	.	ID=SBF1P2;gene_name=SBF1P2;db_xref=HGNC:HGNC:54552;description=SBF1 pseudogene 2;gbkey=Gene;gene=SBF1P2;gene_biotype=pseudogene;pseudo=true;coverage=1.0;sequence_ID=0.999;extra_copy_number=0;copy_num_ID=SBF1P2_0
31189	chr1	Liftoff	gene	11452260	11452378	.	+	.	ID=RNU5E-1;gene_name=RNU5E-1;db_xref=HGNC:HGNC:10215;description=RNA%2C U5E small nuclear 1;gbkey=Gene;gene=RNU5E-1;gene_biotype=snRNA;gene_synonym=U5E;coverage=1.0;sequence_ID=1.0;extra_copy_number=0;copy_num_ID=RNU5E-1_0
31192	chr1	Liftoff	gene	11453924	11454043	.	-	.	ID=RNU5E-4P;gene_name=RNU5E-4P;db_xref=HGNC:HGNC:42513;description=RNA%2C U5E small nuclear 4%2C pseudogene;gbkey=Gene;gene=RNU5E-4P;gene_biotype=pseudogene;pseudo=true;coverage=1.0;sequence_ID=1.0;extra_copy_number=0;copy_num_ID=RNU5E-4P_0
31193	chr1	Liftoff	gene	11455609	11457342	.	+	.	ID=LOC124903843;gene_name=LOC124903843;db_xref=GeneID:124903843;gbkey=Gene;gene=LOC124903843;gene_biotype=lncRNA;coverage=1.0;sequence_ID=1.0;extra_copy_number=0;copy_num_ID=LOC124903843_0
31197	chr1	Liftoff	gene	11463707	11470544	.	-	.	ID=KIAA2013;gene_name=KIAA2013;db_xref=HGNC:HGNC:28513;description=KIAA2013;gbkey=Gene;gene=KIAA2013;gene_biotype=protein_coding;coverage=1.0;sequence_ID=1.0;valid_ORFs=1;extra_copy_number=0;copy_num_ID=KIAA2013_0
31205	chr1	Liftoff	gene	11478837	11519656	.	+	.	ID=PLOD1;gene_name=PLOD1;db_xref=MIM:153454;description=procollagen-lysine%2C2-oxoglutarate 5-dioxygenase 1;gbkey=Gene;gene=PLOD1;gene_biotype=protein_coding;gene_synonym=PLOD;coverage=1.0;sequence_ID=1.0;valid_ORFs=2;extra_copy_number=0;copy_num_ID=PLOD1_0
31286	chr1	Liftoff	gene	11524563	11557644	.	+	.	ID=MFN2;gene_name=MFN2;db_xref=MIM:608507;description=mitofusin 2;gbkey=Gene;gene=MFN2;gene_biotype=protein_coding;gene_synonym=MARF;coverage=1.0;sequence_ID=0.999;valid_ORFs=8;extra_copy_number=0;copy_num_ID=MFN2_0
31584	chr1	Liftoff	gene	11563622	11576189	.	+	.	ID=MIIP;gene_name=MIIP;db_xref=MIM:608772;description=migration and invasion inhibitory protein;gbkey=Gene;gene=MIIP;gene_biotype=protein_coding;gene_synonym=IIP45;coverage=1.0;sequence_ID=0.999;valid_ORFs=4;extra_copy_number=0;copy_num_ID=MIIP_0
31665	chr1	Liftoff	gene	11573300	11573364	.	+	.	ID=MIR6729;gene_name=MIR6729;db_xref=miRBase:MI0022574;description=microRNA 6729;gbkey=Gene;gene=MIR6729;gene_biotype=miRNA;gene_synonym=hsa-mir-6729;coverage=1.0;sequence_ID=1.0;extra_copy_number=0;copy_num_ID=MIR6729_0
31672	chr1	Liftoff	gene	11580884	11581158	.	-	.	ID=RN7SL649P;gene_name=RN7SL649P;db_xref=HGNC:HGNC:46665;description=RNA%2C 7SL%2C cytoplasmic 649%2C pseudogene;gbkey=Gene;gene=RN7SL649P;gene_biotype=pseudogene;pseudo=true;coverage=1.0;sequence_ID=1.0;extra_copy_number=0;copy_num_ID=RN7SL649P_0
31673	chr1	Liftoff	gene	11607442	11688342	.	+	.	ID=TNFRSF8;gene_name=TNFRSF8;db_xref=MIM:153243;description=TNF receptor superfamily member 8;gbkey=Gene;gene=TNFRSF8;gene_biotype=protein_coding;gene_synonym=Ki-1;coverage=1.0;sequence_ID=0.999;valid_ORFs=6;extra_copy_number=0;copy_num_ID=TNFRSF8_0
31821	chr1	Liftoff	gene	11622020	11622123	.	-	.	ID=RNU6-777P;gene_name=RNU6-777P;db_xref=HGNC:HGNC:47740;description=RNA%2C U6 small nuclear 777%2C pseudogene;gbkey=Gene;gene=RNU6-777P;gene_biotype=pseudogene;pseudo=true;coverage=1.0;sequence_ID=1.0;extra_copy_number=0;copy_num_ID=RNU6-777P_0
31822	chr1	Liftoff	gene	11624389	11624685	.	-	.	ID=RPL23AP89;gene_name=RPL23AP89;db_xref=HGNC:HGNC:51623;description=ribosomal protein L23a pseudogene 89;gbkey=Gene;gene=RPL23AP89;gene_biotype=pseudogene;pseudo=true;coverage=1.0;sequence_ID=1.0;extra_copy_number=0;copy_num_ID=RPL23AP89_0
31850	chr1	Liftoff	gene	11711066	11711161	.	+	.	ID=MIR7846;gene_name=MIR7846;db_xref=miRBase:MI0025516;description=microRNA 7846;gbkey=Gene;gene=MIR7846;gene_biotype=miRNA;gene_synonym=hsa-mir-7846;coverage=1.0;sequence_ID=1.0;extra_copy_number=0;copy_num_ID=MIR7846_0
31853	chr1	Liftoff	gene	11711114	11753352	.	+	.	ID=TNFRSF1B;gene_name=TNFRSF1B;db_xref=MIM:191191;description=TNF receptor superfamily member 1B;gbkey=Gene;gene=TNFRSF1B;gene_biotype=protein_coding;gene_synonym=TNFR80;coverage=0.999;sequence_ID=0.997;valid_ORFs=6;extra_copy_number=0;copy_num_ID=TNFRSF1B_0
31944	chr1	Liftoff	gene	11720321	11724443	.	+	.	ID=LOC124903844;gene_name=LOC124903844;db_xref=GeneID:124903844;gbkey=Gene;gene=LOC124903844;gene_biotype=lncRNA;coverage=0.996;sequence_ID=0.996;extra_copy_number=0;copy_num_ID=LOC124903844_0
31993	chr1	Liftoff	gene	11735843	11735903	.	+	.	ID=MIR4632;gene_name=MIR4632;db_xref=miRBase:MI0017259;description=microRNA 4632;gbkey=Gene;gene=MIR4632;gene_biotype=miRNA;coverage=1.0;sequence_ID=0.990;extra_copy_number=0;copy_num_ID=MIR4632_0
32000	chr1	Liftoff	gene	11764863	11765245	.	-	.	ID=RPL10P17;gene_name=RPL10P17;db_xref=HGNC:HGNC:52348;description=ribosomal protein L10 pseudogene 17;gbkey=Gene;gene=RPL10P17;gene_biotype=pseudogene;pseudo=true;coverage=1.0;sequence_ID=1.0;extra_copy_number=0;copy_num_ID=RPL10P17_0
32001	chr1	Liftoff	gene	11765284	11765407	.	-	.	ID=LOC124900427;gene_name=LOC124900427;db_xref=GeneID:124900427;gbkey=Gene;gene=LOC124900427;gene_biotype=pseudogene;pseudo=true;coverage=1.0;sequence_ID=1.0;extra_copy_number=0;copy_num_ID=LOC124900427_0
32002	chr1	Liftoff	gene	11774166	12056190	.	+	.	ID=VPS13D;gene_name=VPS13D;db_xref=MIM:608877;description=vacuolar protein sorting 13 homolog D;gbkey=Gene;gene=VPS13D;gene_biotype=protein_coding;gene_synonym=SCAR4;coverage=1.0;sequence_ID=0.999;valid_ORFs=2;extra_copy_number=0;copy_num_ID=VPS13D_0
32281	chr1	Liftoff	gene	11900866	11913010	.	-	.	ID=LOC124903845;gene_name=LOC124903845;db_xref=GeneID:124903845;gbkey=Gene;gene=LOC124903845;gene_biotype=lncRNA;coverage=1.0;sequence_ID=0.998;extra_copy_number=0;copy_num_ID=LOC124903845_0
32285	chr1	Liftoff	gene	11953314	11953397	.	-	.	ID=LOC124904680;gene_name=LOC124904680;db_xref=GeneID:124904680;gbkey=Gene;gene=LOC124904680;gene_biotype=pseudogene;pseudo=true;coverage=1.0;sequence_ID=1.0;extra_copy_number=0;copy_num_ID=LOC124904680_0
32286	chr1	Liftoff	gene	12051389	12051540	.	+	.	ID=SNORA59A;gene_name=SNORA59A;db_xref=HGNC:HGNC:32653;description=small nucleolar RNA%2C H/ACA box 59A;gbkey=Gene;gene=SNORA59A;gene_biotype=snoRNA;gene_synonym=ACA59;coverage=1.0;sequence_ID=1.0;extra_copy_number=0;copy_num_ID=SNORA59A_0
32289	chr1	Liftoff	gene	12069399	12079733	.	+	.	ID=LINC02766;gene_name=LINC02766;db_xref=HGNC:HGNC:54286;gbkey=Gene;gene=LINC02766;gene_biotype=lncRNA;coverage=0.998;sequence_ID=0.997;extra_copy_number=0;copy_num_ID=LINC02766_0
32317	chr1	Liftoff	gene	12112042	12162348	.	-	.	ID=DHRS3;gene_name=DHRS3;db_xref=MIM:612830;description=dehydrogenase/reductase 3;gbkey=Gene;gene=DHRS3;gene_biotype=protein_coding;gene_synonym=SDR16C1;coverage=0.999;sequence_ID=0.998;valid_ORFs=6;extra_copy_number=0;copy_num_ID=DHRS3_0
32389	chr1	Liftoff	gene	12114103	12114203	.	-	.	ID=RNU6ATAC18P;gene_name=RNU6ATAC18P;db_xref=HGNC:HGNC:46917;description=RNA%2C U6atac small nuclear 18%2C pseudogene;gbkey=Gene;gene=RNU6ATAC18P;gene_biotype=pseudogene;pseudo=true;coverage=1.0;sequence_ID=1.0;extra_copy_number=0;copy_num_ID=RNU6ATAC18P_0
32390	chr1	Liftoff	gene	12123089	12123155	.	-	.	ID=MIR6730;gene_name=MIR6730;db_xref=miRBase:MI0022575;description=microRNA 6730;gbkey=Gene;gene=MIR6730;gene_biotype=miRNA;gene_synonym=hsa-mir-6730;coverage=1.0;sequence_ID=1.0;extra_copy_number=0;copy_num_ID=MIR6730_0
32397	chr1	Liftoff	gene	12188232	12211227	.	+	.	ID=AADACL4;gene_name=AADACL4;db_xref=HGNC:HGNC:32038;description=arylacetamide deacetylase like 4;gbkey=Gene;gene=AADACL4;gene_biotype=protein_coding;coverage=1.0;sequence_ID=1.0;valid_ORFs=2;extra_copy_number=0;copy_num_ID=AADACL4_0
32411	chr1	Liftoff	gene	12247045	12252000	.	-	.	ID=LOC124903846;gene_name=LOC124903846;db_xref=GeneID:124903846;gbkey=Gene;gene=LOC124903846;gene_biotype=lncRNA;coverage=1.0;sequence_ID=1.0;extra_copy_number=0;copy_num_ID=LOC124903846_0
32415	chr1	Liftoff	gene	12260261	12272876	.	+	.	ID=AADACL3;gene_name=AADACL3;db_xref=HGNC:HGNC:32037;description=arylacetamide deacetylase like 3;gbkey=Gene;gene=AADACL3;gene_biotype=protein_coding;coverage=1.0;sequence_ID=0.997;valid_ORFs=1;extra_copy_number=0;copy_num_ID=AADACL3_0
32429	chr1	Liftoff	gene	12283842	12283945	.	+	.	ID=LOC124904811;gene_name=LOC124904811;db_xref=GeneID:124904811;gbkey=Gene;gene=LOC124904811;gene_biotype=snoRNA;coverage=1.0;sequence_ID=0.990;extra_copy_number=0;copy_num_ID=LOC124904811_0
32432	chr1	Liftoff	gene	12290298	12307996	.	+	.	ID=CFAP107;gene_name=CFAP107;db_xref=HGNC:HGNC:28567;description=cilia and flagella associated protein 107;gbkey=Gene;gene=CFAP107;gene_biotype=protein_coding;gene_synonym=C1orf158;coverage=0.999;sequence_ID=0.947;valid_ORFs=2;extra_copy_number=0;copy_num_ID=CFAP107_0
32449	chr1	Liftoff	gene	12318012	12322180	.	+	.	ID=PRAMEF12;gene_name=PRAMEF12;db_xref=HGNC:HGNC:22125;description=PRAME family member 12;gbkey=Gene;gene=PRAMEF12;gene_biotype=protein_coding;coverage=1.0;sequence_ID=0.998;valid_ORFs=1;extra_copy_number=0;copy_num_ID=PRAMEF12_0
32457	chr1	Liftoff	gene	12335685	12340916	.	+	.	ID=PRAMEF1;gene_name=PRAMEF1;db_xref=HGNC:HGNC:28840;description=PRAME family member 1;gbkey=Gene;gene=PRAMEF1;gene_biotype=protein_coding;coverage=1.0;sequence_ID=0.999;valid_ORFs=2;extra_copy_number=0;copy_num_ID=PRAMEF1_0
32471	chr1	Liftoff	gene	12366702	12367239	.	-	.	ID=LINC01784;gene_name=LINC01784;db_xref=HGNC:HGNC:52574;description=long intergenic non-protein coding RNA 1784;gbkey=Gene;gene=LINC01784;gene_biotype=lncRNA;coverage=1.0;sequence_ID=1.0;extra_copy_number=0;copy_num_ID=LINC01784_0
32475	chr1	Liftoff	gene	12368616	12375422	.	-	.	ID=PRAMEF11;gene_name=PRAMEF11;db_xref=HGNC:HGNC:14086;description=PRAME family member 11;gbkey=Gene;gene=PRAMEF11;gene_biotype=protein_coding;coverage=1.0;sequence_ID=0.997;valid_ORFs=2;extra_copy_number=0;copy_num_ID=PRAMEF11_0
32491	chr1	Liftoff	gene	12382481	12385394	.	-	.	ID=PRAMEF30P;gene_name=PRAMEF30P;db_xref=HGNC:HGNC:51892;description=PRAME family member 30%2C pseudogene;gbkey=Gene;gene=PRAMEF30P;gene_biotype=pseudogene;pseudo=true;coverage=1.0;sequence_ID=0.996;extra_copy_number=0;copy_num_ID=PRAMEF30P_0
32492	chr1	Liftoff	gene	12391388	12392731	.	-	.	ID=HNRNPCL1;gene_name=HNRNPCL1;db_xref=HGNC:HGNC:29295;description=heterogeneous nuclear ribonucleoprotein C like 1;gbkey=Gene;gene=HNRNPCL1;gene_biotype=protein_coding;gene_synonym=HNRPCL1;coverage=1.0;sequence_ID=0.999;valid_ORFs=1;extra_copy_number=0;copy_num_ID=HNRNPCL1_0
32497	chr1	Liftoff	gene	12401098	12405915	.	+	.	ID=PRAMEF2;gene_name=PRAMEF2;db_xref=HGNC:HGNC:28841;description=PRAME family member 2;gbkey=Gene;gene=PRAMEF2;gene_biotype=protein_coding;gene_synonym=DJ845O24.3;coverage=1.0;sequence_ID=1.0;valid_ORFs=2;extra_copy_number=0;copy_num_ID=PRAMEF2_0
32511	chr1	Liftoff	gene	12421252	12421789	.	-	.	ID=LINC01784_5;gene_name=LINC01784;db_xref=HGNC:HGNC:52574;description=long intergenic non-protein coding RNA 1784;gbkey=Gene;gene=LINC01784;gene_biotype=lncRNA;coverage=1.0;sequence_ID=0.977;extra_copy_number=5;copy_num_ID=LINC01784_5
32515	chr1	Liftoff	gene	12423168	12430160	.	-	.	ID=PRAMEF4;gene_name=PRAMEF4;db_xref=HGNC:HGNC:31971;description=PRAME family member 4;gbkey=Gene;gene=PRAMEF4;gene_biotype=protein_coding;coverage=1.0;sequence_ID=0.999;valid_ORFs=1;extra_copy_number=0;copy_num_ID=PRAMEF4_0
32524	chr1	Liftoff	gene	12436863	12442237	.	-	.	ID=PRAMEF10;gene_name=PRAMEF10;db_xref=HGNC:HGNC:27997;description=PRAME family member 10;gbkey=Gene;gene=PRAMEF10;gene_biotype=protein_coding;coverage=1.0;sequence_ID=0.996;valid_ORFs=1;extra_copy_number=0;copy_num_ID=PRAMEF10_0
32533	chr1	Liftoff	gene	12460529	12464670	.	+	.	ID=PRAMEF7;gene_name=PRAMEF7;db_xref=HGNC:HGNC:28415;description=PRAME family member 7;gbkey=Gene;gene=PRAMEF7;gene_biotype=protein_coding;coverage=1.0;sequence_ID=0.996;valid_ORFs=1;extra_copy_number=0;copy_num_ID=PRAMEF7_0
32542	chr1	Liftoff	gene	12466473	12466578	.	+	.	ID=RNU6-1072P;gene_name=RNU6-1072P;db_xref=HGNC:HGNC:48035;description=RNA%2C U6 small nuclear 1072%2C pseudogene;gbkey=Gene;gene=RNU6-1072P;gene_biotype=pseudogene;pseudo=true;coverage=1.0;sequence_ID=1.0;extra_copy_number=0;copy_num_ID=RNU6-1072P_0
32543	chr1	Liftoff	gene	12470089	12472809	.	+	.	ID=PRAMEF29P;gene_name=PRAMEF29P;db_xref=HGNC:HGNC:51891;description=PRAME family member 29%2C pseudogene;gbkey=Gene;gene=PRAMEF29P;gene_biotype=pseudogene;pseudo=true;coverage=1.0;sequence_ID=1.0;extra_copy_number=0;copy_num_ID=PRAMEF29P_0
32544	chr1	Liftoff	gene	12482394	12491489	.	-	.	ID=PRAMEF6;gene_name=PRAMEF6;db_xref=HGNC:HGNC:30583;description=PRAME family member 6;gbkey=Gene;gene=PRAMEF6;gene_biotype=protein_coding;coverage=1.0;sequence_ID=0.994;valid_ORFs=1;extra_copy_number=0;copy_num_ID=PRAMEF6_0
32553	chr1	Liftoff	gene	12496884	12499861	.	-	.	ID=PRAMEF31P;gene_name=PRAMEF31P;db_xref=HGNC:HGNC:51893;description=PRAME family member 31%2C pseudogene;gbkey=Gene;gene=PRAMEF31P;gene_biotype=pseudogene;pseudo=true;coverage=1.0;sequence_ID=0.995;extra_copy_number=0;copy_num_ID=PRAMEF31P_0
32554	chr1	Liftoff	gene	12519546	12523005	.	+	.	ID=PRAMEF18;gene_name=PRAMEF18;db_xref=HGNC:HGNC:30693;description=PRAME family member 18;gbkey=Gene;gene=PRAMEF18;gene_biotype=protein_coding;coverage=1.0;sequence_ID=0.996;valid_ORFs=1;extra_copy_number=0;copy_num_ID=PRAMEF18_0
32562	chr1	Liftoff	gene	12546122	12548888	.	+	.	ID=PRAMEF28P;gene_name=PRAMEF28P;db_xref=HGNC:HGNC:51890;gbkey=Gene;gene=PRAMEF28P;gene_biotype=pseudogene;pseudo=true;coverage=1.0;sequence_ID=0.995;extra_copy_number=0;copy_num_ID=PRAMEF28P_0
32563	chr1	Liftoff	gene	12564210	12564747	.	-	.	ID=LINC01784_1;gene_name=LINC01784;db_xref=HGNC:HGNC:52574;description=long intergenic non-protein coding RNA 1784;gbkey=Gene;gene=LINC01784;gene_biotype=lncRNA;coverage=1.0;sequence_ID=0.979;extra_copy_number=1;copy_num_ID=LINC01784_1
32567	chr1	Liftoff	gene	12566137	12573753	.	-	.	ID=PRAMEF9;gene_name=PRAMEF9;db_xref=HGNC:HGNC:27996;description=PRAME family member 9;gbkey=Gene;gene=PRAMEF9;gene_biotype=protein_coding;coverage=0.999;sequence_ID=0.997;valid_ORFs=1;extra_copy_number=0;copy_num_ID=PRAMEF9_0
32576	chr1	Liftoff	gene	12579585	12581694	.	+	.	ID=HNRNPCL3;gene_name=HNRNPCL3;db_xref=HGNC:HGNC:51235;description=heterogeneous nuclear ribonucleoprotein C like 3;gbkey=Gene;gene=HNRNPCL3;gene_biotype=protein_coding;gene_synonym=HNRNPCL4;coverage=1.0;sequence_ID=0.998;valid_ORFs=1;extra_copy_number=0;copy_num_ID=HNRNPCL3_0
32581	chr1	Liftoff	gene	12589589	12596703	.	+	.	ID=PRAMEF25;gene_name=PRAMEF25;db_xref=HGNC:HGNC:49179;description=PRAME family member 25;gbkey=Gene;gene=PRAMEF25;gene_biotype=protein_coding;coverage=1.0;sequence_ID=0.999;valid_ORFs=1;extra_copy_number=0;copy_num_ID=PRAMEF25_0
32590	chr1	Liftoff	gene	12598084	12598621	.	+	.	ID=LINC01784_2;gene_name=LINC01784;db_xref=HGNC:HGNC:52574;description=long intergenic non-protein coding RNA 1784;gbkey=Gene;gene=LINC01784;gene_biotype=lncRNA;coverage=1.0;sequence_ID=0.979;extra_copy_number=2;copy_num_ID=LINC01784_2
32594	chr1	Liftoff	gene	12613382	12618589	.	-	.	ID=PRAMEF34P;gene_name=PRAMEF34P;db_xref=HGNC:HGNC:51895;description=PRAME family member 34%2C pseudogene;gbkey=Gene;gene=PRAMEF34P;gene_biotype=transcribed_pseudogene;pseudo=true;coverage=1.0;sequence_ID=0.998;extra_copy_number=0;copy_num_ID=PRAMEF34P_0
32600	chr1	Liftoff	gene	12628805	12630171	.	+	.	ID=HNRNPCL2;gene_name=HNRNPCL2;db_xref=HGNC:HGNC:48813;description=heterogeneous nuclear ribonucleoprotein C like 2;gbkey=Gene;gene=HNRNPCL2;gene_biotype=protein_coding;gene_synonym=HNRNPCP5;coverage=1.0;sequence_ID=0.998;valid_ORFs=1;extra_copy_number=0;copy_num_ID=HNRNPCL2_0
32605	chr1	Liftoff	gene	12639976	12641290	.	+	.	ID=PRAMEF35P;gene_name=PRAMEF35P;db_xref=HGNC:HGNC:51896;description=PRAME family member 35%2C pseudogene;gbkey=Gene;gene=PRAMEF35P;gene_biotype=pseudogene;pseudo=true;coverage=1.0;sequence_ID=0.999;extra_copy_number=0;copy_num_ID=PRAMEF35P_0
32606	chr1	Liftoff	gene	12645952	12651159	.	+	.	ID=PRAMEF36P;gene_name=PRAMEF36P;db_xref=HGNC:HGNC:51897;description=PRAME family member 36%2C pseudogene;gbkey=Gene;gene=PRAMEF36P;gene_biotype=transcribed_pseudogene;pseudo=true;coverage=1.0;sequence_ID=0.998;extra_copy_number=0;copy_num_ID=PRAMEF36P_0
32612	chr1	Liftoff	gene	12665931	12666468	.	-	.	ID=LINC01784_4;gene_name=LINC01784;db_xref=HGNC:HGNC:52574;description=long intergenic non-protein coding RNA 1784;gbkey=Gene;gene=LINC01784;gene_biotype=lncRNA;coverage=1.0;sequence_ID=0.977;extra_copy_number=4;copy_num_ID=LINC01784_4
32616	chr1	Liftoff	gene	12687070	12690047	.	+	.	ID=PRAMEF31P_1;gene_name=PRAMEF31P;db_xref=HGNC:HGNC:51893;description=PRAME family member 31%2C pseudogene;gbkey=Gene;gene=PRAMEF31P;gene_biotype=pseudogene;pseudo=true;coverage=1.0;sequence_ID=0.991;extra_copy_number=1;copy_num_ID=PRAMEF31P_1
32617	chr1	Liftoff	gene	12695431	12704668	.	+	.	ID=PRAMEF5;gene_name=PRAMEF5;db_xref=HGNC:HGNC:27995;description=PRAME family member 5;gbkey=Gene;gene=PRAMEF5;gene_biotype=protein_coding;gene_synonym=PRAMEF5L;coverage=1.0;sequence_ID=1.0;valid_ORFs=1;extra_copy_number=0;copy_num_ID=PRAMEF5_0
32626	chr1	Liftoff	gene	12714141	12716861	.	-	.	ID=PRAMEF32P;gene_name=PRAMEF32P;db_xref=HGNC:HGNC:51894;description=PRAME family member 32%2C pseudogene;gbkey=Gene;gene=PRAMEF32P;gene_biotype=pseudogene;pseudo=true;coverage=1.0;sequence_ID=0.999;extra_copy_number=0;copy_num_ID=PRAMEF32P_0
32627	chr1	Liftoff	gene	12720360	12720465	.	-	.	ID=RNU6-771P;gene_name=RNU6-771P;db_xref=HGNC:HGNC:47734;description=RNA%2C U6 small nuclear 771%2C pseudogene;gbkey=Gene;gene=RNU6-771P;gene_biotype=pseudogene;gene_synonym=RNU6-1185P;pseudo=true;coverage=1.0;sequence_ID=1.0;extra_copy_number=0;copy_num_ID=RNU6-771P_0
32628	chr1	Liftoff	gene	12722538	12726371	.	-	.	ID=PRAMEF8;gene_name=PRAMEF8;db_xref=HGNC:HGNC:24074;description=PRAME family member 8;gbkey=Gene;gene=PRAMEF8;gene_biotype=protein_coding;gene_synonym=PRAMEF24;coverage=1.0;sequence_ID=1.0;valid_ORFs=2;extra_copy_number=0;copy_num_ID=PRAMEF8_0
32644	chr1	Liftoff	gene	12744776	12750144	.	+	.	ID=PRAMEF33;gene_name=PRAMEF33;db_xref=HGNC:HGNC:49193;description=PRAME family member 33;gbkey=Gene;gene=PRAMEF33;gene_biotype=protein_coding;gene_synonym=PRAMEF33P;coverage=1.0;sequence_ID=0.999;valid_ORFs=1;extra_copy_number=0;copy_num_ID=PRAMEF33_0
32653	chr1	Liftoff	gene	12756818	12763835	.	+	.	ID=PRAMEF15;gene_name=PRAMEF15;db_xref=HGNC:HGNC:26764;description=PRAME family member 15;gbkey=Gene;gene=PRAMEF15;gene_biotype=protein_coding;coverage=1.0;sequence_ID=1.0;valid_ORFs=1;extra_copy_number=0;copy_num_ID=PRAMEF15_0
32662	chr1	Liftoff	gene	12765212	12765749	.	+	.	ID=LINC01784_3;gene_name=LINC01784;db_xref=HGNC:HGNC:52574;description=long intergenic non-protein coding RNA 1784;gbkey=Gene;gene=LINC01784;gene_biotype=lncRNA;coverage=1.0;sequence_ID=0.979;extra_copy_number=3;copy_num_ID=LINC01784_3
32666	chr1	Liftoff	gene	12783099	12788341	.	-	.	ID=PRAMEF14;gene_name=PRAMEF14;db_xref=HGNC:HGNC:13576;description=PRAME family member 14;gbkey=Gene;gene=PRAMEF14;gene_biotype=protein_coding;coverage=1.0;sequence_ID=0.999;valid_ORFs=1;extra_copy_number=0;copy_num_ID=PRAMEF14_0
32675	chr1	Liftoff	gene	12809705	12813221	.	-	.	ID=PRAMEF19;gene_name=PRAMEF19;db_xref=HGNC:HGNC:24908;description=PRAME family member 19;gbkey=Gene;gene=PRAMEF19;gene_biotype=protein_coding;coverage=1.0;sequence_ID=0.999;valid_ORFs=1;extra_copy_number=0;copy_num_ID=PRAMEF19_0
32683	chr1	Liftoff	gene	12830908	12833905	.	+	.	ID=PRAMEF17;gene_name=PRAMEF17;db_xref=HGNC:HGNC:29485;description=PRAME family member 17;gbkey=Gene;gene=PRAMEF17;gene_biotype=protein_coding;coverage=1.0;sequence_ID=0.999;valid_ORFs=1;extra_copy_number=0;copy_num_ID=PRAMEF17_0
32691	chr1	Liftoff	gene	12851719	12862598	.	+	.	ID=PRAMEF20;gene_name=PRAMEF20;db_xref=HGNC:HGNC:25224;description=PRAME family member 20;gbkey=Gene;gene=PRAMEF20;gene_biotype=protein_coding;gene_synonym=PRAMEF21;coverage=1.0;sequence_ID=0.998;valid_ORFs=1;extra_copy_number=0;copy_num_ID=PRAMEF20_0
32700	chr1	Liftoff	gene	12916882	12955917	.	-	.	ID=LRRC38;gene_name=LRRC38;db_xref=MIM:615212;description=leucine rich repeat containing 38;gbkey=Gene;gene=LRRC38;gene_biotype=protein_coding;coverage=1.0;sequence_ID=0.997;valid_ORFs=2;extra_copy_number=0;copy_num_ID=LRRC38_0
32706	chr1	Liftoff	gene	12929461	12934762	.	+	.	ID=LOC102724856;gene_name=LOC102724856;db_xref=GeneID:102724856;gbkey=Gene;gene=LOC102724856;gene_biotype=lncRNA;coverage=1.0;sequence_ID=1.0;extra_copy_number=0;copy_num_ID=LOC102724856_0
32720	chr1	Liftoff	gene	12955134	12958178	.	+	.	ID=LOC107984918;gene_name=LOC107984918;db_xref=GeneID:107984918;gbkey=Gene;gene=LOC107984918;gene_biotype=lncRNA;coverage=1.0;sequence_ID=0.991;extra_copy_number=0;copy_num_ID=LOC107984918_0
32725	chr1	Liftoff	gene	12996939	12997920	.	+	.	ID=BRWD1P1;gene_name=BRWD1P1;db_xref=HGNC:HGNC:51528;description=bromodomain and WD repeat domain containing 1 pseudogene 1;gbkey=Gene;gene=BRWD1P1;gene_biotype=pseudogene;pseudo=true;coverage=1.0;sequence_ID=0.998;extra_copy_number=0;copy_num_ID=BRWD1P1_0
32726	chr1	Liftoff	gene	13025717	13059901	.	+	.	ID=PDPN;gene_name=PDPN;db_xref=MIM:608863;description=podoplanin;gbkey=Gene;gene=PDPN;gene_biotype=protein_coding;gene_synonym=TI1A;coverage=0.999;sequence_ID=0.997;valid_ORFs=8;extra_copy_number=0;copy_num_ID=PDPN_0
32826	chr1	Liftoff	gene	13065120	13065220	.	-	.	ID=RNA5SP41;gene_name=RNA5SP41;db_xref=HGNC:HGNC:42817;description=RNA%2C 5S ribosomal pseudogene 41;gbkey=Gene;gene=RNA5SP41;gene_biotype=pseudogene;gene_synonym=RN5S41;pseudo=true;coverage=1.0;sequence_ID=1.0;extra_copy_number=0;copy_num_ID=RNA5SP41_0
32827	chr1	Liftoff	gene	13112258	13116786	.	+	.	ID=LOC105378612;gene_name=LOC105378612;db_xref=GeneID:105378612;gbkey=Gene;gene=LOC105378612;gene_biotype=lncRNA;coverage=1.0;sequence_ID=0.998;extra_copy_number=0;copy_num_ID=LOC105378612_0
32832	chr1	Liftoff	gene	13129103	13133949	.	-	.	ID=LOC105376756;gene_name=LOC105376756;db_xref=GeneID:105376756;gbkey=Gene;gene=LOC105376756;gene_biotype=lncRNA;coverage=1.0;sequence_ID=1.0;extra_copy_number=0;copy_num_ID=LOC105376756_0
32837	chr1	Liftoff	gene	13138152	13138281	.	-	.	ID=LOC124900446;gene_name=LOC124900446;db_xref=GeneID:124900446;gbkey=Gene;gene=LOC124900446;gene_biotype=ncRNA;coverage=1.0;sequence_ID=1.0;extra_copy_number=0;copy_num_ID=LOC124900446_0
32840	chr1	Liftoff	gene	13142270	13267189	.	+	.	ID=PRDM2;gene_name=PRDM2;db_xref=MIM:601196;description=PR/SET domain 2;gbkey=Gene;gene=PRDM2;gene_biotype=protein_coding;gene_synonym=RIZ2;coverage=1.0;sequence_ID=0.998;valid_ORFs=14;extra_copy_number=0;copy_num_ID=PRDM2_0
33021	chr1	Liftoff	gene	13335004	14562121	.	+	.	ID=KAZN;gene_name=KAZN;db_xref=MIM:618301;description=kazrin%2C periplakin interacting protein;gbkey=Gene;gene=KAZN;gene_biotype=protein_coding;gene_synonym=KAZ;coverage=0.999;sequence_ID=0.996;valid_ORFs=15;extra_copy_number=0;copy_num_ID=KAZN_0
33180	chr1	Liftoff	gene	13566404	13566506	.	-	.	ID=RNU6-1265P;gene_name=RNU6-1265P;db_xref=HGNC:HGNC:48228;description=RNA%2C U6 small nuclear 1265%2C pseudogene;gbkey=Gene;gene=RNU6-1265P;gene_biotype=pseudogene;pseudo=true;coverage=1.0;sequence_ID=1.0;extra_copy_number=0;copy_num_ID=RNU6-1265P_0
33181	chr1	Liftoff	gene	13644113	13697849	.	+	.	ID=LOC107985467;gene_name=LOC107985467;db_xref=GeneID:107985467;gbkey=Gene;gene=LOC107985467;gene_biotype=lncRNA;coverage=0.999;sequence_ID=0.998;extra_copy_number=0;copy_num_ID=LOC107985467_0
33189	chr1	Liftoff	gene	13725683	13753514	.	+	.	ID=LOC124903847;gene_name=LOC124903847;db_xref=GeneID:124903847;gbkey=Gene;gene=LOC124903847;gene_biotype=lncRNA;coverage=1.0;sequence_ID=0.999;extra_copy_number=0;copy_num_ID=LOC124903847_0
33194	chr1	Liftoff	gene	13791124	13862125	.	-	.	ID=KAZN-AS1;gene_name=KAZN-AS1;db_xref=HGNC:HGNC:53610;description=KAZN antisense RNA 1;gbkey=Gene;gene=KAZN-AS1;gene_biotype=lncRNA;coverage=1.0;sequence_ID=0.998;extra_copy_number=0;copy_num_ID=KAZN-AS1_0
33201	chr1	Liftoff	gene	13936619	13945708	.	+	.	ID=LOC124903850;gene_name=LOC124903850;db_xref=GeneID:124903850;gbkey=Gene;gene=LOC124903850;gene_biotype=lncRNA;coverage=0.998;sequence_ID=0.997;extra_copy_number=0;copy_num_ID=LOC124903850_0
33318	chr1	Liftoff	gene	14135985	14136448	.	-	.	ID=TBCAP2;gene_name=TBCAP2;db_xref=HGNC:HGNC:42631;description=tubulin folding cofactor A pseudogene 2;gbkey=Gene;gene=TBCAP2;gene_biotype=pseudogene;pseudo=true;coverage=1.0;sequence_ID=1.0;extra_copy_number=0;copy_num_ID=TBCAP2_0
33319	chr1	Liftoff	gene	14245424	14249223	.	-	.	ID=LOC105376759;gene_name=LOC105376759;db_xref=GeneID:105376759;gbkey=Gene;gene=LOC105376759;gene_biotype=lncRNA;coverage=1.0;sequence_ID=1.0;extra_copy_number=0;copy_num_ID=LOC105376759_0
33324	chr1	Liftoff	gene	14267137	14277078	.	-	.	ID=LOC124903848;gene_name=LOC124903848;db_xref=GeneID:124903848;gbkey=Gene;gene=LOC124903848;gene_biotype=lncRNA;coverage=1.0;sequence_ID=0.999;extra_copy_number=0;copy_num_ID=LOC124903848_0
33329	chr1	Liftoff	gene	14332734	14355694	.	-	.	ID=LOC107985469;gene_name=LOC107985469;db_xref=GeneID:107985469;gbkey=Gene;gene=LOC107985469;gene_biotype=lncRNA;coverage=1.0;sequence_ID=0.997;extra_copy_number=0;copy_num_ID=LOC107985469_0
33334	chr1	Liftoff	gene	14366344	14367864	.	-	.	ID=LOC124903849;gene_name=LOC124903849;db_xref=GeneID:124903849;gbkey=Gene;gene=LOC124903849;gene_biotype=lncRNA;coverage=1.0;sequence_ID=0.996;extra_copy_number=0;copy_num_ID=LOC124903849_0
33572	chr1	Liftoff	gene	14555877	14596533	.	-	.	ID=TMEM51-AS1;gene_name=TMEM51-AS1;db_xref=HGNC:HGNC:26301;description=TMEM51 antisense RNA 1;gbkey=Gene;gene=TMEM51-AS1;gene_biotype=lncRNA;gene_synonym=C1orf126;coverage=0.997;sequence_ID=0.992;extra_copy_number=0;copy_num_ID=TMEM51-AS1_0
33579	chr1	Liftoff	gene	14596635	14664561	.	+	.	ID=TMEM51;gene_name=TMEM51;db_xref=HGNC:HGNC:25488;description=transmembrane protein 51;gbkey=Gene;gene=TMEM51;gene_biotype=protein_coding;gene_synonym=C1orf72;coverage=0.999;sequence_ID=0.997;valid_ORFs=8;extra_copy_number=0;copy_num_ID=TMEM51_0
33631	chr1	Liftoff	gene	14608254	14615688	.	-	.	ID=TMEM51-AS2;gene_name=TMEM51-AS2;db_xref=HGNC:HGNC:32332;description=TMEM51 antisense RNA 2;gbkey=Gene;gene=TMEM51-AS2;gene_biotype=lncRNA;gene_synonym=C1orf195;coverage=1.0;sequence_ID=0.996;extra_copy_number=0;copy_num_ID=TMEM51-AS2_0
33640	chr1	Liftoff	gene	14635855	14637229	.	-	.	ID=MFFP1;gene_name=MFFP1;db_xref=HGNC:HGNC:54537;description=MFF pseudogene 1;gbkey=Gene;gene=MFFP1;gene_biotype=pseudogene;pseudo=true;coverage=0.999;sequence_ID=0.989;extra_copy_number=0;copy_num_ID=MFFP1_0
33648	chr1	Liftoff	gene	14670708	14671587	.	+	.	ID=ZBTB2P1;gene_name=ZBTB2P1;db_xref=HGNC:HGNC:54544;description=ZBTB2 pseudogene 1;gbkey=Gene;gene=ZBTB2P1;gene_biotype=pseudogene;pseudo=true;coverage=1.0;sequence_ID=0.998;extra_copy_number=0;copy_num_ID=ZBTB2P1_0
33649	chr1	Liftoff	gene	14680876	14847763	.	+	.	ID=FHAD1;gene_name=FHAD1;db_xref=HGNC:HGNC:29408;description=forkhead associated phosphopeptide binding domain 1;gbkey=Gene;gene=FHAD1;gene_biotype=protein_coding;coverage=0.999;sequence_ID=0.999;valid_ORFs=43;extra_copy_number=0;copy_num_ID=FHAD1_0
36216	chr1	Liftoff	gene	14731726	14736303	.	-	.	ID=LOC124903853;gene_name=LOC124903853;db_xref=GeneID:124903853;gbkey=Gene;gene=LOC124903853;gene_biotype=lncRNA;coverage=1.0;sequence_ID=1.0;extra_copy_number=0;copy_num_ID=LOC124903853_0
36396	chr1	Liftoff	gene	14761496	14767734	.	-	.	ID=LOC124903852;gene_name=LOC124903852;db_xref=GeneID:124903852;gbkey=Gene;gene=LOC124903852;gene_biotype=lncRNA;coverage=1.0;sequence_ID=0.998;extra_copy_number=0;copy_num_ID=LOC124903852_0
36400	chr1	Liftoff	gene	14771332	14788532	.	-	.	ID=FHAD1-AS1;gene_name=FHAD1-AS1;db_xref=HGNC:HGNC:41241;description=FHAD1 antisense RNA 1;gbkey=Gene;gene=FHAD1-AS1;gene_biotype=lncRNA;coverage=0.999;sequence_ID=0.998;extra_copy_number=0;copy_num_ID=FHAD1-AS1_0
36407	chr1	Liftoff	gene	14779173	14785575	.	-	.	ID=LOC124903851;gene_name=LOC124903851;db_xref=GeneID:124903851;gbkey=Gene;gene=LOC124903851;gene_biotype=lncRNA;coverage=1.0;sequence_ID=0.999;extra_copy_number=0;copy_num_ID=LOC124903851_0
36412	chr1	Liftoff	gene	14847732	14857061	.	-	.	ID=EFHD2-AS1;gene_name=EFHD2-AS1;db_xref=HGNC:HGNC:55801;gbkey=Gene;gene=EFHD2-AS1;gene_biotype=lncRNA;coverage=1.0;sequence_ID=0.997;extra_copy_number=0;copy_num_ID=EFHD2-AS1_0
36446	chr1	Liftoff	gene	14854637	14875085	.	+	.	ID=EFHD2;gene_name=EFHD2;db_xref=MIM:616450;description=EF-hand domain family member D2;gbkey=Gene;gene=EFHD2;gene_biotype=protein_coding;gene_synonym=SWS1;coverage=1.0;sequence_ID=0.999;valid_ORFs=3;extra_copy_number=0;copy_num_ID=EFHD2_0
36470	chr1	Liftoff	gene	14883158	14893965	.	+	.	ID=CTRC;gene_name=CTRC;db_xref=MIM:601405;description=chymotrypsin C;gbkey=Gene;gene=CTRC;gene_biotype=protein_coding;gene_synonym=ELA4;coverage=1.0;sequence_ID=0.999;valid_ORFs=2;extra_copy_number=0;copy_num_ID=CTRC_0
36503	chr1	Liftoff	gene	14901450	14916792	.	+	.	ID=CELA2A;gene_name=CELA2A;db_xref=MIM:609443;description=chymotrypsin like elastase 2A;gbkey=Gene;gene=CELA2A;gene_biotype=protein_coding;gene_synonym=PE-1;coverage=1.0;sequence_ID=0.998;valid_ORFs=1;extra_copy_number=0;copy_num_ID=CELA2A_0
36521	chr1	Liftoff	gene	14908215	14912205	.	-	.	ID=LOC105376767;gene_name=LOC105376767;db_xref=GeneID:105376767;gbkey=Gene;gene=LOC105376767;gene_biotype=lncRNA;coverage=1.0;sequence_ID=1.0;extra_copy_number=0;copy_num_ID=LOC105376767_0
36526	chr1	Liftoff	gene	14920804	14936095	.	+	.	ID=CELA2B;gene_name=CELA2B;db_xref=MIM:609444;description=chymotrypsin like elastase 2B;gbkey=Gene;gene=CELA2B;gene_biotype=protein_coding;gene_synonym=ELA2B;coverage=1.0;sequence_ID=0.998;valid_ORFs=1;extra_copy_number=0;copy_num_ID=CELA2B_0
36544	chr1	Liftoff	gene	14936101	14969610	.	-	.	ID=CASP9;gene_name=CASP9;db_xref=MIM:602234;description=caspase 9;gbkey=Gene;gene=CASP9;gene_biotype=protein_coding;gene_synonym=PPP1R56;coverage=1.0;sequence_ID=1.0;valid_ORFs=6;extra_copy_number=0;copy_num_ID=CASP9_0
36671	chr1	Liftoff	gene	14971546	15016429	.	+	.	ID=DNAJC16;gene_name=DNAJC16;db_xref=HGNC:HGNC:29157;description=DnaJ heat shock protein family (Hsp40) member C16;gbkey=Gene;gene=DNAJC16;gene_biotype=protein_coding;gene_synonym=ERdj8;coverage=1.0;sequence_ID=1.0;valid_ORFs=2;extra_copy_number=0;copy_num_ID=DNAJC16_0
36742	chr1	Liftoff	gene	14986864	14987002	.	+	.	ID=SCARNA21B;gene_name=SCARNA21B;db_xref=HGNC:HGNC:52237;description=small Cajal body-specific RNA 21B;gbkey=Gene;gene=SCARNA21B;gene_biotype=ncRNA;coverage=1.0;sequence_ID=1.0;extra_copy_number=0;copy_num_ID=SCARNA21B_0
36745	chr1	Liftoff	gene	15016395	15029763	.	-	.	ID=AGMAT;gene_name=AGMAT;db_xref=MIM:617887;description=agmatinase;gbkey=Gene;gene=AGMAT;gene_biotype=protein_coding;coverage=1.0;sequence_ID=1.0;valid_ORFs=1;extra_copy_number=0;copy_num_ID=AGMAT_0
36761	chr1	Liftoff	gene	15032934	15048254	.	-	.	ID=LOC124903854;gene_name=LOC124903854;db_xref=GeneID:124903854;gbkey=Gene;gene=LOC124903854;gene_biotype=lncRNA;coverage=1.0;sequence_ID=1.0;extra_copy_number=0;copy_num_ID=LOC124903854_0
36766	chr1	Liftoff	gene	15049239	15050025	.	+	.	ID=CHCHD2P6;gene_name=CHCHD2P6;db_xref=HGNC:HGNC:39590;description=coiled-coil-helix-coiled-coil-helix domain containing 2 pseudogene 6;gbkey=Gene;gene=CHCHD2P6;gene_biotype=pseudogene;pseudo=true;coverage=1.0;sequence_ID=1.0;extra_copy_number=0;copy_num_ID=CHCHD2P6_0
36767	chr1	Liftoff	gene	15052790	15052857	.	-	.	ID=RNU7-179P;gene_name=RNU7-179P;db_xref=HGNC:HGNC:45713;description=RNA%2C U7 small nuclear 179 pseudogene;gbkey=Gene;gene=RNU7-179P;gene_biotype=pseudogene;pseudo=true;coverage=1.0;sequence_ID=1.0;extra_copy_number=0;copy_num_ID=RNU7-179P_0
36768	chr1	Liftoff	gene	15054694	15059658	.	-	.	ID=CD24P1;gene_name=CD24P1;db_xref=HGNC:HGNC:1646;description=CD24 molecule pseudogene 1;gbkey=Gene;gene=CD24P1;gene_biotype=pseudogene;gene_synonym=CD24L1;pseudo=true;coverage=1.0;sequence_ID=1.0;extra_copy_number=0;copy_num_ID=CD24P1_0
36769	chr1	Liftoff	gene	15062171	15113775	.	+	.	ID=DDI2;gene_name=DDI2;db_xref=HGNC:HGNC:24578;description=DNA damage inducible 1 homolog 2;gbkey=Gene;gene=DDI2;gene_biotype=protein_coding;coverage=1.0;sequence_ID=0.999;valid_ORFs=1;extra_copy_number=0;copy_num_ID=DDI2_0
36790	chr1	Liftoff	gene	15104444	15106764	.	+	.	ID=RSC1A1;gene_name=RSC1A1;db_xref=MIM:601966;description=regulator of solute carriers 1;gbkey=Gene;gene=RSC1A1;gene_biotype=protein_coding;gene_synonym=RS1;coverage=1.0;sequence_ID=1.0;valid_ORFs=1;extra_copy_number=0;copy_num_ID=RSC1A1_0
36794	chr1	Liftoff	gene	15126236	15179507	.	+	.	ID=PLEKHM2;gene_name=PLEKHM2;db_xref=MIM:609613;description=pleckstrin homology and RUN domain containing M2;gbkey=Gene;gene=PLEKHM2;gene_biotype=protein_coding;gene_synonym=SKIP;coverage=1.0;sequence_ID=0.999;valid_ORFs=5;extra_copy_number=0;copy_num_ID=PLEKHM2_0
36986	chr1	Liftoff	gene	15180996	15186130	.	+	.	ID=SLC25A34;gene_name=SLC25A34;db_xref=MIM:610817;description=solute carrier family 25 member 34;gbkey=Gene;gene=SLC25A34;gene_biotype=protein_coding;coverage=1.0;sequence_ID=1.0;valid_ORFs=3;extra_copy_number=0;copy_num_ID=SLC25A34_0
37018	chr1	Liftoff	gene	15184789	15194630	.	-	.	ID=SLC25A34-AS1;gene_name=SLC25A34-AS1;db_xref=HGNC:HGNC:53623;description=SLC25A34 and TMEM82 antisense RNA 1;gbkey=Gene;gene=SLC25A34-AS1;gene_biotype=lncRNA;coverage=1.0;sequence_ID=0.998;extra_copy_number=0;copy_num_ID=SLC25A34-AS1_0
37022	chr1	Liftoff	gene	15187236	15192722	.	+	.	ID=TMEM82;gene_name=TMEM82;db_xref=HGNC:HGNC:32350;description=transmembrane protein 82;gbkey=Gene;gene=TMEM82;gene_biotype=protein_coding;coverage=1.0;sequence_ID=0.996;valid_ORFs=1;extra_copy_number=0;copy_num_ID=TMEM82_0
37036	chr1	Liftoff	gene	15201378	15231333	.	+	.	ID=FBLIM1;gene_name=FBLIM1;db_xref=MIM:607747;description=filamin binding LIM protein 1;gbkey=Gene;gene=FBLIM1;gene_biotype=protein_coding;gene_synonym=FBLP1;coverage=1.0;sequence_ID=0.998;valid_ORFs=43;extra_copy_number=0;copy_num_ID=FBLIM1_0
37708	chr1	Liftoff	gene	15237488	15238100	.	+	.	ID=RPL12P14;gene_name=RPL12P14;db_xref=HGNC:HGNC:36495;description=ribosomal protein L12 pseudogene 14;gbkey=Gene;gene=RPL12P14;gene_biotype=pseudogene;gene_synonym=RPL12_1_13;pseudo=true;coverage=1.0;sequence_ID=1.0;extra_copy_number=0;copy_num_ID=RPL12P14_0
37709	chr1	Liftoff	gene	15252142	15252417	.	-	.	ID=UQCRHL;gene_name=UQCRHL;db_xref=HGNC:HGNC:51714;description=ubiquinol-cytochrome c reductase hinge protein like;gbkey=Gene;gene=UQCRHL;gene_biotype=protein_coding;gene_synonym=hCG25371;coverage=1.0;sequence_ID=1.0;valid_ORFs=1;extra_copy_number=0;copy_num_ID=UQCRHL_0
37713	chr1	Liftoff	gene	15275483	15289413	.	-	.	ID=SPEN-AS1;gene_name=SPEN-AS1;db_xref=HGNC:HGNC:55937;description=SPEN antisense RNA 1;gbkey=Gene;gene=SPEN-AS1;gene_biotype=lncRNA;coverage=1.0;sequence_ID=0.996;extra_copy_number=0;copy_num_ID=SPEN-AS1_0
37717	chr1	Liftoff	gene	15288973	15381736	.	+	.	ID=SPEN;gene_name=SPEN;db_xref=MIM:613484;description=spen family transcriptional repressor;gbkey=Gene;gene=SPEN;gene_biotype=protein_coding;gene_synonym=SHARP;coverage=1.0;sequence_ID=0.999;valid_ORFs=1;extra_copy_number=0;copy_num_ID=SPEN_0
37749	chr1	Liftoff	gene	15352167	15352267	.	+	.	ID=LOC124904815;gene_name=LOC124904815;db_xref=GeneID:124904815;gbkey=Gene;gene=LOC124904815;gene_biotype=snoRNA;coverage=1.0;sequence_ID=1.0;extra_copy_number=0;copy_num_ID=LOC124904815_0
37752	chr1	Liftoff	gene	15383149	15417408	.	-	.	ID=ZBTB17;gene_name=ZBTB17;db_xref=MIM:604084;description=zinc finger and BTB domain containing 17;gbkey=Gene;gene=ZBTB17;gene_biotype=protein_coding;gene_synonym=ZNF60;coverage=1.0;sequence_ID=0.999;valid_ORFs=10;extra_copy_number=0;copy_num_ID=ZBTB17_0
38047	chr1	Liftoff	gene	15391211	15408930	.	+	.	ID=LOC124903855;gene_name=LOC124903855;db_xref=GeneID:124903855;gbkey=Gene;gene=LOC124903855;gene_biotype=lncRNA;coverage=1.0;sequence_ID=0.998;extra_copy_number=0;copy_num_ID=LOC124903855_0
38055	chr1	Liftoff	gene	15445552	15450118	.	+	.	ID=SRARP;gene_name=SRARP;db_xref=MIM:619448;description=steroid receptor associated and regulated protein;gbkey=Gene;gene=SRARP;gene_biotype=protein_coding;gene_synonym=ERRF;coverage=0.998;sequence_ID=0.998;valid_ORFs=1;extra_copy_number=0;copy_num_ID=SRARP_0
38061	chr1	Liftoff	gene	15455340	15460905	.	-	.	ID=HSPB7;gene_name=HSPB7;db_xref=MIM:610692;description=heat shock protein family B (small) member 7;gbkey=Gene;gene=HSPB7;gene_biotype=protein_coding;gene_synonym=cvHSP;coverage=1.0;sequence_ID=1.0;valid_ORFs=8;extra_copy_number=0;copy_num_ID=HSPB7_0
38120	chr1	Liftoff	gene	15463347	15475360	.	+	.	ID=CLCNKA;gene_name=CLCNKA;db_xref=MIM:602024;description=chloride voltage-gated channel Ka;gbkey=Gene;gene=CLCNKA;gene_biotype=protein_coding;gene_synonym=hClC-Ka;coverage=1.0;sequence_ID=1.0;valid_ORFs=3;extra_copy_number=0;copy_num_ID=CLCNKA_0
38239	chr1	Liftoff	gene	15475820	15481327	.	-	.	ID=FAM131C2P;gene_name=FAM131C2P;db_xref=HGNC:HGNC:56213;description=family with sequence similarity 131 member C pseudogene;gbkey=Gene;gene=FAM131C2P;gene_biotype=pseudogene;pseudo=true;coverage=0.997;sequence_ID=0.996;extra_copy_number=0;copy_num_ID=FAM131C2P_0
38240	chr1	Liftoff	gene	15485085	15498707	.	+	.	ID=CLCNKB;gene_name=CLCNKB;db_xref=MIM:602023;description=chloride voltage-gated channel Kb;gbkey=Gene;gene=CLCNKB;gene_biotype=protein_coding;gene_synonym=CLCKB;coverage=1.0;sequence_ID=0.995;valid_ORFs=2;extra_copy_number=0;copy_num_ID=CLCNKB_0
38308	chr1	Liftoff	gene	15499150	15515031	.	-	.	ID=FAM131C;gene_name=FAM131C;db_xref=HGNC:HGNC:26717;description=family with sequence similarity 131 member C;gbkey=Gene;gene=FAM131C;gene_biotype=protein_coding;gene_synonym=C1orf117;coverage=1.0;sequence_ID=0.993;valid_ORFs=1;extra_copy_number=0;copy_num_ID=FAM131C_0
38324	chr1	Liftoff	gene	15565745	15597465	.	-	.	ID=EPHA2;gene_name=EPHA2;db_xref=MIM:176946;description=EPH receptor A2;gbkey=Gene;gene=EPHA2;gene_biotype=protein_coding;gene_synonym=ECK;coverage=0.999;sequence_ID=0.999;valid_ORFs=5;extra_copy_number=0;copy_num_ID=EPHA2_0
38514	chr1	Liftoff	gene	15596611	15626795	.	+	.	ID=EPHA2-AS1;gene_name=EPHA2-AS1;db_xref=HGNC:HGNC:40216;gbkey=Gene;gene=EPHA2-AS1;gene_biotype=lncRNA;coverage=0.999;sequence_ID=0.998;extra_copy_number=0;copy_num_ID=EPHA2-AS1_0
38521	chr1	Liftoff	gene	15639202	15653982	.	-	.	ID=ARHGEF19;gene_name=ARHGEF19;db_xref=MIM:612496;description=Rho guanine nucleotide exchange factor 19;gbkey=Gene;gene=ARHGEF19;gene_biotype=protein_coding;gene_synonym=WGEF;coverage=1.0;sequence_ID=1.0;valid_ORFs=2;extra_copy_number=0;copy_num_ID=ARHGEF19_0
38598	chr1	Liftoff	gene	15657234	15668266	.	-	.	ID=ANO7L1;gene_name=ANO7L1;db_xref=HGNC:HGNC:32248;gbkey=Gene;gene=ANO7L1;gene_biotype=transcribed_pseudogene;pseudo=true;coverage=1.0;sequence_ID=1.0;extra_copy_number=0;copy_num_ID=ANO7L1_0
38684	chr1	Liftoff	gene	15673027	15678517	.	-	.	ID=CPLANE2;gene_name=CPLANE2;db_xref=HGNC:HGNC:28127;description=ciliogenesis and planar polarity effector complex subunit 2;gbkey=Gene;gene=CPLANE2;gene_biotype=protein_coding;gene_synonym=RSG1;coverage=1.0;sequence_ID=0.999;valid_ORFs=2;extra_copy_number=0;copy_num_ID=CPLANE2_0
38707	chr1	Liftoff	gene	15682413	15682773	.	-	.	ID=MT1XP1;gene_name=MT1XP1;db_xref=HGNC:HGNC:7442;description=metallothionein 1X pseudogene 1;gbkey=Gene;gene=MT1XP1;gene_biotype=pseudogene;gene_synonym=MTL1;pseudo=true;coverage=1.0;sequence_ID=0.997;extra_copy_number=0;copy_num_ID=MT1XP1_0
38708	chr1	Liftoff	gene	15688176	15793999	.	-	.	ID=FBXO42;gene_name=FBXO42;db_xref=MIM:609109;description=F-box protein 42;gbkey=Gene;gene=FBXO42;gene_biotype=protein_coding;gene_synonym=JFK;coverage=0.999;sequence_ID=0.999;valid_ORFs=5;extra_copy_number=0;copy_num_ID=FBXO42_0
38812	chr1	Liftoff	gene	15808777	15839678	.	+	.	ID=SZRD1;gene_name=SZRD1;db_xref=HGNC:HGNC:30232;description=SUZ RNA binding domain containing 1;gbkey=Gene;gene=SZRD1;gene_biotype=protein_coding;gene_synonym=C1orf144;coverage=1.0;sequence_ID=1.0;valid_ORFs=2;extra_copy_number=0;copy_num_ID=SZRD1_0
38848	chr1	Liftoff	gene	15810625	15811083	.	-	.	ID=RPL22P3;gene_name=RPL22P3;db_xref=HGNC:HGNC:36804;description=ribosomal protein L22 pseudogene 3;gbkey=Gene;gene=RPL22P3;gene_biotype=pseudogene;gene_synonym=RPL22_1_15;pseudo=true;coverage=1.0;sequence_ID=1.0;extra_copy_number=0;copy_num_ID=RPL22P3_0
38849	chr1	Liftoff	gene	15837210	15879521	.	-	.	ID=SPATA21;gene_name=SPATA21;db_xref=HGNC:HGNC:28026;description=spermatogenesis associated 21;gbkey=Gene;gene=SPATA21;gene_biotype=protein_coding;gene_synonym=spergen2;coverage=0.999;sequence_ID=0.999;valid_ORFs=6;extra_copy_number=0;copy_num_ID=SPATA21_0
39049	chr1	Liftoff	gene	15882405	15901764	.	+	.	ID=NECAP2;gene_name=NECAP2;db_xref=MIM:611624;description=NECAP endocytosis associated 2;gbkey=Gene;gene=NECAP2;gene_biotype=protein_coding;coverage=1.0;sequence_ID=0.999;valid_ORFs=5;extra_copy_number=0;copy_num_ID=NECAP2_0
39127	chr1	Liftoff	gene	15902633	15910168	.	+	.	ID=LINC01772;gene_name=LINC01772;db_xref=HGNC:HGNC:52562;description=long intergenic non-protein coding RNA 1772;gbkey=Gene;gene=LINC01772;gene_biotype=lncRNA;coverage=1.0;sequence_ID=0.998;extra_copy_number=0;copy_num_ID=LINC01772_0
39134	chr1	Liftoff	gene	15909123	15934359	.	-	.	ID=CROCCP3;gene_name=CROCCP3;db_xref=HGNC:HGNC:29405;description=CROCC pseudogene 3;gbkey=Gene;gene=CROCCP3;gene_biotype=transcribed_pseudogene;gene_synonym=dJ798A10.2;pseudo=true;coverage=0.996;sequence_ID=0.994;extra_copy_number=0;copy_num_ID=CROCCP3_0
39151	chr1	Liftoff	gene	15955819	15955982	.	-	.	ID=RNU1-1_1;gene_name=RNU1-1;db_xref=HGNC:HGNC:10120;description=RNA%2C U1 small nuclear 1;gbkey=Gene;gene=RNU1-1;gene_biotype=snRNA;gene_synonym=U1A1;coverage=1.0;sequence_ID=0.993;extra_copy_number=1;copy_num_ID=RNU1-1_1
39154	chr1	Liftoff	gene	15962283	15962356	.	-	.	ID=TRN-GTT5-1;gene_name=TRN-GTT5-1;db_xref=HGNC:HGNC:38582;gbkey=Gene;gene=TRN-GTT5-1;gene_biotype=tRNA;coverage=1.0;sequence_ID=1.0;extra_copy_number=0;copy_num_ID=TRN-GTT5-1_0
39157	chr1	Liftoff	gene	15975589	15977350	.	-	.	ID=LINC01783;gene_name=LINC01783;db_xref=HGNC:HGNC:52573;description=long intergenic non-protein coding RNA 1783;gbkey=Gene;gene=LINC01783;gene_biotype=lncRNA;coverage=1.0;sequence_ID=1.0;extra_copy_number=0;copy_num_ID=LINC01783_0
39161	chr1	Liftoff	gene	15975779	15975922	.	-	.	ID=RNU1-6P;gene_name=RNU1-6P;db_xref=HGNC:HGNC:48305;description=RNA%2C U1 small nuclear 6%2C pseudogene;gbkey=Gene;gene=RNU1-6P;gene_biotype=pseudogene;gene_synonym=RNU1-6;pseudo=true;coverage=1.0;sequence_ID=1.0;extra_copy_number=0;copy_num_ID=RNU1-6P_0
39162	chr1	Liftoff	gene	15976977	15977048	.	-	.	ID=TRE-TTC4-1;gene_name=TRE-TTC4-1;db_xref=HGNC:HGNC:38581;gbkey=Gene;gene=TRE-TTC4-1;gene_biotype=tRNA;coverage=1.0;sequence_ID=1.0;extra_copy_number=0;copy_num_ID=TRE-TTC4-1_0
39165	chr1	Liftoff	gene	15980684	15981361	.	+	.	ID=LOC124903856;gene_name=LOC124903856;db_xref=GeneID:124903856;gbkey=Gene;gene=LOC124903856;gene_biotype=protein_coding;coverage=1.0;sequence_ID=1.0;valid_ORFs=1;extra_copy_number=0;copy_num_ID=LOC124903856_0
39169	chr1	Liftoff	gene	15987637	15987707	.	-	.	ID=TRG-CCC1-1;gene_name=TRG-CCC1-1;db_xref=MIM:189911;gbkey=Gene;gene=TRG-CCC1-1;gene_biotype=tRNA;coverage=1.0;sequence_ID=1.0;extra_copy_number=0;copy_num_ID=TRG-CCC1-1_0
39172	chr1	Liftoff	gene	15989358	15989430	.	-	.	ID=TRV-CAC11-1_1;gene_name=TRV-CAC11-1;db_xref=HGNC:HGNC:38578;description=tRNA-Val (anticodon CAC) 11-1;gbkey=Gene;gene=TRV-CAC11-1;gene_biotype=pseudogene;gene_synonym=TRNAV39;pseudo=true;coverage=1.0;sequence_ID=0.986;extra_copy_number=1;copy_num_ID=TRV-CAC11-1_1
39173	chr1	Liftoff	gene	15990344	15992910	.	-	.	ID=PDE4DIPP8_1;gene_name=PDE4DIPP8;db_xref=HGNC:HGNC:55099;description=PDE4DIP pseudogene 8;gbkey=Gene;gene=PDE4DIPP8;gene_biotype=pseudogene;pseudo=true;coverage=0.993;sequence_ID=0.990;extra_copy_number=1;copy_num_ID=PDE4DIPP8_1
39174	chr1	Liftoff	gene	15990607	15990679	.	+	.	ID=MIR3675_1;gene_name=MIR3675;db_xref=miRBase:MI0016076;description=microRNA 3675;gbkey=Gene;gene=MIR3675;gene_biotype=miRNA;coverage=1.0;sequence_ID=1.0;extra_copy_number=1;copy_num_ID=MIR3675_1
39181	chr1	Liftoff	gene	15993587	15997467	.	-	.	ID=LOC105376832_1;gene_name=LOC105376832;db_xref=GeneID:105376832;gbkey=Gene;gene=LOC105376832;gene_biotype=lncRNA;coverage=1.0;sequence_ID=0.977;extra_copy_number=1;copy_num_ID=LOC105376832_1
39190	chr1	Liftoff	gene	15995142	15995213	.	+	.	ID=LOC101056699_1;gene_name=LOC101056699;db_xref=GeneID:101056699;description=tRNA-Lys (CTT) 7-1;gbkey=Gene;gene=LOC101056699;gene_biotype=pseudogene;gene_synonym=TRNAQ49P;pseudo=true;coverage=1.0;sequence_ID=1.0;extra_copy_number=1;copy_num_ID=LOC101056699_1
39191	chr1	Liftoff	gene	16092530	16106917	.	-	.	ID=LOC124900386_2;gene_name=LOC124900386;db_xref=GeneID:124900386;gbkey=Gene;gene=LOC124900386;gene_biotype=protein_coding;coverage=1.0;sequence_ID=0.971;valid_ORFs=6;extra_copy_number=2;copy_num_ID=LOC124900386_2
39240	chr1	Liftoff	gene	16107647	16110635	.	+	.	ID=LOC102724562_1;gene_name=LOC102724562;db_xref=GeneID:102724562;description=macrophage stimulating 1 pseudogene;gbkey=Gene;gene=LOC102724562;gene_biotype=transcribed_pseudogene;pseudo=true;coverage=0.996;sequence_ID=0.982;extra_copy_number=1;copy_num_ID=LOC102724562_1
39253	chr1	Liftoff	gene	16116689	16117418	.	-	.	ID=CROCCP4_4;gene_name=CROCCP4;db_xref=HGNC:HGNC:43864;description=CROCC pseudogene 4;gbkey=Gene;gene=CROCCP4;gene_biotype=pseudogene;pseudo=true;coverage=1.0;sequence_ID=0.990;extra_copy_number=4;copy_num_ID=CROCCP4_4
39254	chr1	Liftoff	gene	16127026	16127189	.	-	.	ID=RNU1-1;gene_name=RNU1-1;db_xref=HGNC:HGNC:10120;description=RNA%2C U1 small nuclear 1;gbkey=Gene;gene=RNU1-1;gene_biotype=snRNA;gene_synonym=U1A1;coverage=1.0;sequence_ID=1.0;extra_copy_number=0;copy_num_ID=RNU1-1_0
39257	chr1	Liftoff	gene	16127220	16130352	.	+	.	ID=LOC124903859_4;gene_name=LOC124903859;db_xref=GeneID:124903859;gbkey=Gene;gene=LOC124903859;gene_biotype=lncRNA;coverage=0.998;sequence_ID=0.984;extra_copy_number=4;copy_num_ID=LOC124903859_4
39261	chr1	Liftoff	gene	16132743	16133748	.	+	.	ID=LOC124903857_4;gene_name=LOC124903857;db_xref=GeneID:124903857;gbkey=Gene;gene=LOC124903857;gene_biotype=protein_coding;coverage=0.998;sequence_ID=0.974;valid_ORFs=1;extra_copy_number=4;copy_num_ID=LOC124903857_4
39265	chr1	Liftoff	gene	16140451	16140521	.	-	.	ID=TRG-CCC1-1_1;gene_name=TRG-CCC1-1;db_xref=MIM:189911;gbkey=Gene;gene=TRG-CCC1-1;gene_biotype=tRNA;coverage=1.0;sequence_ID=1.0;extra_copy_number=1;copy_num_ID=TRG-CCC1-1_1
39268	chr1	Liftoff	gene	16142177	16142249	.	-	.	ID=TRV-CAC11-1;gene_name=TRV-CAC11-1;db_xref=HGNC:HGNC:38578;description=tRNA-Val (anticodon CAC) 11-1;gbkey=Gene;gene=TRV-CAC11-1;gene_biotype=pseudogene;gene_synonym=TRNAV39;pseudo=true;coverage=1.0;sequence_ID=1.0;extra_copy_number=0;copy_num_ID=TRV-CAC11-1_0
39269	chr1	Liftoff	gene	16143163	16145747	.	-	.	ID=PDE4DIPP8;gene_name=PDE4DIPP8;db_xref=HGNC:HGNC:55099;description=PDE4DIP pseudogene 8;gbkey=Gene;gene=PDE4DIPP8;gene_biotype=pseudogene;pseudo=true;coverage=1.0;sequence_ID=0.998;extra_copy_number=0;copy_num_ID=PDE4DIPP8_0
39270	chr1	Liftoff	gene	16143426	16143499	.	+	.	ID=MIR3675_2;gene_name=MIR3675;db_xref=miRBase:MI0016076;description=microRNA 3675;gbkey=Gene;gene=MIR3675;gene_biotype=miRNA;coverage=1.0;sequence_ID=0.983;extra_copy_number=2;copy_num_ID=MIR3675_2
39277	chr1	Liftoff	gene	16146424	16150304	.	-	.	ID=LOC105376832_2;gene_name=LOC105376832;db_xref=GeneID:105376832;gbkey=Gene;gene=LOC105376832;gene_biotype=lncRNA;coverage=1.0;sequence_ID=0.977;extra_copy_number=2;copy_num_ID=LOC105376832_2
39286	chr1	Liftoff	gene	16147979	16148050	.	+	.	ID=LOC101056699;gene_name=LOC101056699;db_xref=GeneID:101056699;description=tRNA-Lys (CTT) 7-1;gbkey=Gene;gene=LOC101056699;gene_biotype=pseudogene;gene_synonym=TRNAQ49P;pseudo=true;coverage=1.0;sequence_ID=1.0;extra_copy_number=0;copy_num_ID=LOC101056699_0
39287	chr1	Liftoff	gene	16245735	16258384	.	-	.	ID=CROCCP2_1;gene_name=CROCCP2;db_xref=HGNC:HGNC:28170;description=CROCC pseudogene 2;gbkey=Gene;gene=CROCCP2;gene_biotype=transcribed_pseudogene;gene_synonym=CROCCL1;pseudo=true;coverage=1.0;sequence_ID=0.997;extra_copy_number=1;copy_num_ID=CROCCP2_1
39296	chr1	Liftoff	gene	16259757	16274159	.	-	.	ID=LOC124900386_1;gene_name=LOC124900386;db_xref=GeneID:124900386;gbkey=Gene;gene=LOC124900386;gene_biotype=protein_coding;coverage=1.0;sequence_ID=0.999;valid_ORFs=6;extra_copy_number=1;copy_num_ID=LOC124900386_1
39345	chr1	Liftoff	gene	16273050	16277896	.	+	.	ID=MST1P2_1;gene_name=MST1P2;db_xref=HGNC:HGNC:7383;description=macrophage stimulating 1 pseudogene 2;gbkey=Gene;gene=MST1P2;gene_biotype=transcribed_pseudogene;gene_synonym=MSTP3;pseudo=true;coverage=1.0;sequence_ID=0.998;extra_copy_number=1;copy_num_ID=MST1P2_1
39361	chr1	Liftoff	gene	16283980	16284709	.	-	.	ID=CROCCP4_3;gene_name=CROCCP4;db_xref=HGNC:HGNC:43864;description=CROCC pseudogene 4;gbkey=Gene;gene=CROCCP4;gene_biotype=pseudogene;pseudo=true;coverage=1.0;sequence_ID=0.993;extra_copy_number=3;copy_num_ID=CROCCP4_3
39362	chr1	Liftoff	gene	16294286	16294449	.	-	.	ID=LOC124905321;gene_name=LOC124905321;db_xref=GeneID:124905321;gbkey=Gene;gene=LOC124905321;gene_biotype=snRNA;coverage=1.0;sequence_ID=1.0;extra_copy_number=0;copy_num_ID=LOC124905321_0
39365	chr1	Liftoff	gene	16294480	16297614	.	+	.	ID=LOC124903859_3;gene_name=LOC124903859;db_xref=GeneID:124903859;gbkey=Gene;gene=LOC124903859;gene_biotype=lncRNA;coverage=0.999;sequence_ID=0.986;extra_copy_number=3;copy_num_ID=LOC124903859_3
39369	chr1	Liftoff	gene	16301181	16301254	.	-	.	ID=TRN-GTT26-1_2;gene_name=TRN-GTT26-1;db_xref=HGNC:HGNC:54718;gbkey=Gene;gene=TRN-GTT26-1;gene_biotype=tRNA;coverage=1.0;sequence_ID=0.986;extra_copy_number=2;copy_num_ID=TRN-GTT26-1_2
39372	chr1	Liftoff	gene	16302848	16302992	.	-	.	ID=RNU1-5P_2;gene_name=RNU1-5P;db_xref=HGNC:HGNC:48304;description=RNA%2C U1 small nuclear 5%2C pseudogene;gbkey=Gene;gene=RNU1-5P;gene_biotype=pseudogene;gene_synonym=RNU1-5;pseudo=true;coverage=1.0;sequence_ID=0.972;extra_copy_number=2;copy_num_ID=RNU1-5P_2
39373	chr1	Liftoff	gene	16304046	16304117	.	-	.	ID=TRE-TTC4-1_2;gene_name=TRE-TTC4-1;db_xref=HGNC:HGNC:38581;gbkey=Gene;gene=TRE-TTC4-1;gene_biotype=tRNA;coverage=1.0;sequence_ID=1.0;extra_copy_number=2;copy_num_ID=TRE-TTC4-1_2
39376	chr1	Liftoff	gene	16307319	16308325	.	+	.	ID=LOC124903857_2;gene_name=LOC124903857;db_xref=GeneID:124903857;gbkey=Gene;gene=LOC124903857;gene_biotype=protein_coding;coverage=1.0;sequence_ID=0.999;valid_ORFs=1;extra_copy_number=2;copy_num_ID=LOC124903857_2
39380	chr1	Liftoff	gene	16316578	16316650	.	-	.	ID=TRV-CAC13-1_1;gene_name=TRV-CAC13-1;db_xref=HGNC:HGNC:35075;description=tRNA-Val (CAC) 13-1;gbkey=Gene;gene=TRV-CAC13-1;gene_biotype=pseudogene;gene_synonym=TRNAV36P;pseudo=true;coverage=1.0;sequence_ID=1.0;extra_copy_number=1;copy_num_ID=TRV-CAC13-1_1
39381	chr1	Liftoff	gene	16319773	16334879	.	-	.	ID=LOC124904557_2;gene_name=LOC124904557;db_xref=GeneID:124904557;gbkey=Gene;gene=LOC124904557;gene_biotype=lncRNA;coverage=1.0;sequence_ID=0.996;extra_copy_number=2;copy_num_ID=LOC124904557_2
39386	chr1	Liftoff	gene	16358553	16365915	.	+	.	ID=MST1L;gene_name=MST1L;db_xref=HGNC:HGNC:7390;description=macrophage stimulating 1 like (pseudogene);gbkey=Gene;gene=MST1L;gene_biotype=transcribed_pseudogene;gene_synonym=MSTP9;pseudo=true;coverage=1.0;sequence_ID=0.995;extra_copy_number=0;copy_num_ID=MST1L_0
39403	chr1	Liftoff	gene	16372071	16372800	.	-	.	ID=CROCCP4;gene_name=CROCCP4;db_xref=HGNC:HGNC:43864;description=CROCC pseudogene 4;gbkey=Gene;gene=CROCCP4;gene_biotype=pseudogene;pseudo=true;coverage=1.0;sequence_ID=0.994;extra_copy_number=0;copy_num_ID=CROCCP4_0
39404	chr1	Liftoff	gene	16382374	16382537	.	-	.	ID=RNU1-4;gene_name=RNU1-4;db_xref=MIM:180680;description=RNA%2C U1 small nuclear 4;gbkey=Gene;gene=RNU1-4;gene_biotype=snRNA;gene_synonym=U1F;coverage=1.0;sequence_ID=1.0;extra_copy_number=0;copy_num_ID=RNU1-4_0
39407	chr1	Liftoff	gene	16382568	16385704	.	+	.	ID=LOC124903859;gene_name=LOC124903859;db_xref=GeneID:124903859;gbkey=Gene;gene=LOC124903859;gene_biotype=lncRNA;coverage=1.0;sequence_ID=0.999;extra_copy_number=0;copy_num_ID=LOC124903859_0
39411	chr1	Liftoff	gene	16388096	16389102	.	+	.	ID=LOC124903857_1;gene_name=LOC124903857;db_xref=GeneID:124903857;gbkey=Gene;gene=LOC124903857;gene_biotype=protein_coding;coverage=1.0;sequence_ID=1.0;valid_ORFs=1;extra_copy_number=1;copy_num_ID=LOC124903857_1
39415	chr1	Liftoff	gene	16393870	16393940	.	-	.	ID=TRG-CCC4-1;gene_name=TRG-CCC4-1;db_xref=HGNC:HGNC:35059;gbkey=Gene;gene=TRG-CCC4-1;gene_biotype=tRNA;coverage=1.0;sequence_ID=0.985;extra_copy_number=0;copy_num_ID=TRG-CCC4-1_0
39418	chr1	Liftoff	gene	16396854	16396927	.	+	.	ID=MIR3675_3;gene_name=MIR3675;db_xref=miRBase:MI0016076;description=microRNA 3675;gbkey=Gene;gene=MIR3675;gene_biotype=miRNA;coverage=1.0;sequence_ID=0.983;extra_copy_number=3;copy_num_ID=MIR3675_3
39425	chr1	Liftoff	gene	16398708	16401861	.	-	.	ID=EIF1AXP1;gene_name=EIF1AXP1;db_xref=HGNC:HGNC:19900;description=EIF1AX pseudogene 1;gbkey=Gene;gene=EIF1AXP1;gene_biotype=pseudogene;gene_synonym=EIF1AP1;pseudo=true;coverage=0.998;sequence_ID=0.997;extra_copy_number=0;copy_num_ID=EIF1AXP1_0
39426	chr1	Liftoff	gene	16406821	16435788	.	-	.	ID=ESPNP;gene_name=ESPNP;db_xref=HGNC:HGNC:23285;description=espin pseudogene;gbkey=Gene;gene=ESPNP;gene_biotype=transcribed_pseudogene;gene_synonym=dJ1182A14.1;pseudo=true;coverage=1.0;sequence_ID=0.998;extra_copy_number=0;copy_num_ID=ESPNP_0
39439	chr1	Liftoff	gene	16415591	16421086	.	+	.	ID=LOC124903858;gene_name=LOC124903858;db_xref=GeneID:124903858;gbkey=Gene;gene=LOC124903858;gene_biotype=lncRNA;coverage=1.0;sequence_ID=0.990;extra_copy_number=0;copy_num_ID=LOC124903858_0
39452	chr1	Liftoff	gene	16441193	16441265	.	+	.	ID=TRV-CAC13-1_2;gene_name=TRV-CAC13-1;db_xref=HGNC:HGNC:35075;description=tRNA-Val (CAC) 13-1;gbkey=Gene;gene=TRV-CAC13-1;gene_biotype=pseudogene;gene_synonym=TRNAV36P;pseudo=true;coverage=1.0;sequence_ID=0.986;extra_copy_number=2;copy_num_ID=TRV-CAC13-1_2
39453	chr1	Liftoff	gene	16442912	16442983	.	+	.	ID=TRG-CCC5-1;gene_name=TRG-CCC5-1;db_xref=HGNC:HGNC:34604;gbkey=Gene;gene=TRG-CCC5-1;gene_biotype=tRNA;coverage=1.0;sequence_ID=0.972;extra_copy_number=0;copy_num_ID=TRG-CCC5-1_0
39456	chr1	Liftoff	gene	16449562	16450568	.	-	.	ID=LOC124903857_3;gene_name=LOC124903857;db_xref=GeneID:124903857;gbkey=Gene;gene=LOC124903857;gene_biotype=protein_coding;coverage=1.0;sequence_ID=0.996;valid_ORFs=1;extra_copy_number=3;copy_num_ID=LOC124903857_3
39460	chr1	Liftoff	gene	16452135	16455277	.	+	.	ID=LOC440570;gene_name=LOC440570;db_xref=GeneID:440570;description=uncharacterized LOC440570;gbkey=Gene;gene=LOC440570;gene_biotype=lncRNA;coverage=1.0;sequence_ID=1.0;extra_copy_number=0;copy_num_ID=LOC440570_0
39464	chr1	Liftoff	gene	16453772	16453843	.	+	.	ID=TRNAE-UUC;gene_name=TRNAE-UUC;db_xref=GeneID:107987368;gbkey=Gene;gene=TRNAE-UUC;gene_biotype=tRNA;coverage=1.0;sequence_ID=1.0;extra_copy_number=0;copy_num_ID=TRNAE-UUC_0
39467	chr1	Liftoff	gene	16456650	16456723	.	+	.	ID=TRN-GTT26-1;gene_name=TRN-GTT26-1;db_xref=HGNC:HGNC:54718;gbkey=Gene;gene=TRN-GTT26-1;gene_biotype=tRNA;coverage=1.0;sequence_ID=1.0;extra_copy_number=0;copy_num_ID=TRN-GTT26-1_0
39470	chr1	Liftoff	gene	16460288	16463423	.	-	.	ID=LOC124903859_1;gene_name=LOC124903859;db_xref=GeneID:124903859;gbkey=Gene;gene=LOC124903859;gene_biotype=lncRNA;coverage=0.999;sequence_ID=0.990;extra_copy_number=1;copy_num_ID=LOC124903859_1
39474	chr1	Liftoff	gene	16463454	16463617	.	+	.	ID=LOC124904613;gene_name=LOC124904613;db_xref=GeneID:124904613;gbkey=Gene;gene=LOC124904613;gene_biotype=snRNA;coverage=1.0;sequence_ID=1.0;extra_copy_number=0;copy_num_ID=LOC124904613_0
39477	chr1	Liftoff	gene	16471455	16472184	.	+	.	ID=CROCCP4_1;gene_name=CROCCP4;db_xref=HGNC:HGNC:43864;description=CROCC pseudogene 4;gbkey=Gene;gene=CROCCP4;gene_biotype=pseudogene;pseudo=true;coverage=1.0;sequence_ID=0.994;extra_copy_number=1;copy_num_ID=CROCCP4_1
39478	chr1	Liftoff	gene	16478281	16481277	.	-	.	ID=LOC102724562;gene_name=LOC102724562;db_xref=GeneID:102724562;description=macrophage stimulating 1 pseudogene;gbkey=Gene;gene=LOC102724562;gene_biotype=transcribed_pseudogene;pseudo=true;coverage=1.0;sequence_ID=0.998;extra_copy_number=0;copy_num_ID=LOC102724562_0
39491	chr1	Liftoff	gene	16509388	16524500	.	+	.	ID=LOC124904557_1;gene_name=LOC124904557;db_xref=GeneID:124904557;gbkey=Gene;gene=LOC124904557;gene_biotype=lncRNA;coverage=1.0;sequence_ID=0.995;extra_copy_number=1;copy_num_ID=LOC124904557_1
39496	chr1	Liftoff	gene	16527624	16527696	.	+	.	ID=TRV-CAC13-1;gene_name=TRV-CAC13-1;db_xref=HGNC:HGNC:35075;description=tRNA-Val (CAC) 13-1;gbkey=Gene;gene=TRV-CAC13-1;gene_biotype=pseudogene;gene_synonym=TRNAV36P;pseudo=true;coverage=1.0;sequence_ID=1.0;extra_copy_number=0;copy_num_ID=TRV-CAC13-1_0
39497	chr1	Liftoff	gene	16535947	16536953	.	-	.	ID=LOC124903857;gene_name=LOC124903857;db_xref=GeneID:124903857;gbkey=Gene;gene=LOC124903857;gene_biotype=protein_coding;coverage=1.0;sequence_ID=1.0;valid_ORFs=1;extra_copy_number=0;copy_num_ID=LOC124903857_0
39501	chr1	Liftoff	gene	16540155	16540226	.	+	.	ID=TRE-TTC4-1_1;gene_name=TRE-TTC4-1;db_xref=HGNC:HGNC:38581;gbkey=Gene;gene=TRE-TTC4-1;gene_biotype=tRNA;coverage=1.0;sequence_ID=1.0;extra_copy_number=1;copy_num_ID=TRE-TTC4-1_1
39504	chr1	Liftoff	gene	16541280	16541424	.	+	.	ID=RNU1-5P_1;gene_name=RNU1-5P;db_xref=HGNC:HGNC:48304;description=RNA%2C U1 small nuclear 5%2C pseudogene;gbkey=Gene;gene=RNU1-5P;gene_biotype=pseudogene;gene_synonym=RNU1-5;pseudo=true;coverage=1.0;sequence_ID=0.972;extra_copy_number=1;copy_num_ID=RNU1-5P_1
39505	chr1	Liftoff	gene	16543018	16543091	.	+	.	ID=TRN-GTT26-1_1;gene_name=TRN-GTT26-1;db_xref=HGNC:HGNC:54718;gbkey=Gene;gene=TRN-GTT26-1;gene_biotype=tRNA;coverage=1.0;sequence_ID=0.986;extra_copy_number=1;copy_num_ID=TRN-GTT26-1_1
39508	chr1	Liftoff	gene	16546659	16549792	.	-	.	ID=LOC124903859_2;gene_name=LOC124903859;db_xref=GeneID:124903859;gbkey=Gene;gene=LOC124903859;gene_biotype=lncRNA;coverage=0.999;sequence_ID=0.987;extra_copy_number=2;copy_num_ID=LOC124903859_2
39512	chr1	Liftoff	gene	16549823	16549986	.	+	.	ID=RNU1-3;gene_name=RNU1-3;db_xref=HGNC:HGNC:10130;description=RNA%2C U1 small nuclear 3;gbkey=Gene;gene=RNU1-3;gene_biotype=snRNA;gene_synonym=RNU1G3;coverage=1.0;sequence_ID=1.0;extra_copy_number=0;copy_num_ID=RNU1-3_0
39515	chr1	Liftoff	gene	16559580	16560309	.	+	.	ID=CROCCP4_2;gene_name=CROCCP4;db_xref=HGNC:HGNC:43864;description=CROCC pseudogene 4;gbkey=Gene;gene=CROCCP4;gene_biotype=pseudogene;pseudo=true;coverage=1.0;sequence_ID=0.993;extra_copy_number=2;copy_num_ID=CROCCP4_2
39516	chr1	Liftoff	gene	16566394	16571240	.	-	.	ID=MST1P2;gene_name=MST1P2;db_xref=HGNC:HGNC:7383;description=macrophage stimulating 1 pseudogene 2;gbkey=Gene;gene=MST1P2;gene_biotype=transcribed_pseudogene;gene_synonym=MSTP3;pseudo=true;coverage=1.0;sequence_ID=0.999;extra_copy_number=0;copy_num_ID=MST1P2_0
39532	chr1	Liftoff	gene	16570131	16584537	.	+	.	ID=LOC124900386;gene_name=LOC124900386;db_xref=GeneID:124900386;gbkey=Gene;gene=LOC124900386;gene_biotype=protein_coding;coverage=1.0;sequence_ID=1.0;valid_ORFs=6;extra_copy_number=0;copy_num_ID=LOC124900386_0
39581	chr1	Liftoff	gene	16585910	16598560	.	+	.	ID=CROCCP2;gene_name=CROCCP2;db_xref=HGNC:HGNC:28170;description=CROCC pseudogene 2;gbkey=Gene;gene=CROCCP2;gene_biotype=transcribed_pseudogene;gene_synonym=CROCCL1;pseudo=true;coverage=1.0;sequence_ID=0.998;extra_copy_number=0;copy_num_ID=CROCCP2_0
39590	chr1	Liftoff	gene	16603252	16656036	.	+	.	ID=NBPF1;gene_name=NBPF1;db_xref=MIM:610501;description=NBPF member 1;gbkey=Gene;gene=NBPF1;gene_biotype=protein_coding;gene_synonym=NBPF;partial=true;coverage=1.0;sequence_ID=0.996;valid_ORFs=1;extra_copy_number=0;copy_num_ID=NBPF1_0
39642	chr1	Liftoff	gene	16662579	16666459	.	+	.	ID=LOC105376832_3;gene_name=LOC105376832;db_xref=GeneID:105376832;gbkey=Gene;gene=LOC105376832;gene_biotype=lncRNA;coverage=1.0;sequence_ID=0.973;extra_copy_number=3;copy_num_ID=LOC105376832_3
39647	chr1	Liftoff	gene	16664833	16664904	.	-	.	ID=LOC101056699_2;gene_name=LOC101056699;db_xref=GeneID:101056699;description=tRNA-Lys (CTT) 7-1;gbkey=Gene;gene=LOC101056699;gene_biotype=pseudogene;gene_synonym=TRNAQ49P;pseudo=true;coverage=1.0;sequence_ID=1.0;extra_copy_number=2;copy_num_ID=LOC101056699_2
39652	chr1	Liftoff	gene	16667136	16669711	.	+	.	ID=PDE4DIPP9;gene_name=PDE4DIPP9;db_xref=HGNC:HGNC:55100;description=PDE4DIP pseudogene 9;gbkey=Gene;gene=PDE4DIPP9;gene_biotype=pseudogene;pseudo=true;coverage=1.0;sequence_ID=0.997;extra_copy_number=0;copy_num_ID=PDE4DIPP9_0
39653	chr1	Liftoff	gene	16669376	16669448	.	-	.	ID=MIR3675;gene_name=MIR3675;db_xref=miRBase:MI0016076;description=microRNA 3675;gbkey=Gene;gene=MIR3675;gene_biotype=miRNA;coverage=1.0;sequence_ID=1.0;extra_copy_number=0;copy_num_ID=MIR3675_0
39660	chr1	Liftoff	gene	16670625	16670697	.	+	.	ID=TRV-CAC11-2;gene_name=TRV-CAC11-2;db_xref=HGNC:HGNC:35052;description=tRNA-Val (anticodon CAC) 11-2;gbkey=Gene;gene=TRV-CAC11-2;gene_biotype=pseudogene;gene_synonym=TRNAV34P;pseudo=true;coverage=1.0;sequence_ID=1.0;extra_copy_number=0;copy_num_ID=TRV-CAC11-2_0
39661	chr1	Liftoff	gene	16672348	16672418	.	+	.	ID=TRG-CCC1-2;gene_name=TRG-CCC1-2;db_xref=HGNC:HGNC:34864;gbkey=Gene;gene=TRG-CCC1-2;gene_biotype=tRNA;coverage=1.0;sequence_ID=1.0;extra_copy_number=0;copy_num_ID=TRG-CCC1-2_0
39664	chr1	Liftoff	gene	16677657	16683758	.	-	.	ID=LOC124903860;gene_name=LOC124903860;db_xref=GeneID:124903860;gbkey=Gene;gene=LOC124903860;gene_biotype=pseudogene;pseudo=true;coverage=0.999;sequence_ID=0.998;extra_copy_number=0;copy_num_ID=LOC124903860_0
39665	chr1	Liftoff	gene	16682655	16684524	.	+	.	ID=LOC112267871;gene_name=LOC112267871;db_xref=GeneID:112267871;description=uncharacterized LOC112267871;gbkey=Gene;gene=LOC112267871;gene_biotype=lncRNA;coverage=0.999;sequence_ID=0.996;extra_copy_number=0;copy_num_ID=LOC112267871_0
39672	chr1	Liftoff	gene	16683012	16683083	.	+	.	ID=TRE-TTC3-1;gene_name=TRE-TTC3-1;db_xref=MIM:180640;gbkey=Gene;gene=TRE-TTC3-1;gene_biotype=tRNA;coverage=1.0;sequence_ID=0.986;extra_copy_number=0;copy_num_ID=TRE-TTC3-1_0
39675	chr1	Liftoff	gene	16684136	16684279	.	+	.	ID=RNU1-5P;gene_name=RNU1-5P;db_xref=HGNC:HGNC:48304;description=RNA%2C U1 small nuclear 5%2C pseudogene;gbkey=Gene;gene=RNU1-5P;gene_biotype=pseudogene;gene_synonym=RNU1-5;pseudo=true;coverage=1.0;sequence_ID=1.0;extra_copy_number=0;copy_num_ID=RNU1-5P_0
39676	chr1	Liftoff	gene	16697763	16700042	.	+	.	ID=LOC107985101;gene_name=LOC107985101;db_xref=GeneID:107985101;gbkey=Gene;gene=LOC107985101;gene_biotype=pseudogene;pseudo=true;coverage=1.0;sequence_ID=0.996;extra_copy_number=0;copy_num_ID=LOC107985101_0
39677	chr1	Liftoff	gene	16698966	16700095	.	-	.	ID=LOC105376805;gene_name=LOC105376805;db_xref=GeneID:105376805;description=uncharacterized LOC105376805;gbkey=Gene;gene=LOC105376805;gene_biotype=lncRNA;coverage=1.0;sequence_ID=0.998;extra_copy_number=0;copy_num_ID=LOC105376805_0
39690	chr1	Liftoff	gene	16700106	16700179	.	+	.	ID=TRN-GTT4-1;gene_name=TRN-GTT4-1;db_xref=HGNC:HGNC:33197;gbkey=Gene;gene=TRN-GTT4-1;gene_biotype=tRNA;coverage=1.0;sequence_ID=1.0;extra_copy_number=0;copy_num_ID=TRN-GTT4-1_0
39693	chr1	Liftoff	gene	16706420	16706583	.	+	.	ID=RNU1-2;gene_name=RNU1-2;db_xref=HGNC:HGNC:10123;description=RNA%2C U1 small nuclear 2;gbkey=Gene;gene=RNU1-2;gene_biotype=snRNA;gene_synonym=U1C21;coverage=1.0;sequence_ID=1.0;extra_copy_number=0;copy_num_ID=RNU1-2_0
39696	chr1	Liftoff	gene	16724529	16783391	.	+	.	ID=CROCC;gene_name=CROCC;db_xref=MIM:615776;description=ciliary rootlet coiled-coil%2C rootletin;gbkey=Gene;gene=CROCC;gene_biotype=protein_coding;gene_synonym=TAX1BP2;coverage=1.0;sequence_ID=0.999;valid_ORFs=9;extra_copy_number=0;copy_num_ID=CROCC_0
40348	chr1	Liftoff	gene	16784929	16792008	.	-	.	ID=MFAP2;gene_name=MFAP2;db_xref=MIM:156790;description=microfibril associated protein 2;gbkey=Gene;gene=MFAP2;gene_biotype=protein_coding;gene_synonym=MAGP1;coverage=1.0;sequence_ID=0.998;valid_ORFs=5;extra_copy_number=0;copy_num_ID=MFAP2_0
40439	chr1	Liftoff	gene	16786288	16788222	.	+	.	ID=LOC105376806;gene_name=LOC105376806;db_xref=GeneID:105376806;gbkey=Gene;gene=LOC105376806;gene_biotype=lncRNA;coverage=1.0;sequence_ID=1.0;extra_copy_number=0;copy_num_ID=LOC105376806_0
40443	chr1	Liftoff	gene	16796381	16822349	.	-	.	ID=ATP13A2;gene_name=ATP13A2;db_xref=MIM:610513;description=ATPase cation transporting 13A2;gbkey=Gene;gene=ATP13A2;gene_biotype=protein_coding;gene_synonym=SPG78;coverage=1.0;sequence_ID=0.998;valid_ORFs=43;extra_copy_number=0;copy_num_ID=ATP13A2_0
42913	chr1	Liftoff	gene	16829151	16864469	.	-	.	ID=SDHB;gene_name=SDHB;db_xref=MIM:185470;description=succinate dehydrogenase complex iron sulfur subunit B;gbkey=Gene;gene=SDHB;gene_biotype=protein_coding;gene_synonym=SDHIP;coverage=1.0;sequence_ID=0.998;valid_ORFs=1;extra_copy_number=0;copy_num_ID=SDHB_0
42931	chr1	Liftoff	gene	16877198	16929905	.	-	.	ID=PADI2;gene_name=PADI2;db_xref=MIM:607935;description=peptidyl arginine deiminase 2;gbkey=Gene;gene=PADI2;gene_biotype=protein_coding;gene_synonym=PDI2;coverage=0.999;sequence_ID=0.997;valid_ORFs=3;extra_copy_number=0;copy_num_ID=PADI2_0
43005	chr1	Liftoff	gene	16922240	16924299	.	+	.	ID=LOC124903861;gene_name=LOC124903861;db_xref=GeneID:124903861;gbkey=Gene;gene=LOC124903861;gene_biotype=lncRNA;coverage=1.0;sequence_ID=0.997;extra_copy_number=0;copy_num_ID=LOC124903861_0
43010	chr1	Liftoff	gene	16946129	16949418	.	+	.	ID=LOC105376808;gene_name=LOC105376808;db_xref=GeneID:105376808;gbkey=Gene;gene=LOC105376808;gene_biotype=lncRNA;coverage=1.0;sequence_ID=0.993;extra_copy_number=0;copy_num_ID=LOC105376808_0
43015	chr1	Liftoff	gene	17001097	17007668	.	+	.	ID=LINC02783;gene_name=LINC02783;db_xref=HGNC:HGNC:54303;description=long intergenic non-protein coding RNA 2783;gbkey=Gene;gene=LINC02783;gene_biotype=lncRNA;coverage=1.0;sequence_ID=1.0;extra_copy_number=0;copy_num_ID=LINC02783_0
43021	chr1	Liftoff	gene	17016414	17057242	.	+	.	ID=PADI1;gene_name=PADI1;db_xref=MIM:607934;description=peptidyl arginine deiminase 1;gbkey=Gene;gene=PADI1;gene_biotype=protein_coding;gene_synonym=PDI1;coverage=1.0;sequence_ID=0.999;valid_ORFs=7;extra_copy_number=0;copy_num_ID=PADI1_0
43261	chr1	Liftoff	gene	17060334	17095464	.	+	.	ID=PADI3;gene_name=PADI3;db_xref=MIM:606755;description=peptidyl arginine deiminase 3;gbkey=Gene;gene=PADI3;gene_biotype=protein_coding;gene_synonym=UHS1;coverage=1.0;sequence_ID=0.998;valid_ORFs=4;extra_copy_number=0;copy_num_ID=PADI3_0
43376	chr1	Liftoff	gene	17089119	17089205	.	+	.	ID=MIR3972;gene_name=MIR3972;db_xref=miRBase:MI0016990;description=microRNA 3972;gbkey=Gene;gene=MIR3972;gene_biotype=miRNA;coverage=1.0;sequence_ID=0.990;extra_copy_number=0;copy_num_ID=MIR3972_0
43381	chr1	Liftoff	gene	17122255	17177953	.	+	.	ID=PADI4;gene_name=PADI4;db_xref=MIM:605347;description=peptidyl arginine deiminase 4;gbkey=Gene;gene=PADI4;gene_biotype=protein_coding;gene_synonym=PDI5;coverage=1.0;sequence_ID=0.998;valid_ORFs=9;extra_copy_number=0;copy_num_ID=PADI4_0
43612	chr1	Liftoff	gene	17186145	17215646	.	+	.	ID=PADI6;gene_name=PADI6;db_xref=MIM:610363;description=peptidyl arginine deiminase 6;gbkey=Gene;gene=PADI6;gene_biotype=protein_coding;gene_synonym=PREMBL2;coverage=1.0;sequence_ID=1.0;valid_ORFs=1;extra_copy_number=0;copy_num_ID=PADI6_0
43646	chr1	Liftoff	gene	17220707	17253705	.	-	.	ID=RCC2;gene_name=RCC2;db_xref=MIM:609587;description=regulator of chromosome condensation 2;gbkey=Gene;gene=RCC2;gene_biotype=protein_coding;gene_synonym=TD-60;coverage=1.0;sequence_ID=1.0;valid_ORFs=2;extra_copy_number=0;copy_num_ID=RCC2_0
43698	chr1	Liftoff	gene	17220708	17221329	.	+	.	ID=RCC2-AS1;gene_name=RCC2-AS1;db_xref=HGNC:HGNC:41262;description=RCC2 antisense RNA 1;gbkey=Gene;gene=RCC2-AS1;gene_biotype=antisense_RNA;gene_synonym=LCPAT1;coverage=1.0;sequence_ID=1.0;extra_copy_number=0;copy_num_ID=RCC2-AS1_0
43702	chr1	Liftoff	gene	17254164	17255571	.	-	.	ID=LOC124903862;gene_name=LOC124903862;db_xref=GeneID:124903862;gbkey=Gene;gene=LOC124903862;gene_biotype=lncRNA;coverage=1.0;sequence_ID=1.0;extra_copy_number=0;copy_num_ID=LOC124903862_0
43706	chr1	Liftoff	gene	17263787	17263887	.	+	.	ID=LOC124904837;gene_name=LOC124904837;db_xref=GeneID:124904837;gbkey=Gene;gene=LOC124904837;gene_biotype=snoRNA;coverage=1.0;sequence_ID=1.0;extra_copy_number=0;copy_num_ID=LOC124904837_0
43709	chr1	Liftoff	gene	17327447	17513168	.	+	.	ID=ARHGEF10L;gene_name=ARHGEF10L;db_xref=MIM:612494;description=Rho guanine nucleotide exchange factor 10 like;gbkey=Gene;gene=ARHGEF10L;gene_biotype=protein_coding;gene_synonym=GrinchGEF;coverage=1.0;sequence_ID=0.999;valid_ORFs=39;extra_copy_number=0;copy_num_ID=ARHGEF10L_0
45804	chr1	Liftoff	gene	17532487	17537648	.	+	.	ID=LINC02810;gene_name=LINC02810;db_xref=HGNC:HGNC:54342;gbkey=Gene;gene=LINC02810;gene_biotype=lncRNA;coverage=1.0;sequence_ID=1.0;extra_copy_number=0;copy_num_ID=LINC02810_0
45825	chr1	Liftoff	gene	17570669	17642450	.	+	.	ID=ACTL8;gene_name=ACTL8;db_xref=HGNC:HGNC:24018;description=actin like 8;gbkey=Gene;gene=ACTL8;gene_biotype=protein_coding;gene_synonym=CT57;coverage=1.0;sequence_ID=1.0;valid_ORFs=2;extra_copy_number=0;copy_num_ID=ACTL8_0
45838	chr1	Liftoff	gene	17816123	17826130	.	-	.	ID=LOC105376809;gene_name=LOC105376809;db_xref=GeneID:105376809;gbkey=Gene;gene=LOC105376809;gene_biotype=lncRNA;coverage=1.0;sequence_ID=0.997;extra_copy_number=0;copy_num_ID=LOC105376809_0
45853	chr1	Liftoff	gene	17859438	17872481	.	+	.	ID=LOC105376812;gene_name=LOC105376812;db_xref=GeneID:105376812;gbkey=Gene;gene=LOC105376812;gene_biotype=lncRNA;coverage=1.0;sequence_ID=1.0;extra_copy_number=0;copy_num_ID=LOC105376812_0
45858	chr1	Liftoff	gene	17885763	17894520	.	+	.	ID=LINC01654;gene_name=LINC01654;db_xref=HGNC:HGNC:52442;description=long intergenic non-protein coding RNA 1654;gbkey=Gene;gene=LINC01654;gene_biotype=lncRNA;coverage=1.0;sequence_ID=1.0;extra_copy_number=0;copy_num_ID=LINC01654_0
45863	chr1	Liftoff	gene	17927918	18198544	.	+	.	ID=IGSF21;gene_name=IGSF21;db_xref=HGNC:HGNC:28246;description=immunoglobin superfamily member 21;gbkey=Gene;gene=IGSF21;gene_biotype=protein_coding;coverage=1.0;sequence_ID=0.999;valid_ORFs=4;extra_copy_number=0;copy_num_ID=IGSF21_0
45902	chr1	Liftoff	gene	17980155	17996138	.	-	.	ID=IGSF21-AS1;gene_name=IGSF21-AS1;db_xref=HGNC:HGNC:41190;gbkey=Gene;gene=IGSF21-AS1;gene_biotype=lncRNA;coverage=1.0;sequence_ID=0.998;extra_copy_number=0;copy_num_ID=IGSF21-AS1_0
45955	chr1	Liftoff	gene	18082754	18083657	.	-	.	ID=LOC124903864;gene_name=LOC124903864;db_xref=GeneID:124903864;gbkey=Gene;gene=LOC124903864;gene_biotype=lncRNA;coverage=1.0;sequence_ID=0.998;extra_copy_number=0;copy_num_ID=LOC124903864_0
45977	chr1	Liftoff	gene	18109284	18118506	.	-	.	ID=LOC124903863;gene_name=LOC124903863;db_xref=GeneID:124903863;gbkey=Gene;gene=LOC124903863;gene_biotype=lncRNA;coverage=0.999;sequence_ID=0.999;extra_copy_number=0;copy_num_ID=LOC124903863_0
45981	chr1	Liftoff	gene	18205804	18209101	.	+	.	ID=LOC124903865;gene_name=LOC124903865;db_xref=GeneID:124903865;gbkey=Gene;gene=LOC124903865;gene_biotype=lncRNA;coverage=1.0;sequence_ID=0.999;extra_copy_number=0;copy_num_ID=LOC124903865_0
45985	chr1	Liftoff	gene	18301029	18306073	.	+	.	ID=KLHDC7A;gene_name=KLHDC7A;db_xref=HGNC:HGNC:26791;description=kelch domain containing 7A;gbkey=Gene;gene=KLHDC7A;gene_biotype=protein_coding;coverage=1.0;sequence_ID=0.998;valid_ORFs=1;extra_copy_number=0;copy_num_ID=KLHDC7A_0
45989	chr1	Liftoff	gene	18333064	18333451	.	+	.	ID=DYNLL1P3;gene_name=DYNLL1P3;db_xref=HGNC:HGNC:49654;description=dynein light chain LC8-type 1 pseudogene 3;gbkey=Gene;gene=DYNLL1P3;gene_biotype=pseudogene;pseudo=true;coverage=1.0;sequence_ID=1.0;extra_copy_number=0;copy_num_ID=DYNLL1P3_0
45990	chr1	Liftoff	gene	18450908	18568930	.	+	.	ID=PAX7;gene_name=PAX7;db_xref=MIM:167410;description=paired box 7;gbkey=Gene;gene=PAX7;gene_biotype=protein_coding;gene_synonym=RMS2;coverage=1.0;sequence_ID=1.0;valid_ORFs=3;extra_copy_number=0;copy_num_ID=PAX7_0
46044	chr1	Liftoff	gene	18659394	18679451	.	-	.	ID=TAS1R2;gene_name=TAS1R2;db_xref=MIM:606226;description=taste 1 receptor member 2;gbkey=Gene;gene=TAS1R2;gene_biotype=protein_coding;gene_synonym=TR2;coverage=1.0;sequence_ID=0.999;valid_ORFs=1;extra_copy_number=0;copy_num_ID=TAS1R2_0
46058	chr1	Liftoff	gene	18691214	18722363	.	-	.	ID=ALDH4A1;gene_name=ALDH4A1;db_xref=MIM:606811;description=aldehyde dehydrogenase 4 family member A1;gbkey=Gene;gene=ALDH4A1;gene_biotype=protein_coding;gene_synonym=P5CDh;coverage=1.0;sequence_ID=1.0;valid_ORFs=4;extra_copy_number=0;copy_num_ID=ALDH4A1_0
46180	chr1	Liftoff	gene	18703009	18703082	.	-	.	ID=MIR4695;gene_name=MIR4695;db_xref=miRBase:MI0017328;description=microRNA 4695;gbkey=Gene;gene=MIR4695;gene_biotype=miRNA;coverage=1.0;sequence_ID=1.0;extra_copy_number=0;copy_num_ID=MIR4695_0
46187	chr1	Liftoff	gene	18716879	18716956	.	-	.	ID=MIR1290;gene_name=MIR1290;db_xref=miRBase:MI0006352;description=microRNA 1290;gbkey=Gene;gene=MIR1290;gene_biotype=miRNA;gene_synonym=MIRN1290;coverage=1.0;sequence_ID=1.0;extra_copy_number=0;copy_num_ID=MIR1290_0
46192	chr1	Liftoff	gene	18721921	18723179	.	+	.	ID=LOC124903866;gene_name=LOC124903866;db_xref=GeneID:124903866;gbkey=Gene;gene=LOC124903866;gene_biotype=lncRNA;coverage=1.0;sequence_ID=1.0;extra_copy_number=0;copy_num_ID=LOC124903866_0
46196	chr1	Liftoff	gene	18724088	18776570	.	-	.	ID=IFFO2;gene_name=IFFO2;db_xref=HGNC:HGNC:27006;description=intermediate filament family orphan 2;gbkey=Gene;gene=IFFO2;gene_biotype=protein_coding;coverage=1.0;sequence_ID=0.999;valid_ORFs=3;extra_copy_number=0;copy_num_ID=IFFO2_0
46248	chr1	Liftoff	gene	18788086	18871366	.	-	.	ID=LOC105376815;gene_name=LOC105376815;db_xref=GeneID:105376815;gbkey=Gene;gene=LOC105376815;gene_biotype=lncRNA;coverage=1.0;sequence_ID=0.998;extra_copy_number=0;copy_num_ID=LOC105376815_0
46261	chr1	Liftoff	gene	18898062	19033778	.	-	.	ID=UBR4;gene_name=UBR4;db_xref=MIM:609890;description=ubiquitin protein ligase E3 component n-recognin 4;gbkey=Gene;gene=UBR4;gene_biotype=protein_coding;gene_synonym=ZUBR1;coverage=1.0;sequence_ID=0.999;valid_ORFs=50;extra_copy_number=0;copy_num_ID=UBR4_0
56962	chr1	Liftoff	gene	19033898	19064234	.	+	.	ID=EMC1-AS1;gene_name=EMC1-AS1;db_xref=HGNC:HGNC:54050;description=EMC1 antisense RNA 1;gbkey=Gene;gene=EMC1-AS1;gene_biotype=lncRNA;coverage=1.0;sequence_ID=0.999;extra_copy_number=0;copy_num_ID=EMC1-AS1_0
56969	chr1	Liftoff	gene	19039172	19075048	.	-	.	ID=EMC1;gene_name=EMC1;db_xref=MIM:616846;description=ER membrane protein complex subunit 1;gbkey=Gene;gene=EMC1;gene_biotype=protein_coding;gene_synonym=KIAA0090;coverage=0.999;sequence_ID=0.997;valid_ORFs=6;extra_copy_number=0;copy_num_ID=EMC1_0
57254	chr1	Liftoff	gene	19075329	19083650	.	+	.	ID=MRTO4;gene_name=MRTO4;db_xref=HGNC:HGNC:18477;description=MRT4 homolog%2C ribosome maturation factor;gbkey=Gene;gene=MRTO4;gene_biotype=protein_coding;gene_synonym=MRT4;coverage=0.999;sequence_ID=0.996;valid_ORFs=2;extra_copy_number=0;copy_num_ID=MRTO4_0
57287	chr1	Liftoff	gene	19089504	19097648	.	-	.	ID=AKR7L;gene_name=AKR7L;db_xref=MIM:608478;description=aldo-keto reductase family 7 like (gene/pseudogene);gbkey=Gene;gene=AKR7L;gene_biotype=transcribed_pseudogene;gene_synonym=AKR7A4;pseudo=true;coverage=1.0;sequence_ID=1.0;extra_copy_number=0;copy_num_ID=AKR7L_0
57302	chr1	Liftoff	gene	19097755	19112298	.	-	.	ID=AKR7A3;gene_name=AKR7A3;db_xref=MIM:608477;description=aldo-keto reductase family 7 member A3;gbkey=Gene;gene=AKR7A3;gene_biotype=protein_coding;gene_synonym=AFAR2;coverage=1.0;sequence_ID=1.0;valid_ORFs=3;extra_copy_number=0;copy_num_ID=AKR7A3_0
57342	chr1	Liftoff	gene	19111588	19128882	.	+	.	ID=LOC124903867;gene_name=LOC124903867;db_xref=GeneID:124903867;gbkey=Gene;gene=LOC124903867;gene_biotype=lncRNA;coverage=0.999;sequence_ID=0.997;extra_copy_number=0;copy_num_ID=LOC124903867_0
57347	chr1	Liftoff	gene	19116775	19119264	.	-	.	ID=LOC100506730;gene_name=LOC100506730;db_xref=GeneID:100506730;description=uncharacterized LOC100506730;gbkey=Gene;gene=LOC100506730;gene_biotype=lncRNA;coverage=1.0;sequence_ID=0.999;extra_copy_number=0;copy_num_ID=LOC100506730_0
57350	chr1	Liftoff	gene	19126242	19135681	.	-	.	ID=AKR7A2;gene_name=AKR7A2;db_xref=MIM:603418;description=aldo-keto reductase family 7 member A2;gbkey=Gene;gene=AKR7A2;gene_biotype=protein_coding;gene_synonym=AKR7;coverage=1.0;sequence_ID=1.0;valid_ORFs=3;extra_copy_number=0;copy_num_ID=AKR7A2_0
57379	chr1	Liftoff	gene	19128611	19128715	.	-	.	ID=RNU6-1099P;gene_name=RNU6-1099P;db_xref=HGNC:HGNC:48062;description=RNA%2C U6 small nuclear 1099%2C pseudogene;gbkey=Gene;gene=RNU6-1099P;gene_biotype=pseudogene;pseudo=true;coverage=1.0;sequence_ID=1.0;extra_copy_number=0;copy_num_ID=RNU6-1099P_0
57389	chr1	Liftoff	gene	19135861	19157998	.	+	.	ID=SLC66A1;gene_name=SLC66A1;db_xref=MIM:614760;description=solute carrier family 66 member 1;gbkey=Gene;gene=SLC66A1;gene_biotype=protein_coding;gene_synonym=PQLC2;coverage=1.0;sequence_ID=0.999;valid_ORFs=8;extra_copy_number=0;copy_num_ID=SLC66A1_0
57562	chr1	Liftoff	gene	19162310	19308992	.	-	.	ID=CAPZB;gene_name=CAPZB;db_xref=MIM:601572;description=capping actin protein of muscle Z-line subunit beta;gbkey=Gene;gene=CAPZB;gene_biotype=protein_coding;gene_synonym=CAPZ;coverage=1.0;sequence_ID=0.999;valid_ORFs=12;extra_copy_number=0;copy_num_ID=CAPZB_0
57768	chr1	Liftoff	gene	19232202	19239918	.	+	.	ID=LOC124903868;gene_name=LOC124903868;db_xref=GeneID:124903868;gbkey=Gene;gene=LOC124903868;gene_biotype=lncRNA;coverage=1.0;sequence_ID=1.0;extra_copy_number=0;copy_num_ID=LOC124903868_0
57774	chr1	Liftoff	gene	19247887	19248102	.	+	.	ID=RN7SL277P;gene_name=RN7SL277P;db_xref=HGNC:HGNC:46293;description=RNA%2C 7SL%2C cytoplasmic 277%2C pseudogene;gbkey=Gene;gene=RN7SL277P;gene_biotype=pseudogene;pseudo=true;coverage=1.0;sequence_ID=0.995;extra_copy_number=0;copy_num_ID=RN7SL277P_0
57775	chr1	Liftoff	gene	19263397	19270033	.	+	.	ID=LOC124903869;gene_name=LOC124903869;db_xref=GeneID:124903869;gbkey=Gene;gene=LOC124903869;gene_biotype=lncRNA;coverage=1.0;sequence_ID=0.997;extra_copy_number=0;copy_num_ID=LOC124903869_0
57780	chr1	Liftoff	gene	19307973	19355220	.	+	.	ID=LOC105376819;gene_name=LOC105376819;db_xref=GeneID:105376819;gbkey=Gene;gene=LOC105376819;gene_biotype=lncRNA;coverage=1.0;sequence_ID=0.999;extra_copy_number=0;copy_num_ID=LOC105376819_0
57799	chr1	Liftoff	gene	19333313	19335906	.	-	.	ID=LOC105376818;gene_name=LOC105376818;db_xref=GeneID:105376818;gbkey=Gene;gene=LOC105376818;gene_biotype=lncRNA;coverage=1.0;sequence_ID=1.0;extra_copy_number=0;copy_num_ID=LOC105376818_0
57804	chr1	Liftoff	gene	19334016	19334156	.	+	.	ID=RNU4-28P;gene_name=RNU4-28P;db_xref=HGNC:HGNC:46964;description=RNA%2C U4 small nuclear 28%2C pseudogene;gbkey=Gene;gene=RNU4-28P;gene_biotype=pseudogene;pseudo=true;coverage=1.0;sequence_ID=1.0;extra_copy_number=0;copy_num_ID=RNU4-28P_0
57805	chr1	Liftoff	gene	19335963	19353272	.	-	.	ID=LOC105376817;gene_name=LOC105376817;db_xref=GeneID:105376817;gbkey=Gene;gene=LOC105376817;gene_biotype=lncRNA;coverage=1.0;sequence_ID=1.0;extra_copy_number=0;copy_num_ID=LOC105376817_0
57811	chr1	Liftoff	gene	19355603	19355707	.	-	.	ID=LOC124904816;gene_name=LOC124904816;db_xref=GeneID:124904816;gbkey=Gene;gene=LOC124904816;gene_biotype=snoRNA;coverage=1.0;sequence_ID=1.0;extra_copy_number=0;copy_num_ID=LOC124904816_0
57814	chr1	Liftoff	gene	19415246	19420276	.	-	.	ID=MICOS10-DT;gene_name=MICOS10-DT;db_xref=HGNC:HGNC:55676;description=MICOS10 divergent transcript;gbkey=Gene;gene=MICOS10-DT;gene_biotype=lncRNA;coverage=1.0;sequence_ID=1.0;extra_copy_number=0;copy_num_ID=MICOS10-DT_0
57818	chr1	Liftoff	gene	19420423	19453202	.	+	.	ID=MICOS10;gene_name=MICOS10;db_xref=MIM:616574;description=mitochondrial contact site and cristae organizing system subunit 10;gbkey=Gene;gene=MICOS10;gene_biotype=protein_coding;gene_synonym=MIO10;coverage=0.983;sequence_ID=0.982;valid_ORFs=3;extra_copy_number=0;copy_num_ID=MICOS10_0
57819	chr1	Liftoff	gene	19420423	19481830	.	+	.	ID=MICOS10-NBL1;gene_name=MICOS10-NBL1;db_xref=HGNC:HGNC:48338;description=MICOS10-NBL1 readthrough;gbkey=Gene;gene=MICOS10-NBL1;gene_biotype=protein_coding;gene_synonym=NBL1;coverage=1.0;sequence_ID=0.999;valid_ORFs=2;extra_copy_number=0;copy_num_ID=MICOS10-NBL1_0
57876	chr1	Liftoff	gene	19431251	19432088	.	+	.	ID=RPS14P3;gene_name=RPS14P3;db_xref=HGNC:HGNC:35797;description=ribosomal protein S14 pseudogene 3;gbkey=Gene;gene=RPS14P3;gene_biotype=transcribed_pseudogene;gene_synonym=RPS14_1_16;pseudo=true;coverage=1.0;sequence_ID=0.998;extra_copy_number=0;copy_num_ID=RPS14P3_0
57879	chr1	Liftoff	gene	19466606	19481830	.	+	.	ID=NBL1;gene_name=NBL1;db_xref=MIM:600613;description=NBL1%2C DAN family BMP antagonist;gbkey=Gene;gene=NBL1;gene_biotype=protein_coding;gene_synonym=NO3;coverage=1.0;sequence_ID=0.999;valid_ORFs=8;extra_copy_number=0;copy_num_ID=NBL1_0
57946	chr1	Liftoff	gene	19488252	19504342	.	+	.	ID=HTR6;gene_name=HTR6;db_xref=MIM:601109;description=5-hydroxytryptamine receptor 6;gbkey=Gene;gene=HTR6;gene_biotype=protein_coding;gene_synonym=5-HT6R;coverage=1.0;sequence_ID=1.0;valid_ORFs=1;extra_copy_number=0;copy_num_ID=HTR6_0
57954	chr1	Liftoff	gene	19505616	19623290	.	-	.	ID=TMCO4;gene_name=TMCO4;db_xref=HGNC:HGNC:27393;description=transmembrane and coiled-coil domains 4;gbkey=Gene;gene=TMCO4;gene_biotype=protein_coding;coverage=1.0;sequence_ID=0.999;valid_ORFs=17;extra_copy_number=0;copy_num_ID=TMCO4_0
58482	chr1	Liftoff	gene	19637417	19638671	.	-	.	ID=RNF186;gene_name=RNF186;db_xref=MIM:617163;description=ring finger protein 186;gbkey=Gene;gene=RNF186;gene_biotype=protein_coding;coverage=1.0;sequence_ID=1.0;valid_ORFs=1;extra_copy_number=0;copy_num_ID=RNF186_0
58486	chr1	Liftoff	gene	19683579	19712549	.	-	.	ID=LOC105376823;gene_name=LOC105376823;db_xref=GeneID:105376823;gbkey=Gene;gene=LOC105376823;gene_biotype=lncRNA;coverage=1.0;sequence_ID=1.0;extra_copy_number=0;copy_num_ID=LOC105376823_0
58495	chr1	Liftoff	gene	19705780	19736328	.	+	.	ID=OTUD3;gene_name=OTUD3;db_xref=MIM:611758;description=OTU deubiquitinase 3;gbkey=Gene;gene=OTUD3;gene_biotype=protein_coding;gene_synonym=DUBA4;coverage=1.0;sequence_ID=0.999;valid_ORFs=7;extra_copy_number=0;copy_num_ID=OTUD3_0
58606	chr1	Liftoff	gene	19743391	19746999	.	-	.	ID=PLA2G2E;gene_name=PLA2G2E;db_xref=MIM:618320;description=phospholipase A2 group IIE;gbkey=Gene;gene=PLA2G2E;gene_biotype=protein_coding;gene_synonym=sPLA2-IIE;coverage=1.0;sequence_ID=1.0;valid_ORFs=1;extra_copy_number=0;copy_num_ID=PLA2G2E_0
58616	chr1	Liftoff	gene	19794654	19794954	.	+	.	ID=RN7SL304P;gene_name=RN7SL304P;db_xref=HGNC:HGNC:46320;description=RNA%2C 7SL%2C cytoplasmic 304%2C pseudogene;gbkey=Gene;gene=RN7SL304P;gene_biotype=pseudogene;pseudo=true;coverage=1.0;sequence_ID=0.990;extra_copy_number=0;copy_num_ID=RN7SL304P_0
58617	chr1	Liftoff	gene	19799116	19804113	.	-	.	ID=PLA2G2A;gene_name=PLA2G2A;db_xref=MIM:172411;description=phospholipase A2 group IIA;gbkey=Gene;gene=PLA2G2A;gene_biotype=protein_coding;gene_synonym=sPLA2;coverage=1.0;sequence_ID=1.0;valid_ORFs=8;extra_copy_number=0;copy_num_ID=PLA2G2A_0
58703	chr1	Liftoff	gene	19852092	19915547	.	+	.	ID=PLA2G5;gene_name=PLA2G5;db_xref=MIM:601192;description=phospholipase A2 group V;gbkey=Gene;gene=PLA2G5;gene_biotype=protein_coding;gene_synonym=PLA2-10;coverage=1.0;sequence_ID=0.998;valid_ORFs=17;extra_copy_number=0;copy_num_ID=PLA2G5_0
58916	chr1	Liftoff	gene	19862614	19863128	.	+	.	ID=LOC100419911;gene_name=LOC100419911;db_xref=GeneID:100419911;description=prenylcysteine oxidase 1 pseudogene;gbkey=Gene;gene=LOC100419911;gene_biotype=pseudogene;pseudo=true;coverage=1.0;sequence_ID=1.0;extra_copy_number=0;copy_num_ID=LOC100419911_0
58927	chr1	Liftoff	gene	19935588	19943185	.	-	.	ID=PLA2G2D;gene_name=PLA2G2D;db_xref=MIM:605630;description=phospholipase A2 group IID;gbkey=Gene;gene=PLA2G2D;gene_biotype=protein_coding;gene_synonym=SPLASH;coverage=1.0;sequence_ID=0.998;valid_ORFs=2;extra_copy_number=0;copy_num_ID=PLA2G2D_0
58944	chr1	Liftoff	gene	19962968	19974030	.	+	.	ID=PLA2G2F;gene_name=PLA2G2F;db_xref=MIM:616793;description=phospholipase A2 group IIF;gbkey=Gene;gene=PLA2G2F;gene_biotype=protein_coding;gene_synonym=sPLA2-IIF;coverage=1.0;sequence_ID=0.999;valid_ORFs=4;extra_copy_number=0;copy_num_ID=PLA2G2F_0
58989	chr1	Liftoff	gene	19977863	19984213	.	+	.	ID=LOC117779438;gene_name=LOC117779438;db_xref=GeneID:117779438;description=uncharacterized LOC117779438;gbkey=Gene;gene=LOC117779438;gene_biotype=lncRNA;coverage=0.999;sequence_ID=0.998;extra_copy_number=0;copy_num_ID=LOC117779438_0
58995	chr1	Liftoff	gene	19986700	20010162	.	-	.	ID=PLA2G2C;gene_name=PLA2G2C;db_xref=HGNC:HGNC:9032;description=phospholipase A2 group IIC;gbkey=Gene;gene=PLA2G2C;gene_biotype=protein_coding;gene_synonym=UBXN10-AS1;coverage=1.0;sequence_ID=0.998;valid_ORFs=3;extra_copy_number=0;copy_num_ID=PLA2G2C_0
59025	chr1	Liftoff	gene	20006975	20019694	.	+	.	ID=UBXN10;gene_name=UBXN10;db_xref=MIM:616783;description=UBX domain protein 10;gbkey=Gene;gene=UBXN10;gene_biotype=protein_coding;gene_synonym=UBXD3;coverage=1.0;sequence_ID=0.999;valid_ORFs=3;extra_copy_number=0;copy_num_ID=UBXN10_0
59041	chr1	Liftoff	gene	20020949	20026469	.	+	.	ID=LOC105376825;gene_name=LOC105376825;db_xref=GeneID:105376825;gbkey=Gene;gene=LOC105376825;gene_biotype=lncRNA;coverage=1.0;sequence_ID=1.0;extra_copy_number=0;copy_num_ID=LOC105376825_0
59046	chr1	Liftoff	gene	20034364	20036999	.	-	.	ID=LOC105376826;gene_name=LOC105376826;db_xref=GeneID:105376826;gbkey=Gene;gene=LOC105376826;gene_biotype=lncRNA;coverage=1.0;sequence_ID=0.997;extra_copy_number=0;copy_num_ID=LOC105376826_0
59054	chr1	Liftoff	gene	20066752	20068312	.	+	.	ID=LINC01757;gene_name=LINC01757;db_xref=HGNC:HGNC:52546;description=long intergenic non-protein coding RNA 1757;gbkey=Gene;gene=LINC01757;gene_biotype=lncRNA;coverage=1.0;sequence_ID=1.0;extra_copy_number=0;copy_num_ID=LINC01757_0
59058	chr1	Liftoff	gene	20095203	20098094	.	+	.	ID=LOC105376828;gene_name=LOC105376828;db_xref=GeneID:105376828;gbkey=Gene;gene=LOC105376828;gene_biotype=lncRNA;coverage=1.0;sequence_ID=0.998;extra_copy_number=0;copy_num_ID=LOC105376828_0
59071	chr1	Liftoff	gene	20114458	20183107	.	+	.	ID=VWA5B1;gene_name=VWA5B1;db_xref=HGNC:HGNC:26538;description=von Willebrand factor A domain containing 5B1;gbkey=Gene;gene=VWA5B1;gene_biotype=protein_coding;coverage=1.0;sequence_ID=0.999;valid_ORFs=15;extra_copy_number=0;copy_num_ID=VWA5B1_0
59660	chr1	Liftoff	gene	20163098	20164376	.	+	.	ID=LOC124903870;gene_name=LOC124903870;db_xref=GeneID:124903870;gbkey=Gene;gene=LOC124903870;gene_biotype=lncRNA;coverage=1.0;sequence_ID=1.0;extra_copy_number=0;copy_num_ID=LOC124903870_0
59664	chr1	Liftoff	gene	20183390	20252834	.	-	.	ID=LINC01141;gene_name=LINC01141;db_xref=HGNC:HGNC:49455;description=long intergenic non-protein coding RNA 1141;gbkey=Gene;gene=LINC01141;gene_biotype=lncRNA;coverage=0.997;sequence_ID=0.996;extra_copy_number=0;copy_num_ID=LINC01141_0
59678	chr1	Liftoff	gene	20301176	20303747	.	+	.	ID=LOC124903871;gene_name=LOC124903871;db_xref=GeneID:124903871;gbkey=Gene;gene=LOC124903871;gene_biotype=lncRNA;coverage=1.0;sequence_ID=1.0;extra_copy_number=0;copy_num_ID=LOC124903871_0
59682	chr1	Liftoff	gene	20307345	20311164	.	-	.	ID=CAMK2N1;gene_name=CAMK2N1;db_xref=MIM:614986;description=calcium/calmodulin dependent protein kinase II inhibitor 1;gbkey=Gene;gene=CAMK2N1;gene_biotype=protein_coding;gene_synonym=PRO1489;coverage=1.0;sequence_ID=1.0;valid_ORFs=1;extra_copy_number=0;copy_num_ID=CAMK2N1_0
59688	chr1	Liftoff	gene	20324399	20333099	.	-	.	ID=MUL1;gene_name=MUL1;db_xref=MIM:612037;description=mitochondrial E3 ubiquitin protein ligase 1;gbkey=Gene;gene=MUL1;gene_biotype=protein_coding;gene_synonym=RNF218;coverage=0.999;sequence_ID=0.997;valid_ORFs=2;extra_copy_number=0;copy_num_ID=MUL1_0
59707	chr1	Liftoff	gene	20350902	20351764	.	+	.	ID=RPS4XP4;gene_name=RPS4XP4;db_xref=HGNC:HGNC:36545;description=ribosomal protein S4X pseudogene 4;gbkey=Gene;gene=RPS4XP4;gene_biotype=pseudogene;gene_synonym=RPS4X_1_17;pseudo=true;coverage=1.0;sequence_ID=0.998;extra_copy_number=0;copy_num_ID=RPS4XP4_0
59708	chr1	Liftoff	gene	20377527	20379974	.	+	.	ID=FAM43B;gene_name=FAM43B;db_xref=HGNC:HGNC:31791;description=family with sequence similarity 43 member B;gbkey=Gene;gene=FAM43B;gene_biotype=protein_coding;coverage=1.0;sequence_ID=1.0;valid_ORFs=1;extra_copy_number=0;copy_num_ID=FAM43B_0
59712	chr1	Liftoff	gene	20414047	20443922	.	+	.	ID=CDA;gene_name=CDA;db_xref=MIM:123920;description=cytidine deaminase;gbkey=Gene;gene=CDA;gene_biotype=protein_coding;gene_synonym=CDD;coverage=1.0;sequence_ID=0.997;valid_ORFs=1;extra_copy_number=0;copy_num_ID=CDA_0
59722	chr1	Liftoff	gene	20459649	20477706	.	+	.	ID=PINK1;gene_name=PINK1;db_xref=MIM:608309;description=PTEN induced kinase 1;gbkey=Gene;gene=PINK1;gene_biotype=protein_coding;gene_synonym=PARK6;coverage=1.0;sequence_ID=0.998;valid_ORFs=1;extra_copy_number=0;copy_num_ID=PINK1_0
59740	chr1	Liftoff	gene	20459870	20459979	.	+	.	ID=MIR6084;gene_name=MIR6084;db_xref=miRBase:MI0020361;description=microRNA 6084;gbkey=Gene;gene=MIR6084;gene_biotype=miRNA;gene_synonym=hsa-mir-6084;coverage=1.0;sequence_ID=1.0;extra_copy_number=0;copy_num_ID=MIR6084_0
59745	chr1	Liftoff	gene	20468847	20478383	.	-	.	ID=PINK1-AS;gene_name=PINK1-AS;db_xref=HGNC:HGNC:38872;description=PINK1 antisense RNA;gbkey=Gene;gene=PINK1-AS;gene_biotype=antisense_RNA;gene_synonym=PINK1AS;coverage=0.997;sequence_ID=0.992;extra_copy_number=0;copy_num_ID=PINK1-AS_0
59750	chr1	Liftoff	gene	20477979	20487556	.	-	.	ID=DDOST;gene_name=DDOST;db_xref=MIM:602202;description=dolichyl-diphosphooligosaccharide--protein glycosyltransferase non-catalytic subunit;gbkey=Gene;gene=DDOST;gene_biotype=protein_coding;gene_synonym=WBP1;coverage=0.996;sequence_ID=0.995;valid_ORFs=1;extra_copy_number=0;copy_num_ID=DDOST_0
59774	chr1	Liftoff	gene	20487817	20544577	.	-	.	ID=KIF17;gene_name=KIF17;db_xref=MIM:605037;description=kinesin family member 17;gbkey=Gene;gene=KIF17;gene_biotype=protein_coding;gene_synonym=OSM-3;coverage=0.999;sequence_ID=0.998;valid_ORFs=19;extra_copy_number=0;copy_num_ID=KIF17_0
60360	chr1	Liftoff	gene	20546303	20559270	.	-	.	ID=SH2D5;gene_name=SH2D5;db_xref=HGNC:HGNC:28819;description=SH2 domain containing 5;gbkey=Gene;gene=SH2D5;gene_biotype=protein_coding;coverage=1.0;sequence_ID=0.998;valid_ORFs=5;extra_copy_number=0;copy_num_ID=SH2D5_0
60458	chr1	Liftoff	gene	20566829	20613865	.	-	.	ID=HP1BP3;gene_name=HP1BP3;db_xref=MIM:616072;description=heterochromatin protein 1 binding protein 3;gbkey=Gene;gene=HP1BP3;gene_biotype=protein_coding;gene_synonym=HP1BP74;coverage=1.0;sequence_ID=0.999;valid_ORFs=16;extra_copy_number=0;copy_num_ID=HP1BP3_0
60873	chr1	Liftoff	gene	20632859	21003583	.	-	.	ID=EIF4G3;gene_name=EIF4G3;db_xref=MIM:603929;description=eukaryotic translation initiation factor 4 gamma 3;gbkey=Gene;gene=EIF4G3;gene_biotype=protein_coding;gene_synonym=eIF4GII;coverage=1.0;sequence_ID=0.999;valid_ORFs=63;extra_copy_number=0;copy_num_ID=EIF4G3_0
64949	chr1	Liftoff	gene	20667879	20667940	.	+	.	ID=RNU7-200P;gene_name=RNU7-200P;db_xref=HGNC:HGNC:45734;description=RNA%2C U7 small nuclear 200 pseudogene;gbkey=Gene;gene=RNU7-200P;gene_biotype=pseudogene;pseudo=true;coverage=1.0;sequence_ID=1.0;extra_copy_number=0;copy_num_ID=RNU7-200P_0
64950	chr1	Liftoff	gene	20730363	20745918	.	+	.	ID=LOC105376830;gene_name=LOC105376830;db_xref=GeneID:105376830;gbkey=Gene;gene=LOC105376830;gene_biotype=lncRNA;coverage=1.0;sequence_ID=1.0;extra_copy_number=0;copy_num_ID=LOC105376830_0
64965	chr1	Liftoff	gene	20745916	20759280	.	+	.	ID=LOC105376829;gene_name=LOC105376829;db_xref=GeneID:105376829;gbkey=Gene;gene=LOC105376829;gene_biotype=lncRNA;coverage=1.0;sequence_ID=1.0;extra_copy_number=0;copy_num_ID=LOC105376829_0
65020	chr1	Liftoff	gene	20814893	20815011	.	-	.	ID=MIR1256;gene_name=MIR1256;db_xref=miRBase:MI0006390;description=microRNA 1256;gbkey=Gene;gene=MIR1256;gene_biotype=miRNA;gene_synonym=MIRN1256;coverage=1.0;sequence_ID=1.0;extra_copy_number=0;copy_num_ID=MIR1256_0
65025	chr1	Liftoff	gene	20830152	20830605	.	-	.	ID=RPS15AP6;gene_name=RPS15AP6;db_xref=HGNC:HGNC:35657;description=ribosomal protein S15a pseudogene 6;gbkey=Gene;gene=RPS15AP6;gene_biotype=pseudogene;gene_synonym=RPS15A_1_18;pseudo=true;coverage=1.0;sequence_ID=1.0;extra_copy_number=0;copy_num_ID=RPS15AP6_0
65026	chr1	Liftoff	gene	20988155	20988761	.	+	.	ID=HSPE1P27;gene_name=HSPE1P27;db_xref=HGNC:HGNC:49346;description=heat shock protein family E (Hsp10) member 1 pseudogene 27;gbkey=Gene;gene=HSPE1P27;gene_biotype=pseudogene;pseudo=true;coverage=1.0;sequence_ID=1.0;extra_copy_number=0;copy_num_ID=HSPE1P27_0
65027	chr1	Liftoff	gene	21044316	21172559	.	-	.	ID=ECE1;gene_name=ECE1;db_xref=MIM:600423;description=endothelin converting enzyme 1;gbkey=Gene;gene=ECE1;gene_biotype=protein_coding;gene_synonym=ECE;coverage=0.999;sequence_ID=0.999;valid_ORFs=8;extra_copy_number=0;copy_num_ID=ECE1_0
65331	chr1	Liftoff	gene	21089137	21094304	.	+	.	ID=LOC124903872;gene_name=LOC124903872;db_xref=GeneID:124903872;gbkey=Gene;gene=LOC124903872;gene_biotype=lncRNA;coverage=1.0;sequence_ID=0.999;extra_copy_number=0;copy_num_ID=LOC124903872_0
65336	chr1	Liftoff	gene	21120343	21126922	.	+	.	ID=ECE1-AS1;gene_name=ECE1-AS1;db_xref=HGNC:HGNC:40203;description=ECE1 antisense RNA 1;gbkey=Gene;gene=ECE1-AS1;gene_biotype=lncRNA;coverage=1.0;sequence_ID=1.0;extra_copy_number=0;copy_num_ID=ECE1-AS1_0
65341	chr1	Liftoff	gene	21224583	21225345	.	+	.	ID=PPP1R11P1;gene_name=PPP1R11P1;db_xref=HGNC:HGNC:16326;description=protein phosphatase 1 regulatory inhibitor subunit 11 pseudogene 1;gbkey=Gene;gene=PPP1R11P1;gene_biotype=pseudogene;pseudo=true;coverage=1.0;sequence_ID=1.0;extra_copy_number=0;copy_num_ID=PPP1R11P1_0
65342	chr1	Liftoff	gene	21238254	21238788	.	-	.	ID=PDE4DIPP10;gene_name=PDE4DIPP10;db_xref=HGNC:HGNC:55101;description=PDE4DIP pseudogene 10;gbkey=Gene;gene=PDE4DIPP10;gene_biotype=pseudogene;pseudo=true;coverage=1.0;sequence_ID=1.0;extra_copy_number=0;copy_num_ID=PDE4DIPP10_0
65343	chr1	Liftoff	gene	21239465	21243341	.	-	.	ID=LOC105376832;gene_name=LOC105376832;db_xref=GeneID:105376832;gbkey=Gene;gene=LOC105376832;gene_biotype=lncRNA;coverage=1.0;sequence_ID=1.0;extra_copy_number=0;copy_num_ID=LOC105376832_0
65352	chr1	Liftoff	gene	21249908	21255083	.	-	.	ID=NBPF2P;gene_name=NBPF2P;db_xref=HGNC:HGNC:31987;description=NBPF member 2%2C pseudogene;gbkey=Gene;gene=NBPF2P;gene_biotype=pseudogene;pseudo=true;coverage=0.999;sequence_ID=0.935;extra_copy_number=0;copy_num_ID=NBPF2P_0
65353	chr1	Liftoff	gene	21255191	21257920	.	+	.	ID=HS6ST1P1;gene_name=HS6ST1P1;db_xref=HGNC:HGNC:31835;description=heparan sulfate 6-O-sulfotransferase 1 pseudogene 1;gbkey=Gene;gene=HS6ST1P1;gene_biotype=pseudogene;gene_synonym=HS6ST1P;pseudo=true;coverage=0.657;sequence_ID=0.656;extra_copy_number=0;copy_num_ID=HS6ST1P1_0
65354	chr1	Liftoff	gene	21258555	21261060	.	+	.	ID=CROCCP5;gene_name=CROCCP5;db_xref=HGNC:HGNC:43865;description=CROCC pseudogene 5;gbkey=Gene;gene=CROCCP5;gene_biotype=pseudogene;pseudo=true;coverage=0.999;sequence_ID=0.999;extra_copy_number=0;copy_num_ID=CROCCP5_0
65355	chr1	Liftoff	gene	21261023	21308825	.	+	.	ID=NBPF3;gene_name=NBPF3;db_xref=MIM:612992;description=NBPF member 3;gbkey=Gene;gene=NBPF3;gene_biotype=protein_coding;gene_synonym=AE2;coverage=1.0;sequence_ID=0.995;valid_ORFs=14;extra_copy_number=0;copy_num_ID=NBPF3_0
65812	chr1	Liftoff	gene	21283681	21284184	.	-	.	ID=PFN1P10;gene_name=PFN1P10;db_xref=HGNC:HGNC:42985;description=profilin 1 pseudogene 10;gbkey=Gene;gene=PFN1P10;gene_biotype=pseudogene;pseudo=true;coverage=0.646;sequence_ID=0.643;extra_copy_number=0;copy_num_ID=PFN1P10_0
65813	chr1	Liftoff	gene	21332916	21402323	.	+	.	ID=ALPL;gene_name=ALPL;db_xref=MIM:171760;description=alkaline phosphatase%2C biomineralization associated;gbkey=Gene;gene=ALPL;gene_biotype=protein_coding;gene_synonym=TNSALP;coverage=1.0;sequence_ID=0.997;valid_ORFs=7;extra_copy_number=0;copy_num_ID=ALPL_0
65973	chr1	Liftoff	gene	21410360	21415099	.	+	.	ID=LINC02596;gene_name=LINC02596;db_xref=HGNC:HGNC:53948;gbkey=Gene;gene=LINC02596;gene_biotype=lncRNA;coverage=1.0;sequence_ID=1.0;extra_copy_number=0;copy_num_ID=LINC02596_0
65977	chr1	Liftoff	gene	21420130	21493311	.	-	.	ID=RAP1GAP;gene_name=RAP1GAP;db_xref=MIM:600278;description=RAP1 GTPase activating protein;gbkey=Gene;gene=RAP1GAP;gene_biotype=protein_coding;gene_synonym=RAPGAP;coverage=1.0;sequence_ID=0.999;valid_ORFs=94;extra_copy_number=0;copy_num_ID=RAP1GAP_0
71214	chr1	Liftoff	gene	21502254	21607091	.	-	.	ID=USP48;gene_name=USP48;db_xref=MIM:617445;description=ubiquitin specific peptidase 48;gbkey=Gene;gene=USP48;gene_biotype=protein_coding;gene_synonym=USP31;coverage=1.0;sequence_ID=1.0;valid_ORFs=18;extra_copy_number=0;copy_num_ID=USP48_0
72091	chr1	Liftoff	gene	21565098	21565153	.	+	.	ID=LOC124904736;gene_name=LOC124904736;db_xref=GeneID:124904736;gbkey=Gene;gene=LOC124904736;gene_biotype=pseudogene;pseudo=true;coverage=1.0;sequence_ID=1.0;extra_copy_number=0;copy_num_ID=LOC124904736_0
72092	chr1	Liftoff	gene	21636207	21649033	.	+	.	ID=LDLRAD2;gene_name=LDLRAD2;db_xref=HGNC:HGNC:32071;description=low density lipoprotein receptor class A domain containing 2;gbkey=Gene;gene=LDLRAD2;gene_biotype=protein_coding;coverage=1.0;sequence_ID=0.998;valid_ORFs=1;extra_copy_number=0;copy_num_ID=LDLRAD2_0
72104	chr1	Liftoff	gene	21646052	21761123	.	-	.	ID=HSPG2;gene_name=HSPG2;db_xref=MIM:142461;description=heparan sulfate proteoglycan 2;gbkey=Gene;gene=HSPG2;gene_biotype=protein_coding;gene_synonym=SJS1;coverage=1.0;sequence_ID=0.998;valid_ORFs=9;extra_copy_number=0;copy_num_ID=HSPG2_0
73890	chr1	Liftoff	gene	21731871	21732427	.	+	.	ID=RPL21P29;gene_name=RPL21P29;db_xref=HGNC:HGNC:35793;description=ribosomal protein L21 pseudogene 29;gbkey=Gene;gene=RPL21P29;gene_biotype=pseudogene;gene_synonym=RPL21_1_19;pseudo=true;coverage=1.0;sequence_ID=0.998;extra_copy_number=0;copy_num_ID=RPL21P29_0
73891	chr1	Liftoff	gene	21800816	21822459	.	+	.	ID=CELA3B;gene_name=CELA3B;db_xref=MIM:618694;description=chymotrypsin like elastase 3B;gbkey=Gene;gene=CELA3B;gene_biotype=protein_coding;gene_synonym=ELA3B;coverage=1.0;sequence_ID=0.992;valid_ORFs=4;extra_copy_number=0;copy_num_ID=CELA3B_0
73973	chr1	Liftoff	gene	21811293	21811589	.	+	.	ID=RN7SL386P;gene_name=RN7SL386P;db_xref=HGNC:HGNC:46402;description=RNA%2C 7SL%2C cytoplasmic 386%2C pseudogene;gbkey=Gene;gene=RN7SL386P;gene_biotype=pseudogene;pseudo=true;coverage=1.0;sequence_ID=0.996;extra_copy_number=0;copy_num_ID=RN7SL386P_0
73974	chr1	Liftoff	gene	21811628	21811731	.	+	.	ID=RNU6-1022P;gene_name=RNU6-1022P;db_xref=HGNC:HGNC:47985;description=RNA%2C U6 small nuclear 1022%2C pseudogene;gbkey=Gene;gene=RNU6-1022P;gene_biotype=pseudogene;pseudo=true;coverage=1.0;sequence_ID=1.0;extra_copy_number=0;copy_num_ID=RNU6-1022P_0
73975	chr1	Liftoff	gene	21825474	21836366	.	+	.	ID=CELA3A;gene_name=CELA3A;db_xref=MIM:618693;description=chymotrypsin like elastase 3A;gbkey=Gene;gene=CELA3A;gene_biotype=protein_coding;gene_synonym=ELA3A;coverage=1.0;sequence_ID=0.998;valid_ORFs=1;extra_copy_number=0;copy_num_ID=CELA3A_0
73993	chr1	Liftoff	gene	21834474	21834770	.	+	.	ID=RN7SL186P;gene_name=RN7SL186P;db_xref=HGNC:HGNC:46202;description=RNA%2C 7SL%2C cytoplasmic 186%2C pseudogene;gbkey=Gene;gene=RN7SL186P;gene_biotype=pseudogene;pseudo=true;coverage=1.0;sequence_ID=0.989;extra_copy_number=0;copy_num_ID=RN7SL186P_0
73994	chr1	Liftoff	gene	21834809	21834912	.	+	.	ID=RNU6-776P;gene_name=RNU6-776P;db_xref=HGNC:HGNC:47739;description=RNA%2C U6 small nuclear 776%2C pseudogene;gbkey=Gene;gene=RNU6-776P;gene_biotype=pseudogene;pseudo=true;coverage=1.0;sequence_ID=1.0;extra_copy_number=0;copy_num_ID=RNU6-776P_0
73995	chr1	Liftoff	gene	21847797	21849851	.	-	.	ID=LINC01635;gene_name=LINC01635;db_xref=HGNC:HGNC:52422;description=long intergenic non-protein coding RNA 1635;gbkey=Gene;gene=LINC01635;gene_biotype=lncRNA;coverage=1.0;sequence_ID=0.995;extra_copy_number=0;copy_num_ID=LINC01635_0
74000	chr1	Liftoff	gene	21848994	21855007	.	+	.	ID=LINC00339;gene_name=LINC00339;db_xref=HGNC:HGNC:25011;description=long intergenic non-protein coding RNA 339;gbkey=Gene;gene=LINC00339;gene_biotype=lncRNA;gene_synonym=NCRNA00339;coverage=0.991;sequence_ID=0.985;extra_copy_number=0;copy_num_ID=LINC00339_0
74021	chr1	Liftoff	gene	21876517	21925101	.	+	.	ID=CDC42;gene_name=CDC42;db_xref=MIM:116952;description=cell division cycle 42;gbkey=Gene;gene=CDC42;gene_biotype=protein_coding;gene_synonym=TKS;coverage=0.997;sequence_ID=0.995;valid_ORFs=3;extra_copy_number=0;copy_num_ID=CDC42_0
74059	chr1	Liftoff	gene	21889875	21892590	.	-	.	ID=LOC124903873;gene_name=LOC124903873;db_xref=GeneID:124903873;gbkey=Gene;gene=LOC124903873;gene_biotype=pseudogene;pseudo=true;coverage=1.0;sequence_ID=0.998;extra_copy_number=0;copy_num_ID=LOC124903873_0
74060	chr1	Liftoff	gene	21941071	21966860	.	-	.	ID=WNT4;gene_name=WNT4;db_xref=MIM:603490;description=Wnt family member 4;gbkey=Gene;gene=WNT4;gene_biotype=protein_coding;gene_synonym=WNT-4;coverage=0.999;sequence_ID=0.997;valid_ORFs=3;extra_copy_number=0;copy_num_ID=WNT4_0
74090	chr1	Liftoff	gene	21964716	21981156	.	+	.	ID=LOC105376845;gene_name=LOC105376845;db_xref=GeneID:105376845;gbkey=Gene;gene=LOC105376845;gene_biotype=lncRNA;coverage=1.0;sequence_ID=0.998;extra_copy_number=0;copy_num_ID=LOC105376845_0
74130	chr1	Liftoff	gene	21987114	21999529	.	+	.	ID=LOC105376850;gene_name=LOC105376850;db_xref=GeneID:105376850;gbkey=Gene;gene=LOC105376850;gene_biotype=lncRNA;coverage=1.0;sequence_ID=0.998;extra_copy_number=0;copy_num_ID=LOC105376850_0
74134	chr1	Liftoff	gene	22076316	22081717	.	+	.	ID=LOC107985377;gene_name=LOC107985377;db_xref=GeneID:107985377;gbkey=Gene;gene=LOC107985377;gene_biotype=lncRNA;coverage=1.0;sequence_ID=0.997;extra_copy_number=0;copy_num_ID=LOC107985377_0
74141	chr1	Liftoff	gene	22089961	22090022	.	+	.	ID=MIR4418;gene_name=MIR4418;db_xref=miRBase:MI0016754;description=microRNA 4418;gbkey=Gene;gene=MIR4418;gene_biotype=miRNA;coverage=1.0;sequence_ID=1.0;extra_copy_number=0;copy_num_ID=MIR4418_0
74146	chr1	Liftoff	gene	22240003	22242636	.	-	.	ID=LOC105376856;gene_name=LOC105376856;db_xref=GeneID:105376856;gbkey=Gene;gene=LOC105376856;gene_biotype=lncRNA;coverage=1.0;sequence_ID=0.996;extra_copy_number=0;copy_num_ID=LOC105376856_0
74151	chr1	Liftoff	gene	22252576	22354859	.	+	.	ID=ZBTB40;gene_name=ZBTB40;db_xref=MIM:612106;description=zinc finger and BTB domain containing 40;gbkey=Gene;gene=ZBTB40;gene_biotype=protein_coding;gene_synonym=ZNF923;coverage=1.0;sequence_ID=0.999;valid_ORFs=6;extra_copy_number=0;copy_num_ID=ZBTB40_0
74362	chr1	Liftoff	gene	22387196	22428607	.	+	.	ID=EPHA8;gene_name=EPHA8;db_xref=MIM:176945;description=EPH receptor A8;gbkey=Gene;gene=EPHA8;gene_biotype=protein_coding;gene_synonym=HEK3;coverage=0.999;sequence_ID=0.999;valid_ORFs=7;extra_copy_number=0;copy_num_ID=EPHA8_0
74582	chr1	Liftoff	gene	22458281	22458389	.	-	.	ID=MIR6127;gene_name=MIR6127;db_xref=miRBase:MI0021271;description=microRNA 6127;gbkey=Gene;gene=MIR6127;gene_biotype=miRNA;gene_synonym=hsa-mir-6127;coverage=1.0;sequence_ID=1.0;extra_copy_number=0;copy_num_ID=MIR6127_0
74587	chr1	Liftoff	gene	22461488	22464703	.	+	.	ID=C1QA;gene_name=C1QA;db_xref=MIM:120550;description=complement C1q A chain;gbkey=Gene;gene=C1QA;gene_biotype=protein_coding;coverage=1.0;sequence_ID=1.0;valid_ORFs=3;extra_copy_number=0;copy_num_ID=C1QA_0
74606	chr1	Liftoff	gene	22468666	22473122	.	+	.	ID=C1QC;gene_name=C1QC;db_xref=MIM:120575;description=complement C1q C chain;gbkey=Gene;gene=C1QC;gene_biotype=protein_coding;gene_synonym=C1QG;coverage=0.989;sequence_ID=0.988;valid_ORFs=4;extra_copy_number=0;copy_num_ID=C1QC_0
74629	chr1	Liftoff	gene	22478246	22486577	.	+	.	ID=C1QB;gene_name=C1QB;db_xref=MIM:120570;description=complement C1q B chain;gbkey=Gene;gene=C1QB;gene_biotype=protein_coding;coverage=1.0;sequence_ID=0.999;valid_ORFs=3;extra_copy_number=0;copy_num_ID=C1QB_0
74649	chr1	Liftoff	gene	22535722	22747006	.	+	.	ID=EPHB2;gene_name=EPHB2;db_xref=MIM:600997;description=EPH receptor B2;gbkey=Gene;gene=EPHB2;gene_biotype=protein_coding;gene_synonym=Tyro5;coverage=1.0;sequence_ID=0.999;valid_ORFs=7;extra_copy_number=0;copy_num_ID=EPHB2_0
74846	chr1	Liftoff	gene	22544400	22544481	.	+	.	ID=MIR4684;gene_name=MIR4684;db_xref=miRBase:MI0017316;description=microRNA 4684;gbkey=Gene;gene=MIR4684;gene_biotype=miRNA;coverage=1.0;sequence_ID=1.0;extra_copy_number=0;copy_num_ID=MIR4684_0
74886	chr1	Liftoff	gene	22688657	22688724	.	-	.	ID=MIR4253;gene_name=MIR4253;db_xref=miRBase:MI0015860;description=microRNA 4253;gbkey=Gene;gene=MIR4253;gene_biotype=miRNA;coverage=1.0;sequence_ID=1.0;extra_copy_number=0;copy_num_ID=MIR4253_0
74891	chr1	Liftoff	gene	22709001	22715044	.	-	.	ID=LOC124903874;gene_name=LOC124903874;db_xref=GeneID:124903874;gbkey=Gene;gene=LOC124903874;gene_biotype=lncRNA;coverage=1.0;sequence_ID=0.987;extra_copy_number=0;copy_num_ID=LOC124903874_0
74900	chr1	Liftoff	gene	22778822	22798628	.	-	.	ID=LACTBL1;gene_name=LACTBL1;db_xref=HGNC:HGNC:35445;description=lactamase beta like 1;gbkey=Gene;gene=LACTBL1;gene_biotype=protein_coding;coverage=1.0;sequence_ID=0.999;valid_ORFs=1;extra_copy_number=0;copy_num_ID=LACTBL1_0
74917	chr1	Liftoff	gene	22836535	22841556	.	-	.	ID=TEX46;gene_name=TEX46;db_xref=HGNC:HGNC:44651;description=testis expressed 46;gbkey=Gene;gene=TEX46;gene_biotype=protein_coding;gene_synonym=TEX
74925	chr1	Liftoff	gene	22845130	22909357	.	+	.	ID=KDM1A;gene_name=KDM1A;db_xref=MIM:609132;description=lysine demethylase 1A;gbkey=Gene;gene=KDM1A;gene_biotype=protein_coding;gene_synonym=LSD1;coverage=1.0;sequence_ID=0.999;valid_ORFs=9;extra_copy_number=0;copy_num_ID=KDM1A_0
75289	chr1	Liftoff	gene	22869974	22870041	.	+	.	ID=MIR3115;gene_name=MIR3115;db_xref=miRBase:MI0014127;description=microRNA 3115;gbkey=Gene;gene=MIR3115;gene_biotype=miRNA;gene_synonym=mir-3115;coverage=1.0;sequence_ID=1.0;extra_copy_number=0;copy_num_ID=MIR3115_0
75294	chr1	Liftoff	gene	22909310	23003780	.	-	.	ID=LUZP1;gene_name=LUZP1;db_xref=MIM:601422;description=leucine zipper protein 1;gbkey=Gene;gene=LUZP1;gene_biotype=protein_coding;gene_synonym=LUZP;coverage=0.999;sequence_ID=0.998;valid_ORFs=11;extra_copy_number=0;copy_num_ID=LUZP1_0
75382	chr1	Liftoff	gene	22988370	22988476	.	+	.	ID=RNU6-514P;gene_name=RNU6-514P;db_xref=HGNC:HGNC:47477;description=RNA%2C U6 small nuclear 514%2C pseudogene;gbkey=Gene;gene=RNU6-514P;gene_biotype=pseudogene;pseudo=true;coverage=1.0;sequence_ID=1.0;extra_copy_number=0;copy_num_ID=RNU6-514P_0
75383	chr1	Liftoff	gene	22989621	22989721	.	+	.	ID=RNU6-135P;gene_name=RNU6-135P;db_xref=HGNC:HGNC:47098;description=RNA%2C U6 small nuclear 135%2C pseudogene;gbkey=Gene;gene=RNU6-135P;gene_biotype=pseudogene;pseudo=true;coverage=1.0;sequence_ID=1.0;extra_copy_number=0;copy_num_ID=RNU6-135P_0
75384	chr1	Liftoff	gene	23017572	23043163	.	-	.	ID=HTR1D;gene_name=HTR1D;db_xref=MIM:182133;description=5-hydroxytryptamine receptor 1D;gbkey=Gene;gene=HTR1D;gene_biotype=protein_coding;gene_synonym=RDC4;coverage=0.999;sequence_ID=0.998;valid_ORFs=1;extra_copy_number=0;copy_num_ID=HTR1D_0
75389	chr1	Liftoff	gene	23070379	23070996	.	+	.	ID=RPL29P6;gene_name=RPL29P6;db_xref=HGNC:HGNC:36627;description=ribosomal protein L29 pseudogene 6;gbkey=Gene;gene=RPL29P6;gene_biotype=pseudogene;gene_synonym=RPL29_1_20;pseudo=true;coverage=1.0;sequence_ID=1.0;extra_copy_number=0;copy_num_ID=RPL29P6_0
75390	chr1	Liftoff	gene	23114448	23118657	.	-	.	ID=LINC01355;gene_name=LINC01355;db_xref=HGNC:HGNC:50584;description=long intergenic non-protein coding RNA 1355;gbkey=Gene;gene=LINC01355;gene_biotype=lncRNA;gene_synonym=HYPAL;coverage=1.0;sequence_ID=1.0;extra_copy_number=0;copy_num_ID=LINC01355_0
75394	chr1	Liftoff	gene	23137824	23177454	.	-	.	ID=HNRNPR;gene_name=HNRNPR;db_xref=MIM:607201;description=heterogeneous nuclear ribonucleoprotein R;gbkey=Gene;gene=HNRNPR;gene_biotype=protein_coding;gene_synonym=HNRPR;coverage=0.999;sequence_ID=0.999;valid_ORFs=23;extra_copy_number=0;copy_num_ID=HNRNPR_0
75866	chr1	Liftoff	gene	23192614	23203014	.	-	.	ID=ZNF436;gene_name=ZNF436;db_xref=MIM:611703;description=zinc finger protein 436;gbkey=Gene;gene=ZNF436;gene_biotype=protein_coding;gene_synonym=ZNF;coverage=1.0;sequence_ID=0.999;valid_ORFs=3;extra_copy_number=0;copy_num_ID=ZNF436_0
75888	chr1	Liftoff	gene	23202149	23205017	.	+	.	ID=ZNF436-AS1;gene_name=ZNF436-AS1;db_xref=HGNC:HGNC:25122;description=ZNF436 antisense RNA 1;gbkey=Gene;gene=ZNF436-AS1;gene_biotype=lncRNA;gene_synonym=C1orf213;coverage=1.0;sequence_ID=0.999;extra_copy_number=0;copy_num_ID=ZNF436-AS1_0
75895	chr1	Liftoff	gene	23214086	23259235	.	-	.	ID=TCEA3;gene_name=TCEA3;db_xref=MIM:604128;description=transcription elongation factor A3;gbkey=Gene;gene=TCEA3;gene_biotype=protein_coding;gene_synonym=TFIIS.H;coverage=1.0;sequence_ID=0.999;valid_ORFs=7;extra_copy_number=0;copy_num_ID=TCEA3_0
76052	chr1	Liftoff	gene	23259353	23263471	.	+	.	ID=LOC124903875;gene_name=LOC124903875;db_xref=GeneID:124903875;gbkey=Gene;gene=LOC124903875;gene_biotype=lncRNA;coverage=1.0;sequence_ID=1.0;extra_copy_number=0;copy_num_ID=LOC124903875_0
76057	chr1	Liftoff	gene	23263051	23319108	.	-	.	ID=ASAP3;gene_name=ASAP3;db_xref=MIM:616594;description=ArfGAP with SH3 domain%2C ankyrin repeat and PH domain 3;gbkey=Gene;gene=ASAP3;gene_biotype=protein_coding;gene_synonym=UPLC1;coverage=1.0;sequence_ID=0.999;valid_ORFs=9;extra_copy_number=0;copy_num_ID=ASAP3_0
76506	chr1	Liftoff	gene	23339773	23365799	.	-	.	ID=E2F2;gene_name=E2F2;db_xref=MIM:600426;description=E2F transcription factor 2;gbkey=Gene;gene=E2F2;gene_biotype=protein_coding;gene_synonym=E2F-2;coverage=1.0;sequence_ID=0.999;valid_ORFs=10;extra_copy_number=0;copy_num_ID=E2F2_0
76641	chr1	Liftoff	gene	23356496	23362985	.	+	.	ID=LOC101928163;gene_name=LOC101928163;db_xref=GeneID:101928163;description=uncharacterized LOC101928163;gbkey=Gene;gene=LOC101928163;gene_biotype=lncRNA;coverage=1.0;sequence_ID=1.0;extra_copy_number=0;copy_num_ID=LOC101928163_0
76646	chr1	Liftoff	gene	23374451	23408283	.	+	.	ID=LOC124903876;gene_name=LOC124903876;db_xref=GeneID:124903876;gbkey=Gene;gene=LOC124903876;gene_biotype=lncRNA;coverage=1.0;sequence_ID=0.997;extra_copy_number=0;copy_num_ID=LOC124903876_0
76656	chr1	Liftoff	gene	23383707	23389524	.	-	.	ID=LOC105376859;gene_name=LOC105376859;db_xref=GeneID:105376859;gbkey=Gene;gene=LOC105376859;gene_biotype=lncRNA;coverage=0.999;sequence_ID=0.998;extra_copy_number=0;copy_num_ID=LOC105376859_0
76673	chr1	Liftoff	gene	23392495	23394070	.	-	.	ID=ID3;gene_name=ID3;db_xref=MIM:600277;description=inhibitor of DNA binding 3%2C HLH protein;gbkey=Gene;gene=ID3;gene_biotype=protein_coding;gene_synonym=HEIR-1;coverage=1.0;sequence_ID=0.997;valid_ORFs=1;extra_copy_number=0;copy_num_ID=ID3_0
76680	chr1	Liftoff	gene	23411019	23412289	.	-	.	ID=LOC107984928;gene_name=LOC107984928;db_xref=GeneID:107984928;gbkey=Gene;gene=LOC107984928;gene_biotype=lncRNA;coverage=1.0;sequence_ID=1.0;extra_copy_number=0;copy_num_ID=LOC107984928_0
76687	chr1	Liftoff	gene	23461911	23475166	.	+	.	ID=MDS2;gene_name=MDS2;db_xref=MIM:607305;description=myelodysplastic syndrome 2 translocation associated;gbkey=Gene;gene=MDS2;gene_biotype=lncRNA;coverage=1.0;sequence_ID=0.995;extra_copy_number=0;copy_num_ID=MDS2_0
76748	chr1	Liftoff	gene	23505701	23506168	.	+	.	ID=EEF1A1P48;gene_name=EEF1A1P48;db_xref=HGNC:HGNC:56205;description=eukaryotic translation elongation factor 1 alpha 1 pseudogene 48;gbkey=Gene;gene=EEF1A1P48;gene_biotype=pseudogene;pseudo=true;coverage=1.0;sequence_ID=0.995;extra_copy_number=0;copy_num_ID=EEF1A1P48_0
76749	chr1	Liftoff	gene	23526679	23531735	.	+	.	ID=RPL11;gene_name=RPL11;db_xref=MIM:604175;description=ribosomal protein L11;gbkey=Gene;gene=RPL11;gene_biotype=protein_coding;gene_synonym=uL5;coverage=1.0;sequence_ID=0.998;valid_ORFs=2;extra_copy_number=0;copy_num_ID=RPL11_0
76776	chr1	Liftoff	gene	23578438	23597030	.	+	.	ID=ELOA;gene_name=ELOA;db_xref=MIM:600786;description=elongin A;gbkey=Gene;gene=ELOA;gene_biotype=protein_coding;gene_synonym=TCEB3A;coverage=1.0;sequence_ID=0.999;valid_ORFs=1;extra_copy_number=0;copy_num_ID=ELOA_0
76800	chr1	Liftoff	gene	23595353	23613262	.	-	.	ID=ELOA-AS1;gene_name=ELOA-AS1;db_xref=HGNC:HGNC:50582;description=ELOA antisense RNA 1;gbkey=Gene;gene=ELOA-AS1;gene_biotype=lncRNA;gene_synonym=TCEB3-AS1;coverage=1.0;sequence_ID=1.0;extra_copy_number=0;copy_num_ID=ELOA-AS1_0
76806	chr1	Liftoff	gene	23613387	23623208	.	+	.	ID=PITHD1;gene_name=PITHD1;db_xref=MIM:618784;description=PITH domain containing 1;gbkey=Gene;gene=PITHD1;gene_biotype=protein_coding;gene_synonym=TXNL1CL;coverage=1.0;sequence_ID=0.999;valid_ORFs=2;extra_copy_number=0;copy_num_ID=PITHD1_0
76830	chr1	Liftoff	gene	23625590	23628507	.	-	.	ID=LOC105376860;gene_name=LOC105376860;db_xref=GeneID:105376860;gbkey=Gene;gene=LOC105376860;gene_biotype=lncRNA;coverage=1.0;sequence_ID=1.0;extra_copy_number=0;copy_num_ID=LOC105376860_0
76834	chr1	Liftoff	gene	23626121	23630514	.	+	.	ID=LYPLA2;gene_name=LYPLA2;db_xref=MIM:616143;description=lysophospholipase 2;gbkey=Gene;gene=LYPLA2;gene_biotype=protein_coding;gene_synonym=DJ886K2.4;coverage=1.0;sequence_ID=0.999;valid_ORFs=2;extra_copy_number=0;copy_num_ID=LYPLA2_0
76875	chr1	Liftoff	gene	23630574	23635729	.	-	.	ID=GALE;gene_name=GALE;db_xref=MIM:606953;description=UDP-galactose-4-epimerase;gbkey=Gene;gene=GALE;gene_biotype=protein_coding;gene_synonym=SDR1E1;coverage=1.0;sequence_ID=1.0;valid_ORFs=3;extra_copy_number=0;copy_num_ID=GALE_0
76944	chr1	Liftoff	gene	23636860	23660403	.	-	.	ID=HMGCL;gene_name=HMGCL;db_xref=MIM:613898;description=3-hydroxy-3-methylglutaryl-CoA lyase;gbkey=Gene;gene=HMGCL;gene_biotype=protein_coding;gene_synonym=HL;coverage=1.0;sequence_ID=0.998;valid_ORFs=2;extra_copy_number=0;copy_num_ID=HMGCL_0
76979	chr1	Liftoff	gene	23660514	23673715	.	-	.	ID=LOC105376861;gene_name=LOC105376861;db_xref=GeneID:105376861;gbkey=Gene;gene=LOC105376861;gene_biotype=lncRNA;coverage=1.0;sequence_ID=1.0;extra_copy_number=0;copy_num_ID=LOC105376861_0
76984	chr1	Liftoff	gene	23680157	23703377	.	-	.	ID=FUCA1;gene_name=FUCA1;db_xref=MIM:612280;description=alpha-L-fucosidase 1;gbkey=Gene;gene=FUCA1;gene_biotype=protein_coding;gene_synonym=FUCA;coverage=1.0;sequence_ID=1.0;valid_ORFs=1;extra_copy_number=0;copy_num_ID=FUCA1_0
77042	chr1	Liftoff	gene	23705612	23750778	.	-	.	ID=CNR2;gene_name=CNR2;db_xref=MIM:605051;description=cannabinoid receptor 2;gbkey=Gene;gene=CNR2;gene_biotype=protein_coding;gene_synonym=CX5;coverage=0.999;sequence_ID=0.991;valid_ORFs=4;extra_copy_number=0;copy_num_ID=CNR2_0
77060	chr1	Liftoff	gene	23717366	23717463	.	+	.	ID=LOC124904841;gene_name=LOC124904841;db_xref=GeneID:124904841;gbkey=Gene;gene=LOC124904841;gene_biotype=pseudogene;pseudo=true;coverage=1.0;sequence_ID=0.979;extra_copy_number=0;copy_num_ID=LOC124904841_0
77061	chr1	Liftoff	gene	23738464	23740411	.	-	.	ID=BTBD6P1;gene_name=BTBD6P1;db_xref=HGNC:HGNC:51542;description=BTB domain containing 6 pseudogene 1;gbkey=Gene;gene=BTBD6P1;gene_biotype=pseudogene;pseudo=true;coverage=0.993;sequence_ID=0.986;extra_copy_number=0;copy_num_ID=BTBD6P1_0
77062	chr1	Liftoff	gene	23766479	23766556	.	+	.	ID=MIR378F;gene_name=MIR378F;db_xref=miRBase:MI0016756;description=microRNA 378f;gbkey=Gene;gene=MIR378F;gene_biotype=miRNA;gene_synonym=mir-378f;coverage=1.0;sequence_ID=1.0;extra_copy_number=0;copy_num_ID=MIR378F_0
77067	chr1	Liftoff	gene	23786203	23795536	.	-	.	ID=LOC124903877;gene_name=LOC124903877;db_xref=GeneID:124903877;gbkey=Gene;gene=LOC124903877;gene_biotype=lncRNA;coverage=1.0;sequence_ID=1.0;extra_copy_number=0;copy_num_ID=LOC124903877_0
77073	chr1	Liftoff	gene	23786411	23786778	.	-	.	ID=H3P1;gene_name=H3P1;db_xref=HGNC:HGNC:43794;description=H3 histone pseudogene 1;gbkey=Gene;gene=H3P1;gene_biotype=pseudogene;gene_synonym=p02;pseudo=true;coverage=1.0;sequence_ID=1.0;extra_copy_number=0;copy_num_ID=H3P1_0
77074	chr1	Liftoff	gene	23796586	23800884	.	+	.	ID=PNRC2;gene_name=PNRC2;db_xref=MIM:611882;description=proline rich nuclear receptor coactivator 2;gbkey=Gene;gene=PNRC2;gene_biotype=protein_coding;coverage=1.0;sequence_ID=1.0;valid_ORFs=2;extra_copy_number=0;copy_num_ID=PNRC2_0
77085	chr1	Liftoff	gene	23801766	23817752	.	-	.	ID=SRSF10;gene_name=SRSF10;db_xref=MIM:605221;description=serine and arginine rich splicing factor 10;gbkey=Gene;gene=SRSF10;gene_biotype=protein_coding;gene_synonym=TASR2;coverage=1.0;sequence_ID=0.998;valid_ORFs=9;extra_copy_number=0;copy_num_ID=SRSF10_0
77207	chr1	Liftoff	gene	23824831	23825211	.	-	.	ID=LOC105378615;gene_name=LOC105378615;db_xref=GeneID:105378615;gbkey=Gene;gene=LOC105378615;gene_biotype=lncRNA;coverage=1.0;sequence_ID=1.0;extra_copy_number=0;copy_num_ID=LOC105378615_0
77211	chr1	Liftoff	gene	23845380	23846100	.	-	.	ID=RPL36P5;gene_name=RPL36P5;db_xref=HGNC:HGNC:35567;description=ribosomal protein L36 pseudogene 5;gbkey=Gene;gene=RPL36P5;gene_biotype=pseudogene;gene_synonym=RPL36_1_21;pseudo=true;coverage=1.0;sequence_ID=0.998;extra_copy_number=0;copy_num_ID=RPL36P5_0
77212	chr1	Liftoff	gene	23848061	23866727	.	+	.	ID=LOC105376863;gene_name=LOC105376863;db_xref=GeneID:105376863;gbkey=Gene;gene=LOC105376863;gene_biotype=lncRNA;coverage=1.0;sequence_ID=1.0;extra_copy_number=0;copy_num_ID=LOC105376863_0
77217	chr1	Liftoff	gene	23880008	23901841	.	+	.	ID=LOC107984931;gene_name=LOC107984931;db_xref=GeneID:107984931;gbkey=Gene;gene=LOC107984931;gene_biotype=lncRNA;coverage=1.0;sequence_ID=0.994;extra_copy_number=0;copy_num_ID=LOC107984931_0
77222	chr1	Liftoff	gene	23893755	23949845	.	-	.	ID=MYOM3;gene_name=MYOM3;db_xref=MIM:616832;description=myomesin 3;gbkey=Gene;gene=MYOM3;gene_biotype=protein_coding;coverage=1.0;sequence_ID=0.999;valid_ORFs=1;extra_copy_number=0;copy_num_ID=MYOM3_0
77297	chr1	Liftoff	gene	23904474	23921064	.	+	.	ID=MYOM3-AS1;gene_name=MYOM3-AS1;db_xref=HGNC:HGNC:41158;gbkey=Gene;gene=MYOM3-AS1;gene_biotype=lncRNA;coverage=1.0;sequence_ID=1.0;extra_copy_number=0;copy_num_ID=MYOM3-AS1_0
77302	chr1	Liftoff	gene	23933759	23935687	.	+	.	ID=LOC124903878;gene_name=LOC124903878;db_xref=GeneID:124903878;gbkey=Gene;gene=LOC124903878;gene_biotype=lncRNA;coverage=1.0;sequence_ID=1.0;extra_copy_number=0;copy_num_ID=LOC124903878_0
77307	chr1	Liftoff	gene	23936419	23941644	.	+	.	ID=LOC105376864;gene_name=LOC105376864;db_xref=GeneID:105376864;gbkey=Gene;gene=LOC105376864;gene_biotype=lncRNA;coverage=1.0;sequence_ID=1.0;extra_copy_number=0;copy_num_ID=LOC105376864_0
77313	chr1	Liftoff	gene	23957480	23980846	.	-	.	ID=IL22RA1;gene_name=IL22RA1;db_xref=MIM:605457;description=interleukin 22 receptor subunit alpha 1;gbkey=Gene;gene=IL22RA1;gene_biotype=protein_coding;gene_synonym=IL22R1;coverage=1.0;sequence_ID=0.998;valid_ORFs=1;extra_copy_number=0;copy_num_ID=IL22RA1_0
77329	chr1	Liftoff	gene	23989142	23998181	.	+	.	ID=LOC124903879;gene_name=LOC124903879;db_xref=GeneID:124903879;gbkey=Gene;gene=LOC124903879;gene_biotype=lncRNA;coverage=1.0;sequence_ID=0.993;extra_copy_number=0;copy_num_ID=LOC124903879_0
77334	chr1	Liftoff	gene	23991876	24024975	.	-	.	ID=IFNLR1;gene_name=IFNLR1;db_xref=MIM:607404;description=interferon lambda receptor 1;gbkey=Gene;gene=IFNLR1;gene_biotype=protein_coding;gene_synonym=LICR2;coverage=0.999;sequence_ID=0.998;valid_ORFs=5;extra_copy_number=0;copy_num_ID=IFNLR1_0
77403	chr1	Liftoff	gene	24037935	24049345	.	+	.	ID=LINC02800;gene_name=LINC02800;db_xref=HGNC:HGNC:27642;description=long intergenic non-protein coding RNA 2800;gbkey=Gene;gene=LINC02800;gene_biotype=lncRNA;coverage=0.998;sequence_ID=0.997;extra_copy_number=0;copy_num_ID=LINC02800_0
77408	chr1	Liftoff	gene	24144035	24160056	.	-	.	ID=GRHL3-AS1;gene_name=GRHL3-AS1;db_xref=HGNC:HGNC:41119;gbkey=Gene;gene=GRHL3-AS1;gene_biotype=lncRNA;coverage=1.0;sequence_ID=1.0;extra_copy_number=0;copy_num_ID=GRHL3-AS1_0
77420	chr1	Liftoff	gene	24157463	24202842	.	+	.	ID=GRHL3;gene_name=GRHL3;db_xref=MIM:608317;description=grainyhead like transcription factor 3;gbkey=Gene;gene=GRHL3;gene_biotype=protein_coding;gene_synonym=VWS2;coverage=1.0;sequence_ID=0.999;valid_ORFs=6;extra_copy_number=0;copy_num_ID=GRHL3_0
77613	chr1	Liftoff	gene	24195358	24253417	.	-	.	ID=STPG1;gene_name=STPG1;db_xref=MIM:615826;description=sperm tail PG-rich repeat containing 1;gbkey=Gene;gene=STPG1;gene_biotype=protein_coding;gene_synonym=MAPO2;coverage=1.0;sequence_ID=0.998;valid_ORFs=6;extra_copy_number=0;copy_num_ID=STPG1_0
77716	chr1	Liftoff	gene	24251895	24311350	.	+	.	ID=NIPAL3;gene_name=NIPAL3;db_xref=HGNC:HGNC:25233;description=NIPA like domain containing 3;gbkey=Gene;gene=NIPAL3;gene_biotype=protein_coding;gene_synonym=SLC57A5;coverage=0.999;sequence_ID=0.998;valid_ORFs=20;extra_copy_number=0;copy_num_ID=NIPAL3_0
78189	chr1	Liftoff	gene	24334640	24340768	.	-	.	ID=RCAN3AS;gene_name=RCAN3AS;db_xref=HGNC:HGNC:39009;description=RCAN3 antisense RNA;gbkey=Gene;gene=RCAN3AS;gene_biotype=lncRNA;coverage=1.0;sequence_ID=1.0;extra_copy_number=0;copy_num_ID=RCAN3AS_0
78205	chr1	Liftoff	gene	24340730	24379427	.	+	.	ID=RCAN3;gene_name=RCAN3;db_xref=MIM:605860;description=RCAN family member 3;gbkey=Gene;gene=RCAN3;gene_biotype=protein_coding;gene_synonym=RCN3;coverage=0.999;sequence_ID=0.999;valid_ORFs=10;extra_copy_number=0;copy_num_ID=RCAN3_0
78289	chr1	Liftoff	gene	24377661	24394409	.	-	.	ID=NCMAP-DT;gene_name=NCMAP-DT;db_xref=HGNC:HGNC:54327;description=NCMAP divergent transcript;gbkey=Gene;gene=NCMAP-DT;gene_biotype=lncRNA;coverage=1.0;sequence_ID=0.998;extra_copy_number=0;copy_num_ID=NCMAP-DT_0
78294	chr1	Liftoff	gene	24394472	24447710	.	+	.	ID=NCMAP;gene_name=NCMAP;db_xref=HGNC:HGNC:29332;description=non-compact myelin associated protein;gbkey=Gene;gene=NCMAP;gene_biotype=protein_coding;gene_synonym=MP11;coverage=0.999;sequence_ID=0.998;valid_ORFs=3;extra_copy_number=0;copy_num_ID=NCMAP_0
78311	chr1	Liftoff	gene	24401981	24402355	.	+	.	ID=RPL26P8;gene_name=RPL26P8;db_xref=HGNC:HGNC:36192;description=ribosomal protein L26 pseudogene 8;gbkey=Gene;gene=RPL26P8;gene_biotype=pseudogene;gene_synonym=RPL26_1_22;pseudo=true;coverage=1.0;sequence_ID=1.0;extra_copy_number=0;copy_num_ID=RPL26P8_0
78320	chr1	Liftoff	gene	24481714	24511711	.	+	.	ID=SRRM1;gene_name=SRRM1;db_xref=MIM:605975;description=serine and arginine repetitive matrix 1;gbkey=Gene;gene=SRRM1;gene_biotype=protein_coding;gene_synonym=SRM160;coverage=1.0;sequence_ID=0.999;valid_ORFs=59;extra_copy_number=0;copy_num_ID=SRRM1_0
80569	chr1	Liftoff	gene	24505412	24505516	.	-	.	ID=LOC124904829;gene_name=LOC124904829;db_xref=GeneID:124904829;gbkey=Gene;gene=LOC124904829;gene_biotype=snoRNA;coverage=1.0;sequence_ID=1.0;extra_copy_number=0;copy_num_ID=LOC124904829_0
80572	chr1	Liftoff	gene	24584256	24679995	.	+	.	ID=CLIC4;gene_name=CLIC4;db_xref=MIM:606536;description=chloride intracellular channel 4;gbkey=Gene;gene=CLIC4;gene_biotype=protein_coding;gene_synonym=p64H1;coverage=1.0;sequence_ID=0.999;valid_ORFs=1;extra_copy_number=0;copy_num_ID=CLIC4_0
80586	chr1	Liftoff	gene	24616647	24616753	.	-	.	ID=RNU6-1208P;gene_name=RNU6-1208P;db_xref=HGNC:HGNC:48171;description=RNA%2C U6 small nuclear 1208%2C pseudogene;gbkey=Gene;gene=RNU6-1208P;gene_biotype=pseudogene;pseudo=true;coverage=1.0;sequence_ID=1.0;extra_copy_number=0;copy_num_ID=RNU6-1208P_0
80587	chr1	Liftoff	gene	24692753	24701427	.	+	.	ID=LOC105376876;gene_name=LOC105376876;db_xref=GeneID:105376876;gbkey=Gene;gene=LOC105376876;gene_biotype=lncRNA;coverage=1.0;sequence_ID=0.999;extra_copy_number=0;copy_num_ID=LOC105376876_0
80592	chr1	Liftoff	gene	24735232	24800863	.	-	.	ID=RUNX3;gene_name=RUNX3;db_xref=MIM:600210;description=RUNX family transcription factor 3;gbkey=Gene;gene=RUNX3;gene_biotype=protein_coding;gene_synonym=PEBP2aC;coverage=1.0;sequence_ID=0.999;valid_ORFs=6;extra_copy_number=0;copy_num_ID=RUNX3_0
80670	chr1	Liftoff	gene	24755066	24755137	.	-	.	ID=MIR6731;gene_name=MIR6731;db_xref=miRBase:MI0022576;description=microRNA 6731;gbkey=Gene;gene=MIR6731;gene_biotype=miRNA;gene_synonym=hsa-mir-6731;coverage=1.0;sequence_ID=1.0;extra_copy_number=0;copy_num_ID=MIR6731_0
80677	chr1	Liftoff	gene	24767967	24800433	.	+	.	ID=RUNX3-AS1;gene_name=RUNX3-AS1;db_xref=HGNC:HGNC:40513;gbkey=Gene;gene=RUNX3-AS1;gene_biotype=lncRNA;coverage=1.0;sequence_ID=0.999;extra_copy_number=0;copy_num_ID=RUNX3-AS1_0
80716	chr1	Liftoff	gene	24859312	24859395	.	+	.	ID=MIR4425;gene_name=MIR4425;db_xref=miRBase:MI0016764;description=microRNA 4425;gbkey=Gene;gene=MIR4425;gene_biotype=miRNA;coverage=1.0;sequence_ID=1.0;extra_copy_number=0;copy_num_ID=MIR4425_0
80721	chr1	Liftoff	gene	24876976	24884773	.	+	.	ID=LINC02793;gene_name=LINC02793;db_xref=HGNC:HGNC:54317;gbkey=Gene;gene=LINC02793;gene_biotype=lncRNA;coverage=1.0;sequence_ID=1.0;extra_copy_number=0;copy_num_ID=LINC02793_0
80726	chr1	Liftoff	gene	24961179	24961743	.	-	.	ID=IFITM3P7;gene_name=IFITM3P7;db_xref=HGNC:HGNC:54546;description=IFITM3 pseudogene 7;gbkey=Gene;gene=IFITM3P7;gene_biotype=pseudogene;pseudo=true;coverage=1.0;sequence_ID=1.0;extra_copy_number=0;copy_num_ID=IFITM3P7_0
80727	chr1	Liftoff	gene	24967450	24969205	.	-	.	ID=LOC124903880;gene_name=LOC124903880;db_xref=GeneID:124903880;gbkey=Gene;gene=LOC124903880;gene_biotype=lncRNA;coverage=1.0;sequence_ID=1.0;extra_copy_number=0;copy_num_ID=LOC124903880_0
80732	chr1	Liftoff	gene	25058533	25068759	.	-	.	ID=SYF2;gene_name=SYF2;db_xref=MIM:607090;description=SYF2 pre-mRNA splicing factor;gbkey=Gene;gene=SYF2;gene_biotype=protein_coding;gene_synonym=P29;coverage=1.0;sequence_ID=1.0;valid_ORFs=2;extra_copy_number=0;copy_num_ID=SYF2_0
80761	chr1	Liftoff	gene	25068846	25076530	.	+	.	ID=LOC124903881;gene_name=LOC124903881;db_xref=GeneID:124903881;gbkey=Gene;gene=LOC124903881;gene_biotype=lncRNA;coverage=1.0;sequence_ID=1.0;extra_copy_number=0;copy_num_ID=LOC124903881_0
80768	chr1	Liftoff	gene	25078510	25174547	.	-	.	ID=RSRP1;gene_name=RSRP1;db_xref=HGNC:HGNC:25234;description=arginine and serine rich protein 1;gbkey=Gene;gene=RSRP1;gene_biotype=protein_coding;gene_synonym=NPD014;coverage=1.0;sequence_ID=0.999;valid_ORFs=2;extra_copy_number=0;copy_num_ID=RSRP1_0
80874	chr1	Liftoff	gene	25105730	25110895	.	-	.	ID=LOC105376882;gene_name=LOC105376882;db_xref=GeneID:105376882;gbkey=Gene;gene=LOC105376882;gene_biotype=lncRNA;coverage=1.0;sequence_ID=1.0;extra_copy_number=0;copy_num_ID=LOC105376882_0
80878	chr1	Liftoff	gene	25108757	25166740	.	+	.	ID=RHD;gene_name=RHD;db_xref=MIM:111680;description=Rh blood group D antigen;gbkey=Gene;gene=RHD;gene_biotype=protein_coding;gene_synonym=RHXIII;coverage=0.999;sequence_ID=0.998;valid_ORFs=9;extra_copy_number=0;copy_num_ID=RHD_0
81042	chr1	Liftoff	gene	25129623	25130934	.	-	.	ID=SDHDP6;gene_name=SDHDP6;db_xref=HGNC:HGNC:10689;description=succinate dehydrogenase complex subunit D pseudogene 6;gbkey=Gene;gene=SDHDP6;gene_biotype=pseudogene;pseudo=true;coverage=1.0;sequence_ID=1.0;extra_copy_number=0;copy_num_ID=SDHDP6_0
81058	chr1	Liftoff	gene	25174627	25198659	.	+	.	ID=TMEM50A;gene_name=TMEM50A;db_xref=MIM:605348;description=transmembrane protein 50A;gbkey=Gene;gene=TMEM50A;gene_biotype=protein_coding;gene_synonym=SMP1;coverage=1.0;sequence_ID=0.999;valid_ORFs=4;extra_copy_number=0;copy_num_ID=TMEM50A_0
81111	chr1	Liftoff	gene	25177264	25177327	.	+	.	ID=LOC124904723;gene_name=LOC124904723;db_xref=GeneID:124904723;gbkey=Gene;gene=LOC124904723;gene_biotype=pseudogene;pseudo=true;coverage=1.0;sequence_ID=1.0;extra_copy_number=0;copy_num_ID=LOC124904723_0
81112	chr1	Liftoff	gene	25182566	25182669	.	-	.	ID=LOC124904823;gene_name=LOC124904823;db_xref=GeneID:124904823;gbkey=Gene;gene=LOC124904823;gene_biotype=snoRNA;coverage=1.0;sequence_ID=1.0;extra_copy_number=0;copy_num_ID=LOC124904823_0
81115	chr1	Liftoff	gene	25198547	25266546	.	-	.	ID=RHCE;gene_name=RHCE;db_xref=MIM:111700;description=Rh blood group CcEe antigens;gbkey=Gene;gene=RHCE;gene_biotype=protein_coding;gene_synonym=RhVIII;coverage=1.0;sequence_ID=0.996;valid_ORFs=11;extra_copy_number=0;copy_num_ID=RHCE_0
81316	chr1	Liftoff	gene	25234982	25236291	.	+	.	ID=SDHDP7;gene_name=SDHDP7;db_xref=HGNC:HGNC:31410;description=succinate dehydrogenase complex subunit D pseudogene 7;gbkey=Gene;gene=SDHDP7;gene_biotype=pseudogene;pseudo=true;coverage=1.0;sequence_ID=1.0;extra_copy_number=0;copy_num_ID=SDHDP7_0
81317	chr1	Liftoff	gene	25255046	25260230	.	+	.	ID=LOC105376882_1;gene_name=LOC105376882;db_xref=GeneID:105376882;gbkey=Gene;gene=LOC105376882;gene_biotype=lncRNA;coverage=1.0;sequence_ID=0.962;extra_copy_number=1;copy_num_ID=LOC105376882_1
81321	chr1	Liftoff	gene	25267240	25336586	.	+	.	ID=MACO1;gene_name=MACO1;db_xref=MIM:610301;description=macoilin 1;gbkey=Gene;gene=MACO1;gene_biotype=protein_coding;gene_synonym=TMEM57;coverage=1.0;sequence_ID=0.999;valid_ORFs=3;extra_copy_number=0;copy_num_ID=MACO1_0
81385	chr1	Liftoff	gene	25380944	25427735	.	+	.	ID=LDLRAP1;gene_name=LDLRAP1;db_xref=MIM:605747;description=low density lipoprotein receptor adaptor protein 1;gbkey=Gene;gene=LDLRAP1;gene_biotype=protein_coding;gene_synonym=FHCL4;coverage=0.999;sequence_ID=0.998;valid_ORFs=14;extra_copy_number=0;copy_num_ID=LDLRAP1_0
81667	chr1	Liftoff	gene	25454132	25621930	.	+	.	ID=MAN1C1;gene_name=MAN1C1;db_xref=MIM:616772;description=mannosidase alpha class 1C member 1;gbkey=Gene;gene=MAN1C1;gene_biotype=protein_coding;gene_synonym=pp6318;coverage=1.0;sequence_ID=1.0;valid_ORFs=6;extra_copy_number=0;copy_num_ID=MAN1C1_0
81807	chr1	Liftoff	gene	25637681	25655660	.	+	.	ID=SELENON;gene_name=SELENON;db_xref=MIM:606210;description=selenoprotein N;gbkey=Gene;gene=SELENON;gene_biotype=protein_coding;gene_synonym=SEPN1;coverage=0.999;sequence_ID=0.997;valid_ORFs=0;extra_copy_number=0;copy_num_ID=SELENON_0
81860	chr1	Liftoff	gene	25657395	25661039	.	-	.	ID=LOC646471;gene_name=LOC646471;db_xref=GeneID:646471;description=uncharacterized LOC646471;gbkey=Gene;gene=LOC646471;gene_biotype=lncRNA;coverage=0.997;sequence_ID=0.995;extra_copy_number=0;copy_num_ID=LOC646471_0
81861	chr1	Liftoff	gene	25657395	25670373	.	+	.	ID=MTFR1L;gene_name=MTFR1L;db_xref=HGNC:HGNC:28836;description=mitochondrial fission regulator 1 like;gbkey=Gene;gene=MTFR1L;gene_biotype=protein_coding;gene_synonym=MSTP116;coverage=1.0;sequence_ID=0.998;valid_ORFs=4;extra_copy_number=0;copy_num_ID=MTFR1L_0
81919	chr1	Liftoff	gene	25669339	25696890	.	-	.	ID=AUNIP;gene_name=AUNIP;db_xref=HGNC:HGNC:28363;description=aurora kinase A and ninein interacting protein;gbkey=Gene;gene=AUNIP;gene_biotype=protein_coding;gene_synonym=C1orf135;coverage=0.999;sequence_ID=0.999;valid_ORFs=3;extra_copy_number=0;copy_num_ID=AUNIP_0
81942	chr1	Liftoff	gene	25698915	25713139	.	-	.	ID=PAQR7;gene_name=PAQR7;db_xref=MIM:607779;description=progestin and adipoQ receptor family member 7;gbkey=Gene;gene=PAQR7;gene_biotype=protein_coding;gene_synonym=PGLP;coverage=1.0;sequence_ID=1.0;valid_ORFs=4;extra_copy_number=0;copy_num_ID=PAQR7_0
81963	chr1	Liftoff	gene	25721609	25744310	.	-	.	ID=STMN1;gene_name=STMN1;db_xref=MIM:151442;description=stathmin 1;gbkey=Gene;gene=STMN1;gene_biotype=protein_coding;gene_synonym=SMN;coverage=1.0;sequence_ID=1.0;valid_ORFs=4;extra_copy_number=0;copy_num_ID=STMN1_0
81974	chr1	Liftoff	gene	25724760	25725132	.	+	.	ID=SNRPFP2;gene_name=SNRPFP2;db_xref=HGNC:HGNC:39665;description=small nuclear ribonucleoprotein polypeptide F pseudogene 2;gbkey=Gene;gene=SNRPFP2;gene_biotype=pseudogene;pseudo=true;coverage=1.0;sequence_ID=1.0;extra_copy_number=0;copy_num_ID=SNRPFP2_0
81975	chr1	Liftoff	gene	25726347	25726734	.	+	.	ID=RPL39P7;gene_name=RPL39P7;db_xref=HGNC:HGNC:36651;description=ribosomal protein L39 pseudogene 7;gbkey=Gene;gene=RPL39P7;gene_biotype=pseudogene;gene_synonym=RPL39_2_23;pseudo=true;coverage=1.0;sequence_ID=1.0;extra_copy_number=0;copy_num_ID=RPL39P7_0
82006	chr1	Liftoff	gene	25743792	25743884	.	-	.	ID=MIR3917;gene_name=MIR3917;db_xref=miRBase:MI0016423;description=microRNA 3917;gbkey=Gene;gene=MIR3917;gene_biotype=miRNA;gene_synonym=mir-3917;coverage=1.0;sequence_ID=1.0;extra_copy_number=0;copy_num_ID=MIR3917_0
82011	chr1	Liftoff	gene	25743980	25745673	.	+	.	ID=LOC105376885;gene_name=LOC105376885;db_xref=GeneID:105376885;gbkey=Gene;gene=LOC105376885;gene_biotype=lncRNA;coverage=1.0;sequence_ID=1.0;extra_copy_number=0;copy_num_ID=LOC105376885_0
82015	chr1	Liftoff	gene	25797193	25835465	.	-	.	ID=PAFAH2;gene_name=PAFAH2;db_xref=MIM:602344;description=platelet activating factor acetylhydrolase 2;gbkey=Gene;gene=PAFAH2;gene_biotype=protein_coding;gene_synonym=HSD-PLA2;coverage=0.999;sequence_ID=0.999;valid_ORFs=6;extra_copy_number=0;copy_num_ID=PAFAH2_0
82140	chr1	Liftoff	gene	25801622	25801725	.	+	.	ID=RNU6-110P;gene_name=RNU6-110P;db_xref=HGNC:HGNC:47073;description=RNA%2C U6 small nuclear 110%2C pseudogene;gbkey=Gene;gene=RNU6-110P;gene_biotype=pseudogene;pseudo=true;coverage=1.0;sequence_ID=0.990;extra_copy_number=0;copy_num_ID=RNU6-110P_0
82141	chr1	Liftoff	gene	25843624	25843707	.	+	.	ID=LOC124900433;gene_name=LOC124900433;db_xref=GeneID:124900433;gbkey=Gene;gene=LOC124900433;gene_biotype=ncRNA;coverage=1.0;sequence_ID=1.0;extra_copy_number=0;copy_num_ID=LOC124900433_0
82144	chr1	Liftoff	gene	25859174	25873866	.	+	.	ID=EXTL1;gene_name=EXTL1;db_xref=MIM:601738;description=exostosin like glycosyltransferase 1;gbkey=Gene;gene=EXTL1;gene_biotype=protein_coding;gene_synonym=EXTL;coverage=1.0;sequence_ID=0.999;valid_ORFs=3;extra_copy_number=0;copy_num_ID=EXTL1_0
82206	chr1	Liftoff	gene	25874654	25883519	.	-	.	ID=SLC30A2;gene_name=SLC30A2;db_xref=MIM:609617;description=solute carrier family 30 member 2;gbkey=Gene;gene=SLC30A2;gene_biotype=protein_coding;gene_synonym=ZNT2;coverage=1.0;sequence_ID=0.998;valid_ORFs=2;extra_copy_number=0;copy_num_ID=SLC30A2_0
82239	chr1	Liftoff	gene	25885659	25888057	.	+	.	ID=LOC105376910;gene_name=LOC105376910;db_xref=GeneID:105376910;gbkey=Gene;gene=LOC105376910;gene_biotype=lncRNA;coverage=1.0;sequence_ID=0.996;extra_copy_number=0;copy_num_ID=LOC105376910_0
82243	chr1	Liftoff	gene	25888705	25905036	.	-	.	ID=TRIM63;gene_name=TRIM63;db_xref=MIM:606131;description=tripartite motif containing 63;gbkey=Gene;gene=TRIM63;gene_biotype=protein_coding;gene_synonym=SMRZ;coverage=1.0;sequence_ID=0.998;valid_ORFs=1;extra_copy_number=0;copy_num_ID=TRIM63_0
82263	chr1	Liftoff	gene	25948595	25962987	.	+	.	ID=PDIK1L;gene_name=PDIK1L;db_xref=MIM:610785;description=PDLIM1 interacting kinase 1 like;gbkey=Gene;gene=PDIK1L;gene_biotype=protein_coding;gene_synonym=STK35L2;coverage=1.0;sequence_ID=1.0;valid_ORFs=3;extra_copy_number=0;copy_num_ID=PDIK1L_0
82283	chr1	Liftoff	gene	25996509	26001393	.	+	.	ID=FAM110D;gene_name=FAM110D;db_xref=HGNC:HGNC:25860;description=family with sequence similarity 110 member D;gbkey=Gene;gene=FAM110D;gene_biotype=protein_coding;gene_synonym=GRRP1;coverage=1.0;sequence_ID=0.999;valid_ORFs=1;extra_copy_number=0;copy_num_ID=FAM110D_0
82288	chr1	Liftoff	gene	26001532	26006394	.	-	.	ID=C1orf232;gene_name=C1orf232;db_xref=HGNC:HGNC:53426;description=chromosome 1 open reading frame 230;gbkey=Gene;gene=C1orf232;gene_biotype=protein_coding;coverage=1.0;sequence_ID=1.0;valid_ORFs=2;extra_copy_number=0;copy_num_ID=C1orf232_0
82305	chr1	Liftoff	gene	26006952	26009263	.	-	.	ID=ZNF593OS;gene_name=ZNF593OS;db_xref=HGNC:HGNC:41278;description=ZNF593 opposite strand;gbkey=Gene;gene=ZNF593OS;gene_biotype=protein_coding;coverage=1.0;sequence_ID=0.999;valid_ORFs=1;extra_copy_number=0;copy_num_ID=ZNF593OS_0
82313	chr1	Liftoff	gene	26007339	26008304	.	+	.	ID=ZNF593;gene_name=ZNF593;db_xref=MIM:616698;description=zinc finger protein 593;gbkey=Gene;gene=ZNF593;gene_biotype=protein_coding;gene_synonym=ZT86;coverage=1.0;sequence_ID=1.0;valid_ORFs=1;extra_copy_number=0;copy_num_ID=ZNF593_0
82321	chr1	Liftoff	gene	26014921	26027308	.	+	.	ID=CNKSR1;gene_name=CNKSR1;db_xref=MIM:603272;description=connector enhancer of kinase suppressor of Ras 1;gbkey=Gene;gene=CNKSR1;gene_biotype=protein_coding;gene_synonym=CNK1;coverage=1.0;sequence_ID=1.0;valid_ORFs=3;extra_copy_number=0;copy_num_ID=CNKSR1_0
82443	chr1	Liftoff	gene	26028026	26040391	.	+	.	ID=CATSPER4;gene_name=CATSPER4;db_xref=MIM:609121;description=cation channel sperm associated 4;gbkey=Gene;gene=CATSPER4;gene_biotype=protein_coding;coverage=1.0;sequence_ID=0.998;valid_ORFs=3;extra_copy_number=0;copy_num_ID=CATSPER4_0
82498	chr1	Liftoff	gene	26056325	26056973	.	-	.	ID=LOC100420494;gene_name=LOC100420494;db_xref=GeneID:100420494;description=ADP ribosylation factor like GTPase 16 pseudogene;gbkey=Gene;gene=LOC100420494;gene_biotype=pseudogene;pseudo=true;coverage=1.0;sequence_ID=0.995;extra_copy_number=0;copy_num_ID=LOC100420494_0
82499	chr1	Liftoff	gene	26062038	26062736	.	-	.	ID=LOC124903882;gene_name=LOC124903882;db_xref=GeneID:124903882;gbkey=Gene;gene=LOC124903882;gene_biotype=lncRNA;coverage=1.0;sequence_ID=1.0;extra_copy_number=0;copy_num_ID=LOC124903882_0
82503	chr1	Liftoff	gene	26062759	26067279	.	+	.	ID=ZPLD2P;gene_name=ZPLD2P;db_xref=HGNC:HGNC:54510;description=zona pellucida like domain containing 2%2C pseudogene;gbkey=Gene;gene=ZPLD2P;gene_biotype=lncRNA;coverage=1.0;sequence_ID=0.998;extra_copy_number=0;copy_num_ID=ZPLD2P_0
82509	chr1	Liftoff	gene	26071641	26116296	.	+	.	ID=CEP85;gene_name=CEP85;db_xref=MIM:618898;description=centrosomal protein 85;gbkey=Gene;gene=CEP85;gene_biotype=protein_coding;gene_synonym=CCDC21;coverage=1.0;sequence_ID=0.999;valid_ORFs=8;extra_copy_number=0;copy_num_ID=CEP85_0
82675	chr1	Liftoff	gene	26084208	26084301	.	+	.	ID=LOC124904684;gene_name=LOC124904684;db_xref=GeneID:124904684;gbkey=Gene;gene=LOC124904684;gene_biotype=pseudogene;pseudo=true;coverage=1.0;sequence_ID=1.0;extra_copy_number=0;copy_num_ID=LOC124904684_0
82693	chr1	Liftoff	gene	26100511	26100874	.	-	.	ID=MRPS6P1;gene_name=MRPS6P1;db_xref=HGNC:HGNC:29780;description=mitochondrial ribosomal protein S6 pseudogene 1;gbkey=Gene;gene=MRPS6P1;gene_biotype=pseudogene;gene_synonym=MRPS6P3;pseudo=true;coverage=1.0;sequence_ID=1.0;extra_copy_number=0;copy_num_ID=MRPS6P1_0
82707	chr1	Liftoff	gene	26117570	26119006	.	+	.	ID=SH3BGRL3;gene_name=SH3BGRL3;db_xref=MIM:615679;description=SH3 domain binding glutamate rich protein like 3;gbkey=Gene;gene=SH3BGRL3;gene_biotype=protein_coding;gene_synonym=TIP-B1;coverage=1.0;sequence_ID=1.0;valid_ORFs=1;extra_copy_number=0;copy_num_ID=SH3BGRL3_0
82715	chr1	Liftoff	gene	26119766	26155807	.	-	.	ID=UBXN11;gene_name=UBXN11;db_xref=MIM:609151;description=UBX domain protein 11;gbkey=Gene;gene=UBXN11;gene_biotype=protein_coding;gene_synonym=UBXD5;coverage=0.980;sequence_ID=0.978;valid_ORFs=5;extra_copy_number=0;copy_num_ID=UBXN11_0
82856	chr1	Liftoff	gene	26155410	26157976	.	+	.	ID=CD52;gene_name=CD52;db_xref=MIM:114280;description=CD52 molecule;gbkey=Gene;gene=CD52;gene_biotype=protein_coding;gene_synonym=HE5;coverage=1.0;sequence_ID=0.993;valid_ORFs=1;extra_copy_number=0;copy_num_ID=CD52_0
82862	chr1	Liftoff	gene	26159318	26191577	.	-	.	ID=CRYBG2;gene_name=CRYBG2;db_xref=MIM:619765;description=crystallin beta-gamma domain containing 2;gbkey=Gene;gene=CRYBG2;gene_biotype=protein_coding;gene_synonym=AIM1L;coverage=1.0;sequence_ID=0.998;valid_ORFs=5;extra_copy_number=0;copy_num_ID=CRYBG2_0
83058	chr1	Liftoff	gene	26164091	26164492	.	+	.	ID=RPL34P4;gene_name=RPL34P4;db_xref=HGNC:HGNC:36665;description=ribosomal protein L34 pseudogene 4;gbkey=Gene;gene=RPL34P4;gene_biotype=pseudogene;gene_synonym=RPL34_1_24;pseudo=true;coverage=1.0;sequence_ID=1.0;extra_copy_number=0;copy_num_ID=RPL34P4_0
83059	chr1	Liftoff	gene	26199081	26211965	.	-	.	ID=ZNF683;gene_name=ZNF683;db_xref=MIM:616775;description=zinc finger protein 683;gbkey=Gene;gene=ZNF683;gene_biotype=protein_coding;gene_synonym=Hobit;coverage=1.0;sequence_ID=0.999;valid_ORFs=12;extra_copy_number=0;copy_num_ID=ZNF683_0
83227	chr1	Liftoff	gene	26248852	26267747	.	+	.	ID=LIN28A;gene_name=LIN28A;db_xref=MIM:611043;description=lin-28 homolog A;gbkey=Gene;gene=LIN28A;gene_biotype=protein_coding;gene_synonym=ZCCHC1;coverage=0.999;sequence_ID=0.998;valid_ORFs=2;extra_copy_number=0;copy_num_ID=LIN28A_0
83247	chr1	Liftoff	gene	26268774	26270252	.	-	.	ID=LOC124903883;gene_name=LOC124903883;db_xref=GeneID:124903883;gbkey=Gene;gene=LOC124903883;gene_biotype=lncRNA;coverage=1.0;sequence_ID=0.996;extra_copy_number=0;copy_num_ID=LOC124903883_0
83251	chr1	Liftoff	gene	26270336	26309325	.	+	.	ID=DHDDS;gene_name=DHDDS;db_xref=MIM:608172;description=dehydrodolichyl diphosphate synthase subunit;gbkey=Gene;gene=DHDDS;gene_biotype=protein_coding;gene_synonym=RP59;coverage=1.0;sequence_ID=0.999;valid_ORFs=20;extra_copy_number=0;copy_num_ID=DHDDS_0
83592	chr1	Liftoff	gene	26292619	26293230	.	-	.	ID=RPL17P9;gene_name=RPL17P9;db_xref=HGNC:HGNC:36230;description=ribosomal protein L17 pseudogene 9;gbkey=Gene;gene=RPL17P9;gene_biotype=pseudogene;gene_synonym=RPL17_1_25;pseudo=true;coverage=1.0;sequence_ID=1.0;extra_copy_number=0;copy_num_ID=RPL17P9_0
83593	chr1	Liftoff	gene	26300777	26305556	.	-	.	ID=DHDDS-AS1;gene_name=DHDDS-AS1;db_xref=HGNC:HGNC:40925;description=DHDDS antisense RNA 1;gbkey=Gene;gene=DHDDS-AS1;gene_biotype=lncRNA;coverage=1.0;sequence_ID=1.0;extra_copy_number=0;copy_num_ID=DHDDS-AS1_0
83603	chr1	Liftoff	gene	26310460	26314663	.	+	.	ID=HMGN2;gene_name=HMGN2;db_xref=MIM:163910;description=high mobility group nucleosomal binding domain 2;gbkey=Gene;gene=HMGN2;gene_biotype=protein_coding;gene_synonym=HMG17;coverage=1.0;sequence_ID=0.998;valid_ORFs=1;extra_copy_number=0;copy_num_ID=HMGN2_0
83617	chr1	Liftoff	gene	26357069	26358216	.	-	.	ID=DPPA2P2;gene_name=DPPA2P2;db_xref=HGNC:HGNC:44627;description=developmental pluripotency associated 2 pseudogene 2;gbkey=Gene;gene=DPPA2P2;gene_biotype=pseudogene;pseudo=true;coverage=1.0;sequence_ID=1.0;extra_copy_number=0;copy_num_ID=DPPA2P2_0
83618	chr1	Liftoff	gene	26367072	26369350	.	-	.	ID=LOC124903884;gene_name=LOC124903884;db_xref=GeneID:124903884;gbkey=Gene;gene=LOC124903884;gene_biotype=lncRNA;coverage=1.0;sequence_ID=0.998;extra_copy_number=0;copy_num_ID=LOC124903884_0
83622	chr1	Liftoff	gene	26367713	26412979	.	+	.	ID=RPS6KA1;gene_name=RPS6KA1;db_xref=MIM:601684;description=ribosomal protein S6 kinase A1;gbkey=Gene;gene=RPS6KA1;gene_biotype=protein_coding;gene_synonym=RSK1;coverage=1.0;sequence_ID=0.999;valid_ORFs=5;extra_copy_number=0;copy_num_ID=RPS6KA1_0
83831	chr1	Liftoff	gene	26392495	26392546	.	+	.	ID=MIR1976;gene_name=MIR1976;db_xref=miRBase:MI0009986;description=microRNA 1976;gbkey=Gene;gene=MIR1976;gene_biotype=miRNA;gene_synonym=hsa-mir-1976;coverage=1.0;sequence_ID=1.0;extra_copy_number=0;copy_num_ID=MIR1976_0
83836	chr1	Liftoff	gene	26431199	26431500	.	-	.	ID=RN7SL679P;gene_name=RN7SL679P;db_xref=HGNC:HGNC:46695;description=RNA%2C 7SL%2C cytoplasmic 679%2C pseudogene;gbkey=Gene;gene=RN7SL679P;gene_biotype=pseudogene;pseudo=true;coverage=1.0;sequence_ID=1.0;extra_copy_number=0;copy_num_ID=RN7SL679P_0
83837	chr1	Liftoff	gene	26440320	26440383	.	-	.	ID=LOC124904769;gene_name=LOC124904769;db_xref=GeneID:124904769;gbkey=Gene;gene=LOC124904769;gene_biotype=snRNA;coverage=1.0;sequence_ID=1.0;extra_copy_number=0;copy_num_ID=LOC124904769_0
83840	chr1	Liftoff	gene	26483635	26483738	.	+	.	ID=LOC124904813;gene_name=LOC124904813;db_xref=GeneID:124904813;gbkey=Gene;gene=LOC124904813;gene_biotype=snoRNA;coverage=1.0;sequence_ID=1.0;extra_copy_number=0;copy_num_ID=LOC124904813_0
83843	chr1	Liftoff	gene	26527126	26528756	.	+	.	ID=LOC105376888;gene_name=LOC105376888;db_xref=GeneID:105376888;gbkey=Gene;gene=LOC105376888;gene_biotype=lncRNA;coverage=1.0;sequence_ID=1.0;extra_copy_number=0;copy_num_ID=LOC105376888_0
83848	chr1	Liftoff	gene	26529852	26534350	.	-	.	ID=LOC124900417;gene_name=LOC124900417;db_xref=GeneID:124900417;gbkey=Gene;gene=LOC124900417;gene_biotype=protein_coding;coverage=1.0;sequence_ID=0.999;valid_ORFs=1;extra_copy_number=0;copy_num_ID=LOC124900417_0
83854	chr1	Liftoff	gene	26529854	26532075	.	-	.	ID=LOC101928728;gene_name=LOC101928728;db_xref=GeneID:101928728;description=uncharacterized LOC101928728;gbkey=Gene;gene=LOC101928728;gene_biotype=lncRNA;coverage=1.0;sequence_ID=0.999;extra_copy_number=0;copy_num_ID=LOC101928728_0
83857	chr1	Liftoff	gene	26533960	26620059	.	+	.	ID=ARID1A;gene_name=ARID1A;db_xref=MIM:603024;description=AT-rich interaction domain 1A;gbkey=Gene;gene=ARID1A;gene_biotype=protein_coding;gene_synonym=SMARCF1;coverage=1.0;sequence_ID=1.0;valid_ORFs=2;extra_copy_number=0;copy_num_ID=ARID1A_0
83940	chr1	Liftoff	gene	26625009	26638614	.	+	.	ID=PIGV;gene_name=PIGV;db_xref=MIM:610274;description=phosphatidylinositol glycan anchor biosynthesis class V;gbkey=Gene;gene=PIGV;gene_biotype=protein_coding;gene_synonym=PIG-V;coverage=1.0;sequence_ID=1.0;valid_ORFs=10;extra_copy_number=0;copy_num_ID=PIGV_0
84031	chr1	Liftoff	gene	26652777	26653067	.	+	.	ID=RN7SL165P;gene_name=RN7SL165P;db_xref=HGNC:HGNC:46181;description=RNA%2C 7SL%2C cytoplasmic 165%2C pseudogene;gbkey=Gene;gene=RN7SL165P;gene_biotype=pseudogene;pseudo=true;coverage=1.0;sequence_ID=1.0;extra_copy_number=0;copy_num_ID=RN7SL165P_0
84032	chr1	Liftoff	gene	26664755	26695679	.	+	.	ID=ZDHHC18;gene_name=ZDHHC18;db_xref=HGNC:HGNC:20712;description=zinc finger DHHC-type palmitoyltransferase 18;gbkey=Gene;gene=ZDHHC18;gene_biotype=protein_coding;gene_synonym=DHHC18;coverage=1.0;sequence_ID=0.999;valid_ORFs=1;extra_copy_number=0;copy_num_ID=ZDHHC18_0
84050	chr1	Liftoff	gene	26701224	26702527	.	+	.	ID=SFN;gene_name=SFN;db_xref=MIM:601290;description=stratifin;gbkey=Gene;gene=SFN;gene_biotype=protein_coding;gene_synonym=YWHAS;coverage=0.998;sequence_ID=0.998;valid_ORFs=1;extra_copy_number=0;copy_num_ID=SFN_0
84054	chr1	Liftoff	gene	26714196	26728346	.	-	.	ID=GPN2;gene_name=GPN2;db_xref=HGNC:HGNC:25513;description=GPN-loop GTPase 2;gbkey=Gene;gene=GPN2;gene_biotype=protein_coding;gene_synonym=ATPBD1B;coverage=1.0;sequence_ID=0.999;valid_ORFs=1;extra_copy_number=0;copy_num_ID=GPN2_0
84066	chr1	Liftoff	gene	26728551	26738530	.	-	.	ID=GPATCH3;gene_name=GPATCH3;db_xref=MIM:617486;description=G-patch domain containing 3;gbkey=Gene;gene=GPATCH3;gene_biotype=protein_coding;gene_synonym=GPATC3;coverage=1.0;sequence_ID=1.0;valid_ORFs=2;extra_copy_number=0;copy_num_ID=GPATCH3_0
84091	chr1	Liftoff	gene	26738224	26784927	.	+	.	ID=NUDC;gene_name=NUDC;db_xref=MIM:610325;description=nuclear distribution C%2C dynein complex regulator;gbkey=Gene;gene=NUDC;gene_biotype=protein_coding;gene_synonym=NPD011;coverage=1.0;sequence_ID=1.0;valid_ORFs=5;extra_copy_number=0;copy_num_ID=NUDC_0
84174	chr1	Liftoff	gene	26749553	26752039	.	-	.	ID=NR0B2;gene_name=NR0B2;db_xref=MIM:604630;description=nuclear receptor subfamily 0 group B member 2;gbkey=Gene;gene=NR0B2;gene_biotype=protein_coding;gene_synonym=SHP1;coverage=1.0;sequence_ID=0.999;valid_ORFs=2;extra_copy_number=0;copy_num_ID=NR0B2_0
84204	chr1	Liftoff	gene	26787618	26798523	.	-	.	ID=KDF1;gene_name=KDF1;db_xref=MIM:616758;description=keratinocyte differentiation factor 1;gbkey=Gene;gene=KDF1;gene_biotype=protein_coding;gene_synonym=ECTD12;coverage=1.0;sequence_ID=0.999;valid_ORFs=3;extra_copy_number=0;copy_num_ID=KDF1_0
84229	chr1	Liftoff	gene	26818137	26819080	.	+	.	ID=RPL12P13;gene_name=RPL12P13;db_xref=HGNC:HGNC:51936;description=ribosomal protein L12 pseudogene 13;gbkey=Gene;gene=RPL12P13;gene_biotype=pseudogene;pseudo=true;coverage=1.0;sequence_ID=1.0;extra_copy_number=0;copy_num_ID=RPL12P13_0
84230	chr1	Liftoff	gene	26821648	26822132	.	+	.	ID=RPL32P6;gene_name=RPL32P6;db_xref=HGNC:HGNC:36655;description=ribosomal protein L32 pseudogene 6;gbkey=Gene;gene=RPL32P6;gene_biotype=pseudogene;gene_synonym=RPL32_1_26;pseudo=true;coverage=1.0;sequence_ID=1.0;extra_copy_number=0;copy_num_ID=RPL32P6_0
84231	chr1	Liftoff	gene	26823810	26824396	.	-	.	ID=OSTCP2;gene_name=OSTCP2;db_xref=HGNC:HGNC:42864;gbkey=Gene;gene=OSTCP2;gene_biotype=protein_coding;coverage=1.0;sequence_ID=1.0;valid_ORFs=1;extra_copy_number=0;copy_num_ID=OSTCP2_0
84235	chr1	Liftoff	gene	26831757	26838951	.	+	.	ID=TRNP1;gene_name=TRNP1;db_xref=MIM:616824;description=TMF1 regulated nuclear protein 1;gbkey=Gene;gene=TRNP1;gene_biotype=protein_coding;gene_synonym=TRNP;coverage=1.0;sequence_ID=0.998;valid_ORFs=2;extra_copy_number=0;copy_num_ID=TRNP1_0
84244	chr1	Liftoff	gene	26843086	26850914	.	-	.	ID=TENT5B;gene_name=TENT5B;db_xref=MIM:619069;description=terminal nucleotidyltransferase 5B;gbkey=Gene;gene=TENT5B;gene_biotype=protein_coding;gene_synonym=FAM46B;coverage=1.0;sequence_ID=1.0;valid_ORFs=1;extra_copy_number=0;copy_num_ID=TENT5B_0
84250	chr1	Liftoff	gene	26870555	26904385	.	+	.	ID=LOC101928391;gene_name=LOC101928391;db_xref=GeneID:101928391;gbkey=Gene;gene=LOC101928391;gene_biotype=lncRNA;coverage=1.0;sequence_ID=0.998;extra_copy_number=0;copy_num_ID=LOC101928391_0
84293	chr1	Liftoff	gene	26938788	26996283	.	-	.	ID=SLC9A1;gene_name=SLC9A1;db_xref=MIM:107310;description=solute carrier family 9 member A1;gbkey=Gene;gene=SLC9A1;gene_biotype=protein_coding;gene_synonym=PPP1R143;coverage=1.0;sequence_ID=0.999;valid_ORFs=3;extra_copy_number=0;copy_num_ID=SLC9A1_0
84386	chr1	Liftoff	gene	26998721	27001628	.	+	.	ID=LOC102723760;gene_name=LOC102723760;db_xref=GeneID:102723760;gbkey=Gene;gene=LOC102723760;gene_biotype=lncRNA;coverage=1.0;sequence_ID=1.0;extra_copy_number=0;copy_num_ID=LOC102723760_0
84391	chr1	Liftoff	gene	27017898	27018518	.	+	.	ID=RPL18AP5;gene_name=RPL18AP5;db_xref=HGNC:HGNC:36777;description=ribosomal protein L18a pseudogene 5;gbkey=Gene;gene=RPL18AP5;gene_biotype=pseudogene;gene_synonym=RPL18A_1_27;pseudo=true;coverage=1.0;sequence_ID=0.993;extra_copy_number=0;copy_num_ID=RPL18AP5_0
84392	chr1	Liftoff	gene	27041862	27042825	.	-	.	ID=CHCHD3P3;gene_name=CHCHD3P3;db_xref=HGNC:HGNC:44699;description=coiled-coil-helix-coiled-coil-helix domain containing 3 pseudogene 3;gbkey=Gene;gene=CHCHD3P3;gene_biotype=pseudogene;pseudo=true;coverage=1.0;sequence_ID=1.0;extra_copy_number=0;copy_num_ID=CHCHD3P3_0
84393	chr1	Liftoff	gene	27048142	27049097	.	+	.	ID=NPM1P39;gene_name=NPM1P39;db_xref=HGNC:HGNC:45218;description=nucleophosmin 1 pseudogene 39;gbkey=Gene;gene=NPM1P39;gene_biotype=pseudogene;pseudo=true;coverage=0.993;sequence_ID=0.992;extra_copy_number=0;copy_num_ID=NPM1P39_0
84394	chr1	Liftoff	gene	27052419	27052705	.	+	.	ID=SNRPEP7;gene_name=SNRPEP7;db_xref=HGNC:HGNC:43572;description=SNRPE pseudogene 7;gbkey=Gene;gene=SNRPEP7;gene_biotype=pseudogene;pseudo=true;coverage=1.0;sequence_ID=1.0;extra_copy_number=0;copy_num_ID=SNRPEP7_0
84395	chr1	Liftoff	gene	27070850	27075649	.	-	.	ID=WDTC1-DT;gene_name=WDTC1-DT;db_xref=HGNC:HGNC:55858;gbkey=Gene;gene=WDTC1-DT;gene_biotype=lncRNA;coverage=1.0;sequence_ID=1.0;extra_copy_number=0;copy_num_ID=WDTC1-DT_0
84403	chr1	Liftoff	gene	27075661	27149870	.	+	.	ID=WDTC1;gene_name=WDTC1;db_xref=MIM:619763;description=WD and tetratricopeptide repeats 1;gbkey=Gene;gene=WDTC1;gene_biotype=protein_coding;gene_synonym=DCAF9;coverage=1.0;sequence_ID=0.999;valid_ORFs=10;extra_copy_number=0;copy_num_ID=WDTC1_0
84716	chr1	Liftoff	gene	27163397	27177637	.	+	.	ID=TMEM222;gene_name=TMEM222;db_xref=MIM:619469;description=transmembrane protein 222;gbkey=Gene;gene=TMEM222;gene_biotype=protein_coding;gene_synonym=NEDMOSBA;coverage=1.0;sequence_ID=0.999;valid_ORFs=2;extra_copy_number=0;copy_num_ID=TMEM222_0
84760	chr1	Liftoff	gene	27165108	27167759	.	+	.	ID=ACTG1P20;gene_name=ACTG1P20;db_xref=HGNC:HGNC:51500;description=actin gamma 1 pseudogene 20;gbkey=Gene;gene=ACTG1P20;gene_biotype=transcribed_pseudogene;pseudo=true;coverage=1.0;sequence_ID=0.999;extra_copy_number=0;copy_num_ID=ACTG1P20_0
84763	chr1	Liftoff	gene	27166453	27166558	.	+	.	ID=RNU6-48P;gene_name=RNU6-48P;db_xref=HGNC:HGNC:34292;description=RNA%2C U6 small nuclear 48%2C pseudogene;gbkey=Gene;gene=RNU6-48P;gene_biotype=pseudogene;gene_synonym=RNU6-48;pseudo=true;coverage=1.0;sequence_ID=1.0;extra_copy_number=0;copy_num_ID=RNU6-48P_0
84775	chr1	Liftoff	gene	27183260	27195171	.	+	.	ID=SYTL1;gene_name=SYTL1;db_xref=MIM:608042;description=synaptotagmin like 1;gbkey=Gene;gene=SYTL1;gene_biotype=protein_coding;gene_synonym=SLP1;coverage=1.0;sequence_ID=0.997;valid_ORFs=7;extra_copy_number=0;copy_num_ID=SYTL1_0
84965	chr1	Liftoff	gene	27196422	27208199	.	-	.	ID=MAP3K6;gene_name=MAP3K6;db_xref=MIM:604468;description=mitogen-activated protein kinase kinase kinase 6;gbkey=Gene;gene=MAP3K6;gene_biotype=protein_coding;gene_synonym=MEKK6;coverage=1.0;sequence_ID=0.999;valid_ORFs=6;extra_copy_number=0;copy_num_ID=MAP3K6_0
85270	chr1	Liftoff	gene	27210348	27216135	.	-	.	ID=FCN3;gene_name=FCN3;db_xref=MIM:604973;description=ficolin 3;gbkey=Gene;gene=FCN3;gene_biotype=protein_coding;gene_synonym=HAKA1;coverage=1.0;sequence_ID=1.0;valid_ORFs=2;extra_copy_number=0;copy_num_ID=FCN3_0
85303	chr1	Liftoff	gene	27220486	27224643	.	-	.	ID=CD164L2;gene_name=CD164L2;db_xref=HGNC:HGNC:32043;description=CD164 molecule like 2;gbkey=Gene;gene=CD164L2;gene_biotype=protein_coding;gene_synonym=UNQ6122;coverage=1.0;sequence_ID=0.997;valid_ORFs=3;extra_copy_number=0;copy_num_ID=CD164L2_0
85349	chr1	Liftoff	gene	27233946	27237138	.	+	.	ID=GPR3;gene_name=GPR3;db_xref=MIM:600241;description=G protein-coupled receptor 3;gbkey=Gene;gene=GPR3;gene_biotype=protein_coding;gene_synonym=ACCA;coverage=1.0;sequence_ID=0.999;valid_ORFs=1;extra_copy_number=0;copy_num_ID=GPR3_0
85354	chr1	Liftoff	gene	27245554	27331475	.	-	.	ID=WASF2;gene_name=WASF2;db_xref=MIM:605875;description=WASP family member 2;gbkey=Gene;gene=WASF2;gene_biotype=protein_coding;gene_synonym=WAVE2;coverage=0.998;sequence_ID=0.998;valid_ORFs=2;extra_copy_number=0;copy_num_ID=WASF2_0
85389	chr1	Liftoff	gene	27367087	27372026	.	+	.	ID=LOC105376892;gene_name=LOC105376892;db_xref=GeneID:105376892;gbkey=Gene;gene=LOC105376892;gene_biotype=lncRNA;coverage=1.0;sequence_ID=1.0;extra_copy_number=0;copy_num_ID=LOC105376892_0
85393	chr1	Liftoff	gene	27375551	27445533	.	-	.	ID=AHDC1;gene_name=AHDC1;db_xref=MIM:615790;description=AT-hook DNA binding motif containing 1;gbkey=Gene;gene=AHDC1;gene_biotype=protein_coding;gene_synonym=XIGIS;coverage=1.0;sequence_ID=0.999;valid_ORFs=23;extra_copy_number=0;copy_num_ID=AHDC1_0
85644	chr1	Liftoff	gene	27453366	27476486	.	-	.	ID=FGR;gene_name=FGR;db_xref=MIM:164940;description=FGR proto-oncogene%2C Src family tyrosine kinase;gbkey=Gene;gene=FGR;gene_biotype=protein_coding;gene_synonym=SRC2;coverage=1.0;sequence_ID=1.0;valid_ORFs=3;extra_copy_number=0;copy_num_ID=FGR_0
85720	chr1	Liftoff	gene	27490690	27491251	.	+	.	ID=LOC729973;gene_name=LOC729973;db_xref=GeneID:729973;description=uncharacterized LOC729973;gbkey=Gene;gene=LOC729973;gene_biotype=pseudogene;pseudo=true;coverage=1.0;sequence_ID=1.0;extra_copy_number=0;copy_num_ID=LOC729973_0
85721	chr1	Liftoff	gene	27501639	27504030	.	-	.	ID=LINC02574;gene_name=LINC02574;db_xref=HGNC:HGNC:53746;description=long intergenic non-protein coding RNA 2574;gbkey=Gene;gene=LINC02574;gene_biotype=lncRNA;coverage=1.0;sequence_ID=1.0;extra_copy_number=0;copy_num_ID=LINC02574_0
85725	chr1	Liftoff	gene	27507374	27513475	.	-	.	ID=IFI6;gene_name=IFI6;db_xref=MIM:147572;description=interferon alpha inducible protein 6;gbkey=Gene;gene=IFI6;gene_biotype=protein_coding;gene_synonym=IFI616;coverage=1.0;sequence_ID=0.998;valid_ORFs=3;extra_copy_number=0;copy_num_ID=IFI6_0
85756	chr1	Liftoff	gene	27516888	27516994	.	-	.	ID=RNU6-949P;gene_name=RNU6-949P;db_xref=HGNC:HGNC:47912;description=RNA%2C U6 small nuclear 949%2C pseudogene;gbkey=Gene;gene=RNU6-949P;gene_biotype=pseudogene;pseudo=true;coverage=1.0;sequence_ID=1.0;extra_copy_number=0;copy_num_ID=RNU6-949P_0
85757	chr1	Liftoff	gene	27528088	27528719	.	-	.	ID=CHMP1AP1;gene_name=CHMP1AP1;db_xref=HGNC:HGNC:39514;description=charged multivesicular body protein 1A pseudogene 1;gbkey=Gene;gene=CHMP1AP1;gene_biotype=pseudogene;pseudo=true;coverage=1.0;sequence_ID=0.998;extra_copy_number=0;copy_num_ID=CHMP1AP1_0
85758	chr1	Liftoff	gene	27535010	27535114	.	+	.	ID=RNU6-424P;gene_name=RNU6-424P;db_xref=HGNC:HGNC:47387;description=RNA%2C U6 small nuclear 424%2C pseudogene;gbkey=Gene;gene=RNU6-424P;gene_biotype=pseudogene;pseudo=true;coverage=1.0;sequence_ID=0.990;extra_copy_number=0;copy_num_ID=RNU6-424P_0
85759	chr1	Liftoff	gene	27567254	27604410	.	+	.	ID=FAM76A;gene_name=FAM76A;db_xref=HGNC:HGNC:28530;description=family with sequence similarity 76 member A;gbkey=Gene;gene=FAM76A;gene_biotype=protein_coding;coverage=0.999;sequence_ID=0.999;valid_ORFs=6;extra_copy_number=0;copy_num_ID=FAM76A_0
85866	chr1	Liftoff	gene	27581222	27582124	.	+	.	ID=RPEP3;gene_name=RPEP3;db_xref=HGNC:HGNC:44522;description=ribulose-5-phosphate-3-epimerase pseudogene 3;gbkey=Gene;gene=RPEP3;gene_biotype=pseudogene;pseudo=true;coverage=1.0;sequence_ID=1.0;extra_copy_number=0;copy_num_ID=RPEP3_0
85867	chr1	Liftoff	gene	27614513	27665738	.	+	.	ID=STX12;gene_name=STX12;db_xref=MIM:606892;description=syntaxin 12;gbkey=Gene;gene=STX12;gene_biotype=protein_coding;gene_synonym=STX14;coverage=1.0;sequence_ID=1.0;valid_ORFs=1;extra_copy_number=0;copy_num_ID=STX12_0
85887	chr1	Liftoff	gene	27665833	27665938	.	+	.	ID=RNU6-1245P;gene_name=RNU6-1245P;db_xref=HGNC:HGNC:48208;description=RNA%2C U6 small nuclear 1245%2C pseudogene;gbkey=Gene;gene=RNU6-1245P;gene_biotype=pseudogene;pseudo=true;coverage=1.0;sequence_ID=1.0;extra_copy_number=0;copy_num_ID=RNU6-1245P_0
85888	chr1	Liftoff	gene	27669104	27673076	.	-	.	ID=LOC124903885;gene_name=LOC124903885;db_xref=GeneID:124903885;gbkey=Gene;gene=LOC124903885;gene_biotype=lncRNA;coverage=1.0;sequence_ID=1.0;extra_copy_number=0;copy_num_ID=LOC124903885_0
85892	chr1	Liftoff	gene	27672075	27692970	.	+	.	ID=PPP1R8;gene_name=PPP1R8;db_xref=MIM:602636;description=protein phosphatase 1 regulatory subunit 8;gbkey=Gene;gene=PPP1R8;gene_biotype=protein_coding;gene_synonym=PRO2047;coverage=1.0;sequence_ID=1.0;valid_ORFs=3;extra_copy_number=0;copy_num_ID=PPP1R8_0
85929	chr1	Liftoff	gene	27675694	27675859	.	+	.	ID=SCARNA1;gene_name=SCARNA1;db_xref=HGNC:HGNC:32555;description=small Cajal body-specific RNA 1;gbkey=Gene;gene=SCARNA1;gene_biotype=ncRNA;gene_synonym=ACA35;coverage=1.0;sequence_ID=1.0;extra_copy_number=0;copy_num_ID=SCARNA1_0
85932	chr1	Liftoff	gene	27713266	27728777	.	+	.	ID=THEMIS2;gene_name=THEMIS2;db_xref=MIM:617856;description=thymocyte selection associated family member 2;gbkey=Gene;gene=THEMIS2;gene_biotype=protein_coding;gene_synonym=ICB1;coverage=1.0;sequence_ID=0.998;valid_ORFs=9;extra_copy_number=0;copy_num_ID=THEMIS2_0
86042	chr1	Liftoff	gene	27733626	27756900	.	-	.	ID=RPA2;gene_name=RPA2;db_xref=MIM:179836;description=replication protein A2;gbkey=Gene;gene=RPA2;gene_biotype=protein_coding;gene_synonym=RPA32;coverage=1.0;sequence_ID=1.0;valid_ORFs=7;extra_copy_number=0;copy_num_ID=RPA2_0
86165	chr1	Liftoff	gene	27776819	27800989	.	+	.	ID=SMPDL3B;gene_name=SMPDL3B;db_xref=MIM:617737;description=sphingomyelin phosphodiesterase acid like 3B;gbkey=Gene;gene=SMPDL3B;gene_biotype=protein_coding;gene_synonym=ASML3B;coverage=1.0;sequence_ID=0.998;valid_ORFs=3;extra_copy_number=0;copy_num_ID=SMPDL3B_0
86230	chr1	Liftoff	gene	27801810	27809927	.	+	.	ID=XKR8;gene_name=XKR8;db_xref=HGNC:HGNC:25508;description=XK related 8;gbkey=Gene;gene=XKR8;gene_biotype=protein_coding;gene_synonym=XRG8;coverage=1.0;sequence_ID=0.999;valid_ORFs=4;extra_copy_number=0;copy_num_ID=XKR8_0
86272	chr1	Liftoff	gene	27812178	27930443	.	-	.	ID=EYA3;gene_name=EYA3;db_xref=MIM:601655;description=EYA transcriptional coactivator and phosphatase 3;gbkey=Gene;gene=EYA3;gene_biotype=protein_coding;coverage=1.0;sequence_ID=0.999;valid_ORFs=15;extra_copy_number=0;copy_num_ID=EYA3_0
86842	chr1	Liftoff	gene	27873709	27874005	.	-	.	ID=RN7SL559P;gene_name=RN7SL559P;db_xref=HGNC:HGNC:46575;description=RNA%2C 7SL%2C cytoplasmic 559%2C pseudogene;gbkey=Gene;gene=RN7SL559P;gene_biotype=pseudogene;pseudo=true;coverage=1.0;sequence_ID=1.0;extra_copy_number=0;copy_num_ID=RN7SL559P_0
86843	chr1	Liftoff	gene	27936868	27938275	.	-	.	ID=SPCS2P4;gene_name=SPCS2P4;db_xref=HGNC:HGNC:45237;description=signal peptidase complex subunit 2 pseudogene 4;gbkey=Gene;gene=SPCS2P4;gene_biotype=pseudogene;pseudo=true;coverage=1.0;sequence_ID=1.0;extra_copy_number=0;copy_num_ID=SPCS2P4_0
86844	chr1	Liftoff	gene	27962663	27963296	.	-	.	ID=LOC100131223;gene_name=LOC100131223;db_xref=GeneID:100131223;description=ADP ribosylation factor like GTPase 8B pseudogene;gbkey=Gene;gene=LOC100131223;gene_biotype=pseudogene;pseudo=true;coverage=1.0;sequence_ID=1.0;extra_copy_number=0;copy_num_ID=LOC100131223_0
86845	chr1	Liftoff	gene	27984568	27984672	.	-	.	ID=RNU6-176P;gene_name=RNU6-176P;db_xref=HGNC:HGNC:47139;description=RNA%2C U6 small nuclear 176%2C pseudogene;gbkey=Gene;gene=RNU6-176P;gene_biotype=pseudogene;pseudo=true;coverage=1.0;sequence_ID=1.0;extra_copy_number=0;copy_num_ID=RNU6-176P_0
86846	chr1	Liftoff	gene	27985987	27986045	.	-	.	ID=RNU7-29P;gene_name=RNU7-29P;db_xref=HGNC:HGNC:34125;description=RNA%2C U7 small nuclear 29 pseudogene;gbkey=Gene;gene=RNU7-29P;gene_biotype=pseudogene;gene_synonym=U7.29;pseudo=true;coverage=1.0;sequence_ID=1.0;extra_copy_number=0;copy_num_ID=RNU7-29P_0
86847	chr1	Liftoff	gene	27988997	28035686	.	-	.	ID=PTAFR;gene_name=PTAFR;db_xref=MIM:173393;description=platelet activating factor receptor;gbkey=Gene;gene=PTAFR;gene_biotype=protein_coding;gene_synonym=PAFR;coverage=1.0;sequence_ID=1.0;valid_ORFs=4;extra_copy_number=0;copy_num_ID=PTAFR_0
86866	chr1	Liftoff	gene	28042108	28074864	.	-	.	ID=DNAJC8;gene_name=DNAJC8;db_xref=HGNC:HGNC:15470;description=DnaJ heat shock protein family (Hsp40) member C8;gbkey=Gene;gene=DNAJC8;gene_biotype=protein_coding;gene_synonym=SPF31;coverage=1.0;sequence_ID=1.0;valid_ORFs=1;extra_copy_number=0;copy_num_ID=DNAJC8_0
86897	chr1	Liftoff	gene	28077959	28079935	.	+	.	ID=ATP5IF1;gene_name=ATP5IF1;db_xref=MIM:614981;description=ATP synthase inhibitory factor subunit 1;gbkey=Gene;gene=ATP5IF1;gene_biotype=protein_coding;gene_synonym=IP;coverage=1.0;sequence_ID=1.0;valid_ORFs=3;extra_copy_number=0;copy_num_ID=ATP5IF1_0
86917	chr1	Liftoff	gene	28101353	28124325	.	+	.	ID=SESN2;gene_name=SESN2;db_xref=MIM:607767;description=sestrin 2;gbkey=Gene;gene=SESN2;gene_biotype=protein_coding;gene_synonym=SEST2;coverage=1.0;sequence_ID=1.0;valid_ORFs=2;extra_copy_number=0;copy_num_ID=SESN2_0
86954	chr1	Liftoff	gene	28170876	28177801	.	+	.	ID=MED18;gene_name=MED18;db_xref=MIM:612384;description=mediator complex subunit 18;gbkey=Gene;gene=MED18;gene_biotype=protein_coding;gene_synonym=SRB5;coverage=1.0;sequence_ID=1.0;valid_ORFs=3;extra_copy_number=0;copy_num_ID=MED18_0
86973	chr1	Liftoff	gene	28211573	28342320	.	+	.	ID=PHACTR4;gene_name=PHACTR4;db_xref=MIM:608726;description=phosphatase and actin regulator 4;gbkey=Gene;gene=PHACTR4;gene_biotype=protein_coding;gene_synonym=PPP1R124;coverage=1.0;sequence_ID=0.999;valid_ORFs=6;extra_copy_number=0;copy_num_ID=PHACTR4_0
87147	chr1	Liftoff	gene	28323317	28323435	.	+	.	ID=RNU6ATAC27P;gene_name=RNU6ATAC27P;db_xref=HGNC:HGNC:46926;description=RNA%2C U6atac small nuclear 27%2C pseudogene;gbkey=Gene;gene=RNU6ATAC27P;gene_biotype=pseudogene;pseudo=true;coverage=1.0;sequence_ID=1.0;extra_copy_number=0;copy_num_ID=RNU6ATAC27P_0
87148	chr1	Liftoff	gene	28347899	28352848	.	+	.	ID=SNHG3;gene_name=SNHG3;db_xref=MIM:603238;description=small nucleolar RNA host gene 3;gbkey=Gene;gene=SNHG3;gene_biotype=lncRNA;gene_synonym=U17HG-AB;coverage=1.0;sequence_ID=1.0;extra_copy_number=0;copy_num_ID=SNHG3_0
87158	chr1	Liftoff	gene	28347999	28380949	.	+	.	ID=RCC1;gene_name=RCC1;db_xref=MIM:179710;description=regulator of chromosome condensation 1;gbkey=Gene;gene=RCC1;gene_biotype=protein_coding;gene_synonym=RCC1-I;coverage=1.0;sequence_ID=1.0;valid_ORFs=6;extra_copy_number=0;copy_num_ID=RCC1_0
87227	chr1	Liftoff	gene	28349321	28349527	.	+	.	ID=SNORA73A;gene_name=SNORA73A;db_xref=MIM:180645;description=small nucleolar RNA%2C H/ACA box 73A;gbkey=Gene;gene=SNORA73A;gene_biotype=snoRNA;gene_synonym=U17A;coverage=1.0;sequence_ID=1.0;extra_copy_number=0;copy_num_ID=SNORA73A_0
87230	chr1	Liftoff	gene	28350514	28350718	.	+	.	ID=SNORA73B;gene_name=SNORA73B;db_xref=MIM:603239;description=small nucleolar RNA%2C H/ACA box 73B;gbkey=Gene;gene=SNORA73B;gene_biotype=snoRNA;gene_synonym=U17B;coverage=1.0;sequence_ID=1.0;extra_copy_number=0;copy_num_ID=SNORA73B_0
87233	chr1	Liftoff	gene	28359432	28359531	.	+	.	ID=LOC124904836;gene_name=LOC124904836;db_xref=GeneID:124904836;gbkey=Gene;gene=LOC124904836;gene_biotype=snoRNA;coverage=1.0;sequence_ID=1.0;extra_copy_number=0;copy_num_ID=LOC124904836_0
87300	chr1	Liftoff	gene	28368315	28369195	.	-	.	ID=PRDX3P2;gene_name=PRDX3P2;db_xref=HGNC:HGNC:39265;description=peroxiredoxin 3 pseudogene 2;gbkey=Gene;gene=PRDX3P2;gene_biotype=pseudogene;pseudo=true;coverage=1.0;sequence_ID=1.0;extra_copy_number=0;copy_num_ID=PRDX3P2_0
87301	chr1	Liftoff	gene	28395040	28420501	.	+	.	ID=TRNAU1AP;gene_name=TRNAU1AP;db_xref=MIM:619597;description=tRNA selenocysteine 1 associated protein 1;gbkey=Gene;gene=TRNAU1AP;gene_biotype=protein_coding;gene_synonym=TRSPAP1;coverage=1.0;sequence_ID=1.0;valid_ORFs=1;extra_copy_number=0;copy_num_ID=TRNAU1AP_0
87332	chr1	Liftoff	gene	28420494	28424939	.	-	.	ID=SNHG12;gene_name=SNHG12;db_xref=HGNC:HGNC:30062;description=small nucleolar RNA host gene 12;gbkey=Gene;gene=SNHG12;gene_biotype=lncRNA;gene_synonym=PNAS-123;coverage=1.0;sequence_ID=1.0;extra_copy_number=0;copy_num_ID=SNHG12_0
87384	chr1	Liftoff	gene	28420699	28420778	.	-	.	ID=SNORD99;gene_name=SNORD99;db_xref=HGNC:HGNC:32762;description=small nucleolar RNA%2C C/D box 99;gbkey=Gene;gene=SNORD99;gene_biotype=snoRNA;gene_synonym=HBII-420;coverage=1.0;sequence_ID=1.0;extra_copy_number=0;copy_num_ID=SNORD99_0
87387	chr1	Liftoff	gene	28421720	28421849	.	-	.	ID=SNORA61;gene_name=SNORA61;db_xref=HGNC:HGNC:32655;description=small nucleolar RNA%2C H/ACA box 61;gbkey=Gene;gene=SNORA61;gene_biotype=snoRNA;gene_synonym=ACA61;coverage=1.0;sequence_ID=1.0;extra_copy_number=0;copy_num_ID=SNORA61_0
87390	chr1	Liftoff	gene	28422337	28422468	.	-	.	ID=SNORA44;gene_name=SNORA44;db_xref=HGNC:HGNC:32637;description=small nucleolar RNA%2C H/ACA box 44;gbkey=Gene;gene=SNORA44;gene_biotype=snoRNA;gene_synonym=ACA44;coverage=1.0;sequence_ID=1.0;extra_copy_number=0;copy_num_ID=SNORA44_0
87393	chr1	Liftoff	gene	28422876	28423009	.	-	.	ID=SNORA16A;gene_name=SNORA16A;db_xref=HGNC:HGNC:32605;description=small nucleolar RNA%2C H/ACA box 16A;gbkey=Gene;gene=SNORA16A;gene_biotype=snoRNA;gene_synonym=ACA16;coverage=1.0;sequence_ID=1.0;extra_copy_number=0;copy_num_ID=SNORA16A_0
87396	chr1	Liftoff	gene	28434229	28438630	.	+	.	ID=RAB42;gene_name=RAB42;db_xref=HGNC:HGNC:28702;description=RAB42%2C member RAS oncogene family;gbkey=Gene;gene=RAB42;gene_biotype=protein_coding;coverage=1.0;sequence_ID=1.0;valid_ORFs=4;extra_copy_number=0;copy_num_ID=RAB42_0
87415	chr1	Liftoff	gene	28444812	28490233	.	-	.	ID=TAF12;gene_name=TAF12;db_xref=MIM:600773;description=TATA-box binding protein associated factor 12;gbkey=Gene;gene=TAF12;gene_biotype=protein_coding;gene_synonym=TAFII20;coverage=1.0;sequence_ID=0.999;valid_ORFs=5;extra_copy_number=0;copy_num_ID=TAF12_0
87479	chr1	Liftoff	gene	28485221	28490765	.	+	.	ID=TAF12-DT;gene_name=TAF12-DT;db_xref=HGNC:HGNC:52502;description=TAF12 divergent transcript;gbkey=Gene;gene=TAF12-DT;gene_biotype=lncRNA;gene_synonym=LINC01715;coverage=1.0;sequence_ID=1.0;extra_copy_number=0;copy_num_ID=TAF12-DT_0
87486	chr1	Liftoff	gene	28490564	28490698	.	+	.	ID=RNU11;gene_name=RNU11;db_xref=HGNC:HGNC:10108;description=RNA%2C U11 small nuclear;gbkey=Gene;gene=RNU11;gene_biotype=snRNA;gene_synonym=U11;coverage=1.0;sequence_ID=1.0;extra_copy_number=0;copy_num_ID=RNU11_0
87489	chr1	Liftoff	gene	28510195	28561345	.	+	.	ID=GMEB1;gene_name=GMEB1;db_xref=MIM:604409;description=glucocorticoid modulatory element binding protein 1;gbkey=Gene;gene=GMEB1;gene_biotype=protein_coding;gene_synonym=PIF96;coverage=1.0;sequence_ID=0.999;valid_ORFs=13;extra_copy_number=0;copy_num_ID=GMEB1_0
87732	chr1	Liftoff	gene	28531660	28531789	.	+	.	ID=LOC124904809;gene_name=LOC124904809;db_xref=GeneID:124904809;gbkey=Gene;gene=LOC124904809;gene_biotype=ncRNA;coverage=1.0;sequence_ID=1.0;extra_copy_number=0;copy_num_ID=LOC124904809_0
87746	chr1	Liftoff	gene	28578615	28611771	.	+	.	ID=YTHDF2;gene_name=YTHDF2;db_xref=MIM:610640;description=YTH N6-methyladenosine RNA binding protein 2;gbkey=Gene;gene=YTHDF2;gene_biotype=protein_coding;gene_synonym=NY-REN-2;coverage=1.0;sequence_ID=0.999;valid_ORFs=3;extra_copy_number=0;copy_num_ID=YTHDF2_0
87777	chr1	Liftoff	gene	28654162	28713229	.	+	.	ID=OPRD1;gene_name=OPRD1;db_xref=MIM:165195;description=opioid receptor delta 1;gbkey=Gene;gene=OPRD1;gene_biotype=protein_coding;gene_synonym=OPRD;coverage=0.999;sequence_ID=0.997;valid_ORFs=1;extra_copy_number=0;copy_num_ID=OPRD1_0
87785	chr1	Liftoff	gene	28729007	28962697	.	+	.	ID=EPB41;gene_name=EPB41;db_xref=MIM:130500;description=erythrocyte membrane protein band 4.1;gbkey=Gene;gene=EPB41;gene_biotype=protein_coding;gene_synonym=HE;coverage=1.0;sequence_ID=1.0;valid_ORFs=70;extra_copy_number=0;copy_num_ID=EPB41_0
90357	chr1	Liftoff	gene	28769146	28784608	.	-	.	ID=LOC124903886;gene_name=LOC124903886;db_xref=GeneID:124903886;gbkey=Gene;gene=LOC124903886;gene_biotype=lncRNA;coverage=1.0;sequence_ID=1.0;extra_copy_number=0;copy_num_ID=LOC124903886_0
90362	chr1	Liftoff	gene	28824199	28824599	.	-	.	ID=RPL27P4;gene_name=RPL27P4;db_xref=HGNC:HGNC:35503;description=ribosomal protein L27 pseudogene 4;gbkey=Gene;gene=RPL27P4;gene_biotype=pseudogene;gene_synonym=RPL27_1_28;pseudo=true;coverage=1.0;sequence_ID=1.0;extra_copy_number=0;copy_num_ID=RPL27P4_0
90363	chr1	Liftoff	gene	28962085	28966559	.	-	.	ID=TMEM200B;gene_name=TMEM200B;db_xref=HGNC:HGNC:33785;description=transmembrane protein 200B;gbkey=Gene;gene=TMEM200B;gene_biotype=protein_coding;gene_synonym=TTMB;coverage=1.0;sequence_ID=1.0;valid_ORFs=2;extra_copy_number=0;copy_num_ID=TMEM200B_0
90372	chr1	Liftoff	gene	28990399	29024556	.	-	.	ID=SRSF4;gene_name=SRSF4;db_xref=MIM:601940;description=serine and arginine rich splicing factor 4;gbkey=Gene;gene=SRSF4;gene_biotype=protein_coding;gene_synonym=SRP75;coverage=0.999;sequence_ID=0.999;valid_ORFs=5;extra_copy_number=0;copy_num_ID=SRSF4_0
90433	chr1	Liftoff	gene	29010353	29073591	.	-	.	ID=MECR;gene_name=MECR;db_xref=MIM:608205;description=mitochondrial trans-2-enoyl-CoA reductase;gbkey=Gene;gene=MECR;gene_biotype=protein_coding;gene_synonym=NRBF1;coverage=1.0;sequence_ID=1.0;valid_ORFs=16;extra_copy_number=0;copy_num_ID=MECR_0
90868	chr1	Liftoff	gene	29066410	29067473	.	+	.	ID=LOC124903887;gene_name=LOC124903887;db_xref=GeneID:124903887;gbkey=Gene;gene=LOC124903887;gene_biotype=lncRNA;coverage=1.0;sequence_ID=1.0;extra_copy_number=0;copy_num_ID=LOC124903887_0
90872	chr1	Liftoff	gene	29079179	29169454	.	+	.	ID=PTPRU;gene_name=PTPRU;db_xref=MIM:602454;description=protein tyrosine phosphatase receptor type U;gbkey=Gene;gene=PTPRU;gene_biotype=protein_coding;gene_synonym=R-PTP-U;coverage=1.0;sequence_ID=0.999;valid_ORFs=4;extra_copy_number=0;copy_num_ID=PTPRU_0
91121	chr1	Liftoff	gene	29172274	29192775	.	-	.	ID=LINC01756;gene_name=LINC01756;db_xref=HGNC:HGNC:52545;description=long intergenic non-protein coding RNA 1756;gbkey=Gene;gene=LINC01756;gene_biotype=lncRNA;coverage=1.0;sequence_ID=1.0;extra_copy_number=0;copy_num_ID=LINC01756_0
91126	chr1	Liftoff	gene	29285587	29367772	.	+	.	ID=LOC107984933;gene_name=LOC107984933;db_xref=GeneID:107984933;gbkey=Gene;gene=LOC107984933;gene_biotype=lncRNA;coverage=0.999;sequence_ID=0.999;extra_copy_number=0;copy_num_ID=LOC107984933_0
91131	chr1	Liftoff	gene	29446870	29531585	.	+	.	ID=LOC107984934;gene_name=LOC107984934;db_xref=GeneID:107984934;gbkey=Gene;gene=LOC107984934;gene_biotype=lncRNA;coverage=0.999;sequence_ID=0.991;extra_copy_number=0;copy_num_ID=LOC107984934_0
91147	chr1	Liftoff	gene	29857147	29880836	.	-	.	ID=LINC01648;gene_name=LINC01648;db_xref=HGNC:HGNC:52435;description=long intergenic non-protein coding RNA 1648;gbkey=Gene;gene=LINC01648;gene_biotype=lncRNA;coverage=1.0;sequence_ID=0.997;extra_copy_number=0;copy_num_ID=LINC01648_0
91156	chr1	Liftoff	gene	30006306	30043240	.	-	.	ID=LOC105378617;gene_name=LOC105378617;db_xref=GeneID:105378617;gbkey=Gene;gene=LOC105378617;gene_biotype=lncRNA;coverage=1.0;sequence_ID=0.999;extra_copy_number=0;copy_num_ID=LOC105378617_0
91169	chr1	Liftoff	gene	30096712	30104463	.	+	.	ID=LOC105378618;gene_name=LOC105378618;db_xref=GeneID:105378618;gbkey=Gene;gene=LOC105378618;gene_biotype=lncRNA;coverage=1.0;sequence_ID=1.0;extra_copy_number=0;copy_num_ID=LOC105378618_0
91178	chr1	Liftoff	gene	30558417	30560150	.	-	.	ID=LOC124903888;gene_name=LOC124903888;db_xref=GeneID:124903888;gbkey=Gene;gene=LOC124903888;gene_biotype=lncRNA;coverage=1.0;sequence_ID=1.0;extra_copy_number=0;copy_num_ID=LOC124903888_0
91182	chr1	Liftoff	gene	30561248	30573556	.	-	.	ID=MATN1;gene_name=MATN1;db_xref=MIM:115437;description=matrilin 1;gbkey=Gene;gene=MATN1;gene_biotype=protein_coding;gene_synonym=CRTM;coverage=1.0;sequence_ID=1.0;valid_ORFs=1;extra_copy_number=0;copy_num_ID=MATN1_0
91200	chr1	Liftoff	gene	30568743	30576717	.	+	.	ID=MATN1-AS1;gene_name=MATN1-AS1;db_xref=HGNC:HGNC:40364;description=MATN1 antisense RNA 1;gbkey=Gene;gene=MATN1-AS1;gene_biotype=lncRNA;coverage=1.0;sequence_ID=1.0;extra_copy_number=0;copy_num_ID=MATN1-AS1_0
91206	chr1	Liftoff	gene	30584986	30610292	.	-	.	ID=LAPTM5;gene_name=LAPTM5;db_xref=MIM:601476;description=lysosomal protein transmembrane 5;gbkey=Gene;gene=LAPTM5;gene_biotype=protein_coding;gene_synonym=CLAST6;coverage=1.0;sequence_ID=1.0;valid_ORFs=2;extra_copy_number=0;copy_num_ID=LAPTM5_0
91237	chr1	Liftoff	gene	30591673	30591749	.	-	.	ID=MIR4420;gene_name=MIR4420;db_xref=miRBase:MI0016757;description=microRNA 4420;gbkey=Gene;gene=MIR4420;gene_biotype=miRNA;gene_synonym=mir-4420;coverage=1.0;sequence_ID=1.0;extra_copy_number=0;copy_num_ID=MIR4420_0
91242	chr1	Liftoff	gene	30596307	30604877	.	-	.	ID=LOC105378620;gene_name=LOC105378620;db_xref=GeneID:105378620;gbkey=Gene;gene=LOC105378620;gene_biotype=lncRNA;coverage=1.0;sequence_ID=0.999;extra_copy_number=0;copy_num_ID=LOC105378620_0
91246	chr1	Liftoff	gene	30627497	30634658	.	-	.	ID=LOC105378621;gene_name=LOC105378621;db_xref=GeneID:105378621;gbkey=Gene;gene=LOC105378621;gene_biotype=lncRNA;coverage=1.0;sequence_ID=0.994;extra_copy_number=0;copy_num_ID=LOC105378621_0
91255	chr1	Liftoff	gene	30676975	30686619	.	+	.	ID=LINC01778;gene_name=LINC01778;db_xref=HGNC:HGNC:52568;description=long intergenic non-protein coding RNA 1778;gbkey=Gene;gene=LINC01778;gene_biotype=lncRNA;coverage=1.0;sequence_ID=0.998;extra_copy_number=0;copy_num_ID=LINC01778_0
91260	chr1	Liftoff	gene	30696108	30696345	.	+	.	ID=RN7SKP91;gene_name=RN7SKP91;db_xref=HGNC:HGNC:45815;description=RN7SK pseudogene 91;gbkey=Gene;gene=RN7SKP91;gene_biotype=pseudogene;pseudo=true;coverage=1.0;sequence_ID=1.0;extra_copy_number=0;copy_num_ID=RN7SKP91_0
91261	chr1	Liftoff	gene	30710440	30712522	.	+	.	ID=LOC400748;gene_name=LOC400748;db_xref=GeneID:400748;gbkey=Gene;gene=LOC400748;gene_biotype=lncRNA;coverage=0.991;sequence_ID=0.990;extra_copy_number=0;copy_num_ID=LOC400748_0
91265	chr1	Liftoff	gene	30721742	30761962	.	-	.	ID=SDC3;gene_name=SDC3;db_xref=MIM:186357;description=syndecan 3;gbkey=Gene;gene=SDC3;gene_biotype=protein_coding;gene_synonym=SYND3;coverage=0.999;sequence_ID=0.998;valid_ORFs=4;extra_copy_number=0;copy_num_ID=SDC3_0
91310	chr1	Liftoff	gene	30770717	30770982	.	-	.	ID=RN7SL371P;gene_name=RN7SL371P;db_xref=HGNC:HGNC:46387;description=RNA%2C 7SL%2C cytoplasmic 371%2C pseudogene;gbkey=Gene;gene=RN7SL371P;gene_biotype=pseudogene;pseudo=true;coverage=0.996;sequence_ID=0.996;extra_copy_number=0;copy_num_ID=RN7SL371P_0
91311	chr1	Liftoff	gene	30783767	30917854	.	-	.	ID=PUM1;gene_name=PUM1;db_xref=MIM:607204;description=pumilio RNA binding family member 1;gbkey=Gene;gene=PUM1;gene_biotype=protein_coding;gene_synonym=SCA47;coverage=0.999;sequence_ID=0.999;valid_ORFs=2;extra_copy_number=0;copy_num_ID=PUM1_0
91400	chr1	Liftoff	gene	30787946	30788033	.	-	.	ID=SNORD103A;gene_name=SNORD103A;db_xref=HGNC:HGNC:32766;description=small nucleolar RNA%2C C/D box 103A;gbkey=Gene;gene=SNORD103A;gene_biotype=snoRNA;gene_synonym=U103;coverage=1.0;sequence_ID=1.0;extra_copy_number=0;copy_num_ID=SNORD103A_0
91403	chr1	Liftoff	gene	30801340	30801427	.	-	.	ID=SNORD103B;gene_name=SNORD103B;db_xref=HGNC:HGNC:32767;description=small nucleolar RNA%2C C/D box 103B;gbkey=Gene;gene=SNORD103B;gene_biotype=snoRNA;gene_synonym=U103B;coverage=1.0;sequence_ID=1.0;extra_copy_number=0;copy_num_ID=SNORD103B_0
91406	chr1	Liftoff	gene	30820384	30820458	.	-	.	ID=SNORD103C;gene_name=SNORD103C;db_xref=HGNC:HGNC:32744;description=small nucleolar RNA%2C C/D box 103C;gbkey=Gene;gene=SNORD103C;gene_biotype=snoRNA;gene_synonym=SNORD85;coverage=1.0;sequence_ID=1.0;extra_copy_number=0;copy_num_ID=SNORD103C_0
91409	chr1	Liftoff	gene	30903016	30903320	.	+	.	ID=LOC107985097;gene_name=LOC107985097;db_xref=GeneID:107985097;gbkey=Gene;gene=LOC107985097;gene_biotype=pseudogene;pseudo=true;coverage=1.0;sequence_ID=0.996;extra_copy_number=0;copy_num_ID=LOC107985097_0
91410	chr1	Liftoff	gene	30946721	30947770	.	-	.	ID=SELENOWP1;gene_name=SELENOWP1;db_xref=HGNC:HGNC:10753;description=selenoprotein W pseudogene 1;gbkey=Gene;gene=SELENOWP1;gene_biotype=pseudogene;gene_synonym=SEPW1P;pseudo=true;coverage=1.0;sequence_ID=0.997;extra_copy_number=0;copy_num_ID=SELENOWP1_0
91411	chr1	Liftoff	gene	30952338	30960126	.	+	.	ID=LOC124904579;gene_name=LOC124904579;db_xref=GeneID:124904579;gbkey=Gene;gene=LOC124904579;gene_biotype=protein_coding;partial=true;coverage=1.0;sequence_ID=1.0;valid_ORFs=0;extra_copy_number=0;copy_num_ID=LOC124904579_0
91421	chr1	Liftoff	gene	30960234	30960796	.	-	.	ID=RPL21P22;gene_name=RPL21P22;db_xref=HGNC:HGNC:36550;description=ribosomal protein L21 pseudogene 22;gbkey=Gene;gene=RPL21P22;gene_biotype=pseudogene;gene_synonym=RPL21_2_29;pseudo=true;coverage=1.0;sequence_ID=1.0;extra_copy_number=0;copy_num_ID=RPL21P22_0
91422	chr1	Liftoff	gene	31007192	31008280	.	+	.	ID=LOC107984935;gene_name=LOC107984935;db_xref=GeneID:107984935;gbkey=Gene;gene=LOC107984935;gene_biotype=lncRNA;coverage=1.0;sequence_ID=1.0;extra_copy_number=0;copy_num_ID=LOC107984935_0
91426	chr1	Liftoff	gene	31031899	31092102	.	-	.	ID=NKAIN1;gene_name=NKAIN1;db_xref=MIM:612871;description=sodium/potassium transporting ATPase interacting 1;gbkey=Gene;gene=NKAIN1;gene_biotype=protein_coding;gene_synonym=FAM77C;coverage=1.0;sequence_ID=1.0;valid_ORFs=1;extra_copy_number=0;copy_num_ID=NKAIN1_0
91442	chr1	Liftoff	gene	31111784	31149010	.	-	.	ID=SNRNP40;gene_name=SNRNP40;db_xref=MIM:607797;description=small nuclear ribonucleoprotein U5 subunit 40;gbkey=Gene;gene=SNRNP40;gene_biotype=protein_coding;gene_synonym=WDR57;coverage=0.999;sequence_ID=0.999;valid_ORFs=1;extra_copy_number=0;copy_num_ID=SNRNP40_0
91464	chr1	Liftoff	gene	31149254	31217206	.	+	.	ID=ZCCHC17;gene_name=ZCCHC17;db_xref=MIM:619744;description=zinc finger CCHC-type containing 17;gbkey=Gene;gene=ZCCHC17;gene_biotype=protein_coding;gene_synonym=PS1D;coverage=1.0;sequence_ID=0.998;valid_ORFs=11;extra_copy_number=0;copy_num_ID=ZCCHC17_0
91625	chr1	Liftoff	gene	31211862	31225340	.	-	.	ID=FABP3;gene_name=FABP3;db_xref=MIM:134651;description=fatty acid binding protein 3;gbkey=Gene;gene=FABP3;gene_biotype=protein_coding;gene_synonym=O-FABP;coverage=0.999;sequence_ID=0.999;valid_ORFs=3;extra_copy_number=0;copy_num_ID=FABP3_0
91653	chr1	Liftoff	gene	31226563	31229751	.	+	.	ID=LOC124903892;gene_name=LOC124903892;db_xref=GeneID:124903892;gbkey=Gene;gene=LOC124903892;gene_biotype=lncRNA;coverage=1.0;sequence_ID=0.998;extra_copy_number=0;copy_num_ID=LOC124903892_0
91657	chr1	Liftoff	gene	31235834	31242101	.	-	.	ID=LOC105378623;gene_name=LOC105378623;db_xref=GeneID:105378623;gbkey=Gene;gene=LOC105378623;gene_biotype=lncRNA;coverage=1.0;sequence_ID=0.995;extra_copy_number=0;copy_num_ID=LOC105378623_0
91662	chr1	Liftoff	gene	31262102	31291896	.	+	.	ID=SERINC2;gene_name=SERINC2;db_xref=MIM:614549;description=serine incorporator 2;gbkey=Gene;gene=SERINC2;gene_biotype=protein_coding;gene_synonym=TDE2L;coverage=1.0;sequence_ID=0.996;valid_ORFs=5;extra_copy_number=0;copy_num_ID=SERINC2_0
91770	chr1	Liftoff	gene	31278748	31328734	.	-	.	ID=LOC124903900;gene_name=LOC124903900;db_xref=GeneID:124903900;gbkey=Gene;gene=LOC124903900;gene_biotype=lncRNA;coverage=1.0;sequence_ID=0.999;extra_copy_number=0;copy_num_ID=LOC124903900_0
91774	chr1	Liftoff	gene	31303085	31307880	.	+	.	ID=LOC105378625;gene_name=LOC105378625;db_xref=GeneID:105378625;gbkey=Gene;gene=LOC105378625;gene_biotype=lncRNA;coverage=0.999;sequence_ID=0.996;extra_copy_number=0;copy_num_ID=LOC105378625_0
91780	chr1	Liftoff	gene	31328376	31339413	.	+	.	ID=LOC105379772;gene_name=LOC105379772;db_xref=GeneID:105379772;gbkey=Gene;gene=LOC105379772;gene_biotype=lncRNA;coverage=1.0;sequence_ID=1.0;extra_copy_number=0;copy_num_ID=LOC105379772_0
91785	chr1	Liftoff	gene	31344848	31346230	.	-	.	ID=EEF1A1P46;gene_name=EEF1A1P46;db_xref=HGNC:HGNC:56203;description=eukaryotic translation elongation factor 1 alpha 1 pseudogene 46;gbkey=Gene;gene=EEF1A1P46;gene_biotype=pseudogene;pseudo=true;coverage=1.0;sequence_ID=1.0;extra_copy_number=0;copy_num_ID=EEF1A1P46_0
91786	chr1	Liftoff	gene	31355278	31355383	.	-	.	ID=RNU6-40P;gene_name=RNU6-40P;db_xref=HGNC:HGNC:34248;description=RNA%2C U6 small nuclear 40%2C pseudogene;gbkey=Gene;gene=RNU6-40P;gene_biotype=pseudogene;gene_synonym=RNU6-40;pseudo=true;coverage=1.0;sequence_ID=1.0;extra_copy_number=0;copy_num_ID=RNU6-40P_0
91787	chr1	Liftoff	gene	31357785	31366266	.	+	.	ID=LDC1P;gene_name=LDC1P;db_xref=HGNC:HGNC:49677;description=leucine decarboxylase 1%2C pseudogene;gbkey=Gene;gene=LDC1P;gene_biotype=transcribed_pseudogene;gene_synonym=LINC01225;pseudo=true;coverage=1.0;sequence_ID=1.0;extra_copy_number=0;copy_num_ID=LDC1P_0
91797	chr1	Liftoff	gene	31376142	31381946	.	+	.	ID=LINC01226;gene_name=LINC01226;db_xref=HGNC:HGNC:49678;description=long intergenic non-protein coding RNA 1226;gbkey=Gene;gene=LINC01226;gene_biotype=lncRNA;coverage=1.0;sequence_ID=0.997;extra_copy_number=0;copy_num_ID=LINC01226_0
91802	chr1	Liftoff	gene	31409227	31424625	.	+	.	ID=LOC124903917;gene_name=LOC124903917;db_xref=GeneID:124903917;gbkey=Gene;gene=LOC124903917;gene_biotype=lncRNA;coverage=1.0;sequence_ID=0.999;extra_copy_number=0;copy_num_ID=LOC124903917_0
91807	chr1	Liftoff	gene	31423252	31437226	.	-	.	ID=LOC105378626;gene_name=LOC105378626;db_xref=GeneID:105378626;gbkey=Gene;gene=LOC105378626;gene_biotype=lncRNA;coverage=0.998;sequence_ID=0.995;extra_copy_number=0;copy_num_ID=LOC105378626_0
91832	chr1	Liftoff	gene	31434200	31445387	.	+	.	ID=TINAGL1;gene_name=TINAGL1;db_xref=MIM:616064;description=tubulointerstitial nephritis antigen like 1;gbkey=Gene;gene=TINAGL1;gene_biotype=protein_coding;gene_synonym=TINAGRP;coverage=1.0;sequence_ID=1.0;valid_ORFs=7;extra_copy_number=0;copy_num_ID=TINAGL1_0
91985	chr1	Liftoff	gene	31475343	31492139	.	+	.	ID=HCRTR1;gene_name=HCRTR1;db_xref=MIM:602392;description=hypocretin receptor 1;gbkey=Gene;gene=HCRTR1;gene_biotype=protein_coding;gene_synonym=OXR1;coverage=1.0;sequence_ID=0.998;valid_ORFs=3;extra_copy_number=0;copy_num_ID=HCRTR1_0
92037	chr1	Liftoff	gene	31487512	31502526	.	-	.	ID=PEF1;gene_name=PEF1;db_xref=MIM:610033;description=penta-EF-hand domain containing 1;gbkey=Gene;gene=PEF1;gene_biotype=protein_coding;gene_synonym=PEF1A;coverage=1.0;sequence_ID=0.999;valid_ORFs=7;extra_copy_number=0;copy_num_ID=PEF1_0
92112	chr1	Liftoff	gene	31501858	31514754	.	+	.	ID=PEF1-AS1;gene_name=PEF1-AS1;db_xref=HGNC:HGNC:40154;gbkey=Gene;gene=PEF1-AS1;gene_biotype=lncRNA;coverage=1.0;sequence_ID=0.998;extra_copy_number=0;copy_num_ID=PEF1-AS1_0
92119	chr1	Liftoff	gene	31509912	31561650	.	-	.	ID=COL16A1;gene_name=COL16A1;db_xref=MIM:120326;description=collagen type XVI alpha 1 chain;gbkey=Gene;gene=COL16A1;gene_biotype=protein_coding;gene_synonym=FP1572;coverage=1.0;sequence_ID=0.999;valid_ORFs=18;extra_copy_number=0;copy_num_ID=COL16A1_0
94372	chr1	Liftoff	gene	31527440	31528703	.	+	.	ID=LOC101929444;gene_name=LOC101929444;db_xref=GeneID:101929444;gbkey=Gene;gene=LOC101929444;gene_biotype=lncRNA;coverage=1.0;sequence_ID=0.997;extra_copy_number=0;copy_num_ID=LOC101929444_0
94417	chr1	Liftoff	gene	31584757	31621990	.	-	.	ID=ADGRB2;gene_name=ADGRB2;db_xref=MIM:602683;description=adhesion G protein-coupled receptor B2;gbkey=Gene;gene=ADGRB2;gene_biotype=protein_coding;gene_synonym=BAI2;coverage=1.0;sequence_ID=0.999;valid_ORFs=32;extra_copy_number=0;copy_num_ID=ADGRB2_0
96332	chr1	Liftoff	gene	31616310	31616385	.	-	.	ID=MIR4254;gene_name=MIR4254;db_xref=miRBase:MI0015862;description=microRNA 4254;gbkey=Gene;gene=MIR4254;gene_biotype=miRNA;coverage=1.0;sequence_ID=1.0;extra_copy_number=0;copy_num_ID=MIR4254_0
96337	chr1	Liftoff	gene	31626353	31627183	.	-	.	ID=LOC124903930;gene_name=LOC124903930;db_xref=GeneID:124903930;gbkey=Gene;gene=LOC124903930;gene_biotype=lncRNA;coverage=1.0;sequence_ID=1.0;extra_copy_number=0;copy_num_ID=LOC124903930_0
96341	chr1	Liftoff	gene	31648071	31674002	.	-	.	ID=SPOCD1;gene_name=SPOCD1;db_xref=MIM:619038;description=SPOC domain containing 1;gbkey=Gene;gene=SPOCD1;gene_biotype=protein_coding;gene_synonym=PPP1R146;coverage=1.0;sequence_ID=0.999;valid_ORFs=13;extra_copy_number=0;copy_num_ID=SPOCD1_0
96680	chr1	Liftoff	gene	31764401	31796321	.	-	.	ID=PTP4A2;gene_name=PTP4A2;db_xref=MIM:601584;description=protein tyrosine phosphatase 4A2;gbkey=Gene;gene=PTP4A2;gene_biotype=protein_coding;gene_synonym=PTPCAAX2;coverage=0.996;sequence_ID=0.996;valid_ORFs=13;extra_copy_number=0;copy_num_ID=PTP4A2_0
96830	chr1	Liftoff	gene	31871794	31918779	.	+	.	ID=KHDRBS1;gene_name=KHDRBS1;db_xref=MIM:602489;description=KH RNA binding domain containing%2C signal transduction associated 1;gbkey=Gene;gene=KHDRBS1;gene_biotype=protein_coding;gene_synonym=Sam68;coverage=1.0;sequence_ID=1.0;valid_ORFs=2;extra_copy_number=0;copy_num_ID=KHDRBS1_0
96900	chr1	Liftoff	gene	31929980	31960816	.	+	.	ID=TMEM39B;gene_name=TMEM39B;db_xref=HGNC:HGNC:25510;description=transmembrane protein 39B;gbkey=Gene;gene=TMEM39B;gene_biotype=protein_coding;coverage=1.0;sequence_ID=1.0;valid_ORFs=14;extra_copy_number=0;copy_num_ID=TMEM39B_0
97118	chr1	Liftoff	gene	31944898	31944956	.	+	.	ID=MIR5585;gene_name=MIR5585;db_xref=miRBase:MI0019142;description=microRNA 5585;gbkey=Gene;gene=MIR5585;gene_biotype=miRNA;coverage=1.0;sequence_ID=1.0;extra_copy_number=0;copy_num_ID=MIR5585_0
97125	chr1	Liftoff	gene	31965999	32034460	.	+	.	ID=KPNA6;gene_name=KPNA6;db_xref=MIM:610563;description=karyopherin subunit alpha 6;gbkey=Gene;gene=KPNA6;gene_biotype=protein_coding;gene_synonym=IPOA7;coverage=1.0;sequence_ID=1.0;valid_ORFs=5;extra_copy_number=0;copy_num_ID=KPNA6_0
97270	chr1	Liftoff	gene	32037572	32056187	.	+	.	ID=TXLNA;gene_name=TXLNA;db_xref=MIM:608676;description=taxilin alpha;gbkey=Gene;gene=TXLNA;gene_biotype=protein_coding;gene_synonym=TXLN;coverage=1.0;sequence_ID=1.0;valid_ORFs=7;extra_copy_number=0;copy_num_ID=TXLNA_0
97413	chr1	Liftoff	gene	32053913	32063289	.	+	.	ID=CCDC28B;gene_name=CCDC28B;db_xref=MIM:610162;description=coiled-coil domain containing 28B;gbkey=Gene;gene=CCDC28B;gene_biotype=protein_coding;coverage=1.0;sequence_ID=1.0;valid_ORFs=7;extra_copy_number=0;copy_num_ID=CCDC28B_0
97487	chr1	Liftoff	gene	32063573	32066584	.	+	.	ID=IQCC;gene_name=IQCC;db_xref=HGNC:HGNC:25545;description=IQ motif containing C;gbkey=Gene;gene=IQCC;gene_biotype=protein_coding;coverage=1.0;sequence_ID=0.999;valid_ORFs=2;extra_copy_number=0;copy_num_ID=IQCC_0
97510	chr1	Liftoff	gene	32066991	32074095	.	+	.	ID=DCDC2B;gene_name=DCDC2B;db_xref=HGNC:HGNC:32576;description=doublecortin domain containing 2B;gbkey=Gene;gene=DCDC2B;gene_biotype=protein_coding;coverage=1.0;sequence_ID=1.0;valid_ORFs=1;extra_copy_number=0;copy_num_ID=DCDC2B_0
97530	chr1	Liftoff	gene	32072380	32080257	.	-	.	ID=TMEM234;gene_name=TMEM234;db_xref=HGNC:HGNC:28837;description=transmembrane protein 234;gbkey=Gene;gene=TMEM234;gene_biotype=protein_coding;gene_synonym=RP4-622L5;coverage=1.0;sequence_ID=1.0;valid_ORFs=8;extra_copy_number=0;copy_num_ID=TMEM234_0
97668	chr1	Liftoff	gene	32080311	32094075	.	+	.	ID=EIF3I;gene_name=EIF3I;db_xref=MIM:603911;description=eukaryotic translation initiation factor 3 subunit I;gbkey=Gene;gene=EIF3I;gene_biotype=protein_coding;gene_synonym=TRIP1;coverage=1.0;sequence_ID=1.0;valid_ORFs=3;extra_copy_number=0;copy_num_ID=EIF3I_0
97733	chr1	Liftoff	gene	32089564	32099614	.	-	.	ID=MTMR9LP;gene_name=MTMR9LP;db_xref=HGNC:HGNC:27920;description=myotubularin related protein 9 like%2C pseudogene;gbkey=Gene;gene=MTMR9LP;gene_biotype=transcribed_pseudogene;gene_synonym=MTMR9L;pseudo=true;coverage=1.0;sequence_ID=1.0;extra_copy_number=0;copy_num_ID=MTMR9LP_0
97742	chr1	Liftoff	gene	32105126	32106760	.	+	.	ID=FAM167B;gene_name=FAM167B;db_xref=HGNC:HGNC:28133;description=family with sequence similarity 167 member B;gbkey=Gene;gene=FAM167B;gene_biotype=protein_coding;gene_synonym=DIORA-2;coverage=1.0;sequence_ID=1.0;valid_ORFs=1;extra_copy_number=0;copy_num_ID=FAM167B_0
97748	chr1	Liftoff	gene	32109169	32144081	.	+	.	ID=LCK;gene_name=LCK;db_xref=MIM:153390;description=LCK proto-oncogene%2C Src family tyrosine kinase;gbkey=Gene;gene=LCK;gene_biotype=protein_coding;gene_synonym=YT16;coverage=1.0;sequence_ID=1.0;valid_ORFs=8;extra_copy_number=0;copy_num_ID=LCK_0
97944	chr1	Liftoff	gene	32150000	32191544	.	+	.	ID=HDAC1;gene_name=HDAC1;db_xref=MIM:601241;description=histone deacetylase 1;gbkey=Gene;gene=HDAC1;gene_biotype=protein_coding;gene_synonym=RPD3L1;coverage=1.0;sequence_ID=1.0;valid_ORFs=2;extra_copy_number=0;copy_num_ID=HDAC1_0
97994	chr1	Liftoff	gene	32191757	32194151	.	-	.	ID=MARCKSL1;gene_name=MARCKSL1;db_xref=MIM:602940;description=MARCKS like 1;gbkey=Gene;gene=MARCKSL1;gene_biotype=protein_coding;gene_synonym=MRP;coverage=1.0;sequence_ID=1.0;valid_ORFs=1;extra_copy_number=0;copy_num_ID=MARCKSL1_0
98003	chr1	Liftoff	gene	32193295	32207014	.	+	.	ID=LOC124903949;gene_name=LOC124903949;db_xref=GeneID:124903949;gbkey=Gene;gene=LOC124903949;gene_biotype=lncRNA;coverage=1.0;sequence_ID=1.0;extra_copy_number=0;copy_num_ID=LOC124903949_0
98007	chr1	Liftoff	gene	32201054	32209779	.	-	.	ID=LOC105378629;gene_name=LOC105378629;db_xref=GeneID:105378629;gbkey=Gene;gene=LOC105378629;gene_biotype=lncRNA;coverage=1.0;sequence_ID=1.0;extra_copy_number=0;copy_num_ID=LOC105378629_0
98027	chr1	Liftoff	gene	32209517	32219243	.	+	.	ID=LOC124903933;gene_name=LOC124903933;db_xref=GeneID:124903933;gbkey=Gene;gene=LOC124903933;gene_biotype=lncRNA;coverage=1.0;sequence_ID=1.0;extra_copy_number=0;copy_num_ID=LOC124903933_0
98036	chr1	Liftoff	gene	32219185	32220400	.	-	.	ID=FAM229A;gene_name=FAM229A;db_xref=HGNC:HGNC:44652;description=family with sequence similarity 229 member A;gbkey=Gene;gene=FAM229A;gene_biotype=protein_coding;coverage=1.0;sequence_ID=1.0;valid_ORFs=1;extra_copy_number=0;copy_num_ID=FAM229A_0
98044	chr1	Liftoff	gene	32220454	32222227	.	+	.	ID=TSSK3;gene_name=TSSK3;db_xref=MIM:607660;description=testis specific serine kinase 3;gbkey=Gene;gene=TSSK3;gene_biotype=protein_coding;gene_synonym=TSK3;coverage=1.0;sequence_ID=1.0;valid_ORFs=1;extra_copy_number=0;copy_num_ID=TSSK3_0
98050	chr1	Liftoff	gene	32222548	32252357	.	-	.	ID=BSDC1;gene_name=BSDC1;db_xref=MIM:617518;description=BSD domain containing 1;gbkey=Gene;gene=BSDC1;gene_biotype=protein_coding;coverage=1.0;sequence_ID=0.999;valid_ORFs=6;extra_copy_number=0;copy_num_ID=BSDC1_0
98194	chr1	Liftoff	gene	32259815	32261099	.	-	.	ID=GAPDHP20;gene_name=GAPDHP20;db_xref=HGNC:HGNC:37772;description=glyceraldehyde 3 phosphate dehydrogenase pseudogene 20;gbkey=Gene;gene=GAPDHP20;gene_biotype=pseudogene;pseudo=true;coverage=1.0;sequence_ID=1.0;extra_copy_number=0;copy_num_ID=GAPDHP20_0
98195	chr1	Liftoff	gene	32282392	32284453	.	-	.	ID=LRRC37A12P;gene_name=LRRC37A12P;db_xref=HGNC:HGNC:43816;description=leucine rich repeat containing 37 member A12%2C pseudogene;gbkey=Gene;gene=LRRC37A12P;gene_biotype=pseudogene;pseudo=true;coverage=1.0;sequence_ID=1.0;extra_copy_number=0;copy_num_ID=LRRC37A12P_0
98196	chr1	Liftoff	gene	32315751	32316051	.	+	.	ID=RN7SL122P;gene_name=RN7SL122P;db_xref=HGNC:HGNC:46138;description=RNA%2C 7SL%2C cytoplasmic 122%2C pseudogene;gbkey=Gene;gene=RN7SL122P;gene_biotype=pseudogene;pseudo=true;coverage=1.0;sequence_ID=1.0;extra_copy_number=0;copy_num_ID=RN7SL122P_0
98197	chr1	Liftoff	gene	32322988	32354613	.	+	.	ID=ZBTB8B;gene_name=ZBTB8B;db_xref=HGNC:HGNC:37057;description=zinc finger and BTB domain containing 8B;gbkey=Gene;gene=ZBTB8B;gene_biotype=protein_coding;gene_synonym=ZNF916B;coverage=1.0;sequence_ID=1.0;valid_ORFs=1;extra_copy_number=0;copy_num_ID=ZBTB8B_0
98206	chr1	Liftoff	gene	32397348	32464729	.	+	.	ID=ZBTB8A;gene_name=ZBTB8A;db_xref=MIM:618742;description=zinc finger and BTB domain containing 8A;gbkey=Gene;gene=ZBTB8A;gene_biotype=protein_coding;gene_synonym=ZNF916A;coverage=1.0;sequence_ID=0.999;valid_ORFs=2;extra_copy_number=0;copy_num_ID=ZBTB8A_0
98230	chr1	Liftoff	gene	32399720	32409771	.	-	.	ID=LOC124903952;gene_name=LOC124903952;db_xref=GeneID:124903952;gbkey=Gene;gene=LOC124903952;gene_biotype=lncRNA;coverage=1.0;sequence_ID=0.996;extra_copy_number=0;copy_num_ID=LOC124903952_0
98234	chr1	Liftoff	gene	32467336	32471281	.	-	.	ID=LOC102723870;gene_name=LOC102723870;db_xref=GeneID:102723870;gbkey=Gene;gene=LOC102723870;gene_biotype=lncRNA;coverage=1.0;sequence_ID=1.0;extra_copy_number=0;copy_num_ID=LOC102723870_0
98239	chr1	Liftoff	gene	32479596	32510712	.	-	.	ID=ZBTB8OS;gene_name=ZBTB8OS;db_xref=MIM:615891;description=zinc finger and BTB domain containing 8 opposite strand;gbkey=Gene;gene=ZBTB8OS;gene_biotype=protein_coding;gene_synonym=ARCH2;coverage=1.0;sequence_ID=1.0;valid_ORFs=29;extra_copy_number=0;copy_num_ID=ZBTB8OS_0
98681	chr1	Liftoff	gene	32510988	32546003	.	+	.	ID=RBBP4;gene_name=RBBP4;db_xref=MIM:602923;description=RB binding protein 4%2C chromatin remodeling factor;gbkey=Gene;gene=RBBP4;gene_biotype=protein_coding;gene_synonym=RBAP48;coverage=0.999;sequence_ID=0.997;valid_ORFs=3;extra_copy_number=0;copy_num_ID=RBBP4_0
98756	chr1	Liftoff	gene	32539693	32563413	.	-	.	ID=SYNC;gene_name=SYNC;db_xref=MIM:611750;description=syncoilin%2C intermediate filament protein;gbkey=Gene;gene=SYNC;gene_biotype=protein_coding;gene_synonym=SYNCOILIN;coverage=0.999;sequence_ID=0.998;valid_ORFs=8;extra_copy_number=0;copy_num_ID=SYNC_0
98832	chr1	Liftoff	gene	32601643	32634754	.	+	.	ID=KIAA1522;gene_name=KIAA1522;db_xref=HGNC:HGNC:29301;description=KIAA1522;gbkey=Gene;gene=KIAA1522;gene_biotype=protein_coding;coverage=1.0;sequence_ID=0.999;valid_ORFs=4;extra_copy_number=0;copy_num_ID=KIAA1522_0
98889	chr1	Liftoff	gene	32635023	32677140	.	-	.	ID=YARS1;gene_name=YARS1;db_xref=MIM:603623;description=tyrosyl-tRNA synthetase 1;gbkey=Gene;gene=YARS1;gene_biotype=protein_coding;gene_synonym=YTS;coverage=1.0;sequence_ID=1.0;valid_ORFs=2;extra_copy_number=0;copy_num_ID=YARS1_0
98937	chr1	Liftoff	gene	32676344	32718671	.	+	.	ID=S100PBP;gene_name=S100PBP;db_xref=MIM:611889;description=S100P binding protein;gbkey=Gene;gene=S100PBP;gene_biotype=protein_coding;gene_synonym=S100PBPR;coverage=0.999;sequence_ID=0.999;valid_ORFs=18;extra_copy_number=0;copy_num_ID=S100PBP_0
99191	chr1	Liftoff	gene	32722061	32732277	.	-	.	ID=FNDC5;gene_name=FNDC5;db_xref=MIM:611906;description=fibronectin type III domain containing 5;gbkey=Gene;gene=FNDC5;gene_biotype=protein_coding;gene_synonym=irisin;coverage=1.0;sequence_ID=1.0;valid_ORFs=1;extra_copy_number=0;copy_num_ID=FNDC5_0
99227	chr1	Liftoff	gene	32735762	32742518	.	+	.	ID=LOC105378631;gene_name=LOC105378631;db_xref=GeneID:105378631;gbkey=Gene;gene=LOC105378631;gene_biotype=lncRNA;coverage=1.0;sequence_ID=0.999;extra_copy_number=0;copy_num_ID=LOC105378631_0
99236	chr1	Liftoff	gene	32745791	32754441	.	+	.	ID=HPCA;gene_name=HPCA;db_xref=MIM:142622;description=hippocalcin;gbkey=Gene;gene=HPCA;gene_biotype=protein_coding;gene_synonym=DYT2;coverage=1.0;sequence_ID=1.0;valid_ORFs=3;extra_copy_number=0;copy_num_ID=HPCA_0
99261	chr1	Liftoff	gene	32754390	32761183	.	-	.	ID=TMEM54;gene_name=TMEM54;db_xref=HGNC:HGNC:24143;description=transmembrane protein 54;gbkey=Gene;gene=TMEM54;gene_biotype=protein_coding;gene_synonym=CAC1;coverage=1.0;sequence_ID=1.0;valid_ORFs=5;extra_copy_number=0;copy_num_ID=TMEM54_0
99323	chr1	Liftoff	gene	32761451	32762999	.	-	.	ID=LOC105378632;gene_name=LOC105378632;db_xref=GeneID:105378632;gbkey=Gene;gene=LOC105378632;gene_biotype=lncRNA;coverage=1.0;sequence_ID=1.0;extra_copy_number=0;copy_num_ID=LOC105378632_0
99328	chr1	Liftoff	gene	32788820	32824591	.	-	.	ID=RNF19B;gene_name=RNF19B;db_xref=MIM:610872;description=ring finger protein 19B;gbkey=Gene;gene=RNF19B;gene_biotype=protein_coding;gene_synonym=NKLAM;coverage=1.0;sequence_ID=0.999;valid_ORFs=7;extra_copy_number=0;copy_num_ID=RNF19B_0
99459	chr1	Liftoff	gene	32810992	32811593	.	-	.	ID=LOC107984936;gene_name=LOC107984936;db_xref=GeneID:107984936;gbkey=Gene;gene=LOC107984936;gene_biotype=protein_coding;coverage=1.0;sequence_ID=1.0;valid_ORFs=1;extra_copy_number=0;copy_num_ID=LOC107984936_0
99463	chr1	Liftoff	gene	32839695	32840313	.	+	.	ID=RPL18AP4;gene_name=RPL18AP4;db_xref=HGNC:HGNC:36556;description=ribosomal protein L18a pseudogene 4;gbkey=Gene;gene=RPL18AP4;gene_biotype=pseudogene;gene_synonym=RPL18A_2_30;pseudo=true;coverage=1.0;sequence_ID=1.0;extra_copy_number=0;copy_num_ID=RPL18AP4_0
99464	chr1	Liftoff	gene	32846719	32848036	.	+	.	ID=LOC100419257;gene_name=LOC100419257;db_xref=GeneID:100419257;description=ribosomal protein S2 pseudogene;gbkey=Gene;gene=LOC100419257;gene_biotype=pseudogene;pseudo=true;coverage=1.0;sequence_ID=0.999;extra_copy_number=0;copy_num_ID=LOC100419257_0
99465	chr1	Liftoff	gene	32867728	32896675	.	-	.	ID=AK2;gene_name=AK2;db_xref=MIM:103020;description=adenylate kinase 2;gbkey=Gene;gene=AK2;gene_biotype=protein_coding;gene_synonym=ADK2;coverage=1.0;sequence_ID=1.0;valid_ORFs=8;extra_copy_number=0;copy_num_ID=AK2_0
99583	chr1	Liftoff	gene	32916398	32918799	.	+	.	ID=LOC124903969;gene_name=LOC124903969;db_xref=GeneID:124903969;gbkey=Gene;gene=LOC124903969;gene_biotype=lncRNA;coverage=1.0;sequence_ID=1.0;extra_copy_number=0;copy_num_ID=LOC124903969_0
99587	chr1	Liftoff	gene	32937777	32940889	.	-	.	ID=LOC105378635;gene_name=LOC105378635;db_xref=GeneID:105378635;gbkey=Gene;gene=LOC105378635;gene_biotype=lncRNA;coverage=1.0;sequence_ID=1.0;extra_copy_number=0;copy_num_ID=LOC105378635_0
99592	chr1	Liftoff	gene	32941046	33026669	.	+	.	ID=AZIN2;gene_name=AZIN2;db_xref=MIM:608353;description=antizyme inhibitor 2;gbkey=Gene;gene=AZIN2;gene_biotype=protein_coding;gene_synonym=ODCp;coverage=0.999;sequence_ID=0.999;valid_ORFs=28;extra_copy_number=0;copy_num_ID=AZIN2_0
100159	chr1	Liftoff	gene	32987399	33162335	.	+	.	ID=ZNF362;gene_name=ZNF362;db_xref=HGNC:HGNC:18079;description=zinc finger protein 362;gbkey=Gene;gene=ZNF362;gene_biotype=protein_coding;gene_synonym=RN;coverage=1.0;sequence_ID=0.999;valid_ORFs=8;extra_copy_number=0;copy_num_ID=ZNF362_0
100178	chr1	Liftoff	gene	33005274	33041915	.	-	.	ID=TRIM62;gene_name=TRIM62;db_xref=MIM:616755;description=tripartite motif containing 62;gbkey=Gene;gene=TRIM62;gene_biotype=protein_coding;gene_synonym=DEAR1;coverage=1.0;sequence_ID=0.999;valid_ORFs=2;extra_copy_number=0;copy_num_ID=TRIM62_0
100323	chr1	Liftoff	gene	33168388	33182706	.	-	.	ID=A3GALT2;gene_name=A3GALT2;db_xref=HGNC:HGNC:30005;description=alpha 1%2C3-galactosyltransferase 2;gbkey=Gene;gene=A3GALT2;gene_biotype=protein_coding;gene_synonym=IGBS3S;coverage=1.0;sequence_ID=1.0;valid_ORFs=1;extra_copy_number=0;copy_num_ID=A3GALT2_0
100335	chr1	Liftoff	gene	33185234	33292697	.	-	.	ID=PHC2;gene_name=PHC2;db_xref=MIM:602979;description=polyhomeotic homolog 2;gbkey=Gene;gene=PHC2;gene_biotype=protein_coding;gene_synonym=PH2;coverage=1.0;sequence_ID=1.0;valid_ORFs=10;extra_copy_number=0;copy_num_ID=PHC2_0
100609	chr1	Liftoff	gene	33193997	33194096	.	-	.	ID=MIR3605;gene_name=MIR3605;db_xref=miRBase:MI0015995;description=microRNA 3605;gbkey=Gene;gene=MIR3605;gene_biotype=miRNA;gene_synonym=mir-3605;coverage=1.0;sequence_ID=1.0;extra_copy_number=0;copy_num_ID=MIR3605_0
100616	chr1	Liftoff	gene	33198171	33198469	.	-	.	ID=RN7SKP16;gene_name=RN7SKP16;db_xref=HGNC:HGNC:45740;description=RN7SK pseudogene 16;gbkey=Gene;gene=RN7SKP16;gene_biotype=pseudogene;pseudo=true;coverage=1.0;sequence_ID=1.0;extra_copy_number=0;copy_num_ID=RN7SKP16_0
100617	chr1	Liftoff	gene	33211958	33224848	.	+	.	ID=PHC2-AS1;gene_name=PHC2-AS1;db_xref=HGNC:HGNC:40205;description=PHC2 antisense RNA 1;gbkey=Gene;gene=PHC2-AS1;gene_biotype=lncRNA;coverage=1.0;sequence_ID=1.0;extra_copy_number=0;copy_num_ID=PHC2-AS1_0
100622	chr1	Liftoff	gene	33327851	33330577	.	+	.	ID=TLR12P;gene_name=TLR12P;db_xref=HGNC:HGNC:31754;description=toll like receptor 12%2C pseudogene;gbkey=Gene;gene=TLR12P;gene_biotype=pseudogene;pseudo=true;coverage=1.0;sequence_ID=1.0;extra_copy_number=0;copy_num_ID=TLR12P_0
100623	chr1	Liftoff	gene	33334247	33363244	.	+	.	ID=ZSCAN20;gene_name=ZSCAN20;db_xref=MIM:611315;description=zinc finger and SCAN domain containing 20;gbkey=Gene;gene=ZSCAN20;gene_biotype=protein_coding;gene_synonym=ZNF360;coverage=1.0;sequence_ID=0.999;valid_ORFs=14;extra_copy_number=0;copy_num_ID=ZSCAN20_0
100809	chr1	Liftoff	gene	33373493	33374386	.	-	.	ID=LOC100422287;gene_name=LOC100422287;db_xref=GeneID:100422287;description=proteasome 20S subunit alpha 3 pseudogene;gbkey=Gene;gene=LOC100422287;gene_biotype=pseudogene;pseudo=true;coverage=1.0;sequence_ID=1.0;extra_copy_number=0;copy_num_ID=LOC100422287_0
100810	chr1	Liftoff	gene	33375608	34027570	.	-	.	ID=CSMD2;gene_name=CSMD2;db_xref=MIM:608398;description=CUB and Sushi multiple domains 2;gbkey=Gene;gene=CSMD2;gene_biotype=protein_coding;gene_synonym=dJ947L8.1;coverage=0.999;sequence_ID=0.999;valid_ORFs=12;extra_copy_number=0;copy_num_ID=CSMD2_0
102363	chr1	Liftoff	gene	33652543	33666867	.	+	.	ID=LOC124903976;gene_name=LOC124903976;db_xref=GeneID:124903976;gbkey=Gene;gene=LOC124903976;gene_biotype=lncRNA;coverage=1.0;sequence_ID=0.998;extra_copy_number=0;copy_num_ID=LOC124903976_0
102368	chr1	Liftoff	gene	33700101	33701717	.	+	.	ID=HSPD1P14;gene_name=HSPD1P14;db_xref=HGNC:HGNC:35143;description=heat shock protein family D (Hsp60) member 1 pseudogene 14;gbkey=Gene;gene=HSPD1P14;gene_biotype=pseudogene;gene_synonym=HSPD1-17P;pseudo=true;coverage=1.0;sequence_ID=0.998;extra_copy_number=0;copy_num_ID=HSPD1P14_0
102369	chr1	Liftoff	gene	33722055	33726370	.	+	.	ID=HMGB4;gene_name=HMGB4;db_xref=MIM:617285;description=high mobility group box 4;gbkey=Gene;gene=HMGB4;gene_biotype=protein_coding;gene_synonym=dJ1007G16.5;coverage=1.0;sequence_ID=0.996;valid_ORFs=3;extra_copy_number=0;copy_num_ID=HMGB4_0
102381	chr1	Liftoff	gene	33730751	33747265	.	+	.	ID=CSMD2-AS1;gene_name=CSMD2-AS1;db_xref=HGNC:HGNC:40882;description=CSMD2 antisense RNA 1;gbkey=Gene;gene=CSMD2-AS1;gene_biotype=lncRNA;coverage=1.0;sequence_ID=0.998;extra_copy_number=0;copy_num_ID=CSMD2-AS1_0
102391	chr1	Liftoff	gene	33974665	33974779	.	+	.	ID=RNA5SP42;gene_name=RNA5SP42;db_xref=HGNC:HGNC:42818;description=RNA%2C 5S ribosomal pseudogene 42;gbkey=Gene;gene=RNA5SP42;gene_biotype=pseudogene;gene_synonym=RN5S42;pseudo=true;coverage=1.0;sequence_ID=1.0;extra_copy_number=0;copy_num_ID=RNA5SP42_0
102392	chr1	Liftoff	gene	34028721	34080828	.	+	.	ID=C1orf94;gene_name=C1orf94;db_xref=HGNC:HGNC:28250;description=chromosome 1 open reading frame 94;gbkey=Gene;gene=C1orf94;gene_biotype=protein_coding;coverage=1.0;sequence_ID=0.999;valid_ORFs=2;extra_copy_number=0;copy_num_ID=C1orf94_0
102422	chr1	Liftoff	gene	34138562	34139067	.	-	.	ID=LOC100420336;gene_name=LOC100420336;db_xref=GeneID:100420336;description=ferritin%2C heavy polypeptide 1 pseudogene;gbkey=Gene;gene=LOC100420336;gene_biotype=pseudogene;pseudo=true;coverage=1.0;sequence_ID=1.0;extra_copy_number=0;copy_num_ID=LOC100420336_0
102423	chr1	Liftoff	gene	34141551	34157651	.	+	.	ID=LOC105378639;gene_name=LOC105378639;db_xref=GeneID:105378639;gbkey=Gene;gene=LOC105378639;gene_biotype=lncRNA;coverage=1.0;sequence_ID=0.997;extra_copy_number=0;copy_num_ID=LOC105378639_0
102429	chr1	Liftoff	gene	34319583	34547954	.	-	.	ID=LOC105378641;gene_name=LOC105378641;db_xref=GeneID:105378641;gbkey=Gene;gene=LOC105378641;gene_biotype=lncRNA;coverage=1.0;sequence_ID=1.0;extra_copy_number=0;copy_num_ID=LOC105378641_0
102453	chr1	Liftoff	gene	34532234	34532329	.	-	.	ID=MIR552;gene_name=MIR552;db_xref=miRBase:MI0003557;description=microRNA 552;gbkey=Gene;gene=MIR552;gene_biotype=miRNA;gene_synonym=MIRN552;coverage=1.0;sequence_ID=1.0;extra_copy_number=0;copy_num_ID=MIR552_0
102460	chr1	Liftoff	gene	34572655	34586894	.	-	.	ID=LOC105378642;gene_name=LOC105378642;db_xref=GeneID:105378642;gbkey=Gene;gene=LOC105378642;gene_biotype=lncRNA;coverage=1.0;sequence_ID=1.0;extra_copy_number=0;copy_num_ID=LOC105378642_0
102494	chr1	Liftoff	gene	34617685	34621150	.	+	.	ID=GJB5;gene_name=GJB5;db_xref=MIM:604493;description=gap junction protein beta 5;gbkey=Gene;gene=GJB5;gene_biotype=protein_coding;gene_synonym=CX31.1;coverage=1.0;sequence_ID=1.0;valid_ORFs=2;extra_copy_number=0;copy_num_ID=GJB5_0
102503	chr1	Liftoff	gene	34622378	34624965	.	+	.	ID=GJB4;gene_name=GJB4;db_xref=MIM:605425;description=gap junction protein beta 4;gbkey=Gene;gene=GJB4;gene_biotype=protein_coding;gene_synonym=EKVP2;coverage=1.0;sequence_ID=1.0;valid_ORFs=2;extra_copy_number=0;copy_num_ID=GJB4_0
102512	chr1	Liftoff	gene	34643843	34648993	.	+	.	ID=GJB3;gene_name=GJB3;db_xref=MIM:603324;description=gap junction protein beta 3;gbkey=Gene;gene=GJB3;gene_biotype=protein_coding;gene_synonym=EKVP1;coverage=1.0;sequence_ID=0.999;valid_ORFs=2;extra_copy_number=0;copy_num_ID=GJB3_0
102521	chr1	Liftoff	gene	34655628	34658374	.	+	.	ID=GJA4;gene_name=GJA4;db_xref=MIM:121012;description=gap junction protein alpha 4;gbkey=Gene;gene=GJA4;gene_biotype=protein_coding;gene_synonym=CX37;coverage=0.999;sequence_ID=0.997;valid_ORFs=3;extra_copy_number=0;copy_num_ID=GJA4_0
102534	chr1	Liftoff	gene	34712985	34722380	.	-	.	ID=SMIM12;gene_name=SMIM12;db_xref=HGNC:HGNC:25154;description=small integral membrane protein 12;gbkey=Gene;gene=SMIM12;gene_biotype=protein_coding;gene_synonym=C1orf212;coverage=0.999;sequence_ID=0.996;valid_ORFs=8;extra_copy_number=0;copy_num_ID=SMIM12_0
102570	chr1	Liftoff	gene	34728067	34792309	.	-	.	ID=DLGAP3;gene_name=DLGAP3;db_xref=MIM:611413;description=DLG associated protein 3;gbkey=Gene;gene=DLGAP3;gene_biotype=protein_coding;gene_synonym=SPAPA3;coverage=1.0;sequence_ID=0.999;valid_ORFs=4;extra_copy_number=0;copy_num_ID=DLGAP3_0
102657	chr1	Liftoff	gene	34838369	34841376	.	-	.	ID=GPR199P;gene_name=GPR199P;db_xref=HGNC:HGNC:55170;description=G protein-coupled receptor 199%2C pseudogene;gbkey=Gene;gene=GPR199P;gene_biotype=lncRNA;coverage=1.0;sequence_ID=0.999;extra_copy_number=0;copy_num_ID=GPR199P_0
102662	chr1	Liftoff	gene	34844050	34848018	.	-	.	ID=TMEM35B;gene_name=TMEM35B;db_xref=HGNC:HGNC:40021;description=transmembrane protein 35B;gbkey=Gene;gene=TMEM35B;gene_biotype=protein_coding;gene_synonym=ZMYM6NB;coverage=1.0;sequence_ID=1.0;valid_ORFs=1;extra_copy_number=0;copy_num_ID=TMEM35B_0
102670	chr1	Liftoff	gene	34848836	34894616	.	-	.	ID=ZMYM6;gene_name=ZMYM6;db_xref=MIM:613567;description=zinc finger MYM-type containing 6;gbkey=Gene;gene=ZMYM6;gene_biotype=protein_coding;gene_synonym=ZNF258;coverage=1.0;sequence_ID=1.0;valid_ORFs=1;extra_copy_number=0;copy_num_ID=ZMYM6_0
102703	chr1	Liftoff	gene	34895383	34899633	.	+	.	ID=LOC124903990;gene_name=LOC124903990;db_xref=GeneID:124903990;gbkey=Gene;gene=LOC124903990;gene_biotype=lncRNA;coverage=1.0;sequence_ID=1.0;extra_copy_number=0;copy_num_ID=LOC124903990_0
102707	chr1	Liftoff	gene	34916135	34921932	.	+	.	ID=RPL12P45;gene_name=RPL12P45;db_xref=HGNC:HGNC:51937;description=ribosomal protein L12 pseudogene 45;gbkey=Gene;gene=RPL12P45;gene_biotype=pseudogene;pseudo=true;coverage=1.0;sequence_ID=1.0;extra_copy_number=0;copy_num_ID=RPL12P45_0
102708	chr1	Liftoff	gene	34922450	34981488	.	+	.	ID=ZMYM1;gene_name=ZMYM1;db_xref=HGNC:HGNC:26253;description=zinc finger MYM-type containing 1;gbkey=Gene;gene=ZMYM1;gene_biotype=protein_coding;gene_synonym=MYM;coverage=1.0;sequence_ID=0.999;valid_ORFs=20;extra_copy_number=0;copy_num_ID=ZMYM1_0
103086	chr1	Liftoff	gene	34984492	34985160	.	+	.	ID=EFCAB14P1;gene_name=EFCAB14P1;db_xref=HGNC:HGNC:44648;description=EF-hand calcium binding domain 14 pseudogene 1;gbkey=Gene;gene=EFCAB14P1;gene_biotype=pseudogene;pseudo=true;coverage=1.0;sequence_ID=1.0;extra_copy_number=0;copy_num_ID=EFCAB14P1_0
103087	chr1	Liftoff	gene	35004155	35009511	.	-	.	ID=LOC105378644;gene_name=LOC105378644;db_xref=GeneID:105378644;gbkey=Gene;gene=LOC105378644;gene_biotype=lncRNA;coverage=1.0;sequence_ID=1.0;extra_copy_number=0;copy_num_ID=LOC105378644_0
103095	chr1	Liftoff	gene	35039049	35055814	.	-	.	ID=SFPQ;gene_name=SFPQ;db_xref=MIM:605199;description=splicing factor proline and glutamine rich;gbkey=Gene;gene=SFPQ;gene_biotype=protein_coding;gene_synonym=PSF;coverage=1.0;sequence_ID=1.0;valid_ORFs=6;extra_copy_number=0;copy_num_ID=SFPQ_0
103256	chr1	Liftoff	gene	35131764	35285115	.	+	.	ID=ZMYM4;gene_name=ZMYM4;db_xref=MIM:613568;description=zinc finger MYM-type containing 4;gbkey=Gene;gene=ZMYM4;gene_biotype=protein_coding;gene_synonym=ZNF262;coverage=1.0;sequence_ID=1.0;valid_ORFs=17;extra_copy_number=0;copy_num_ID=ZMYM4_0
104165	chr1	Liftoff	gene	35155238	35155540	.	-	.	ID=RN7SL503P;gene_name=RN7SL503P;db_xref=HGNC:HGNC:46519;description=RNA%2C 7SL%2C cytoplasmic 503%2C pseudogene;gbkey=Gene;gene=RN7SL503P;gene_biotype=pseudogene;pseudo=true;coverage=1.0;sequence_ID=1.0;extra_copy_number=0;copy_num_ID=RN7SL503P_0
104166	chr1	Liftoff	gene	35173317	35173468	.	+	.	ID=LOC124900419;gene_name=LOC124900419;db_xref=GeneID:124900419;gbkey=Gene;gene=LOC124900419;gene_biotype=snoRNA;coverage=1.0;sequence_ID=1.0;extra_copy_number=0;copy_num_ID=LOC124900419_0
104169	chr1	Liftoff	gene	35213706	35214720	.	+	.	ID=RPL5P4;gene_name=RPL5P4;db_xref=HGNC:HGNC:36095;description=ribosomal protein L5 pseudogene 4;gbkey=Gene;gene=RPL5P4;gene_biotype=pseudogene;gene_synonym=RPL5_1_31;pseudo=true;coverage=1.0;sequence_ID=1.0;extra_copy_number=0;copy_num_ID=RPL5P4_0
104170	chr1	Liftoff	gene	35221875	35229131	.	-	.	ID=ZMYM4-AS1;gene_name=ZMYM4-AS1;db_xref=HGNC:HGNC:40624;description=ZMYM4 antisense RNA 1;gbkey=Gene;gene=ZMYM4-AS1;gene_biotype=lncRNA;coverage=1.0;sequence_ID=1.0;extra_copy_number=0;copy_num_ID=ZMYM4-AS1_0
104278	chr1	Liftoff	gene	35290867	35290949	.	-	.	ID=RNY5P1;gene_name=RNY5P1;db_xref=HGNC:HGNC:34082;description=RNY5 pseudogene 1;gbkey=Gene;gene=RNY5P1;gene_biotype=pseudogene;pseudo=true;coverage=1.0;sequence_ID=1.0;extra_copy_number=0;copy_num_ID=RNY5P1_0
104279	chr1	Liftoff	gene	35296549	35420706	.	-	.	ID=KIAA0319L;gene_name=KIAA0319L;db_xref=MIM:613535;description=KIAA0319 like;gbkey=Gene;gene=KIAA0319L;gene_biotype=protein_coding;gene_synonym=AAVRL;coverage=1.0;sequence_ID=1.0;valid_ORFs=18;extra_copy_number=0;copy_num_ID=KIAA0319L_0
104975	chr1	Liftoff	gene	35373129	35374393	.	+	.	ID=LOC100419802;gene_name=LOC100419802;db_xref=GeneID:100419802;description=zinc finger protein 485 pseudogene;gbkey=Gene;gene=LOC100419802;gene_biotype=pseudogene;pseudo=true;coverage=1.0;sequence_ID=1.0;extra_copy_number=0;copy_num_ID=LOC100419802_0
104976	chr1	Liftoff	gene	35420844	35429828	.	+	.	ID=NCDN;gene_name=NCDN;db_xref=MIM:608458;description=neurochondrin;gbkey=Gene;gene=NCDN;gene_biotype=protein_coding;gene_synonym=NEDIES;coverage=1.0;sequence_ID=0.999;valid_ORFs=3;extra_copy_number=0;copy_num_ID=NCDN_0
105022	chr1	Liftoff	gene	35432860	35440793	.	-	.	ID=TFAP2E-AS1;gene_name=TFAP2E-AS1;db_xref=HGNC:HGNC:41274;gbkey=Gene;gene=TFAP2E-AS1;gene_biotype=lncRNA;coverage=1.0;sequence_ID=1.0;extra_copy_number=0;copy_num_ID=TFAP2E-AS1_0
105027	chr1	Liftoff	gene	35436363	35458607	.	+	.	ID=TFAP2E;gene_name=TFAP2E;db_xref=MIM:614428;description=transcription factor AP-2 epsilon;gbkey=Gene;gene=TFAP2E;gene_biotype=protein_coding;gene_synonym=AP2E;coverage=1.0;sequence_ID=1.0;valid_ORFs=2;extra_copy_number=0;copy_num_ID=TFAP2E_0
105058	chr1	Liftoff	gene	35462557	35504550	.	-	.	ID=PSMB2;gene_name=PSMB2;db_xref=MIM:602175;description=proteasome 20S subunit beta 2;gbkey=Gene;gene=PSMB2;gene_biotype=protein_coding;gene_synonym=HC7-I;coverage=0.999;sequence_ID=0.999;valid_ORFs=3;extra_copy_number=0;copy_num_ID=PSMB2_0
105094	chr1	Liftoff	gene	35528320	35548236	.	+	.	ID=LOC105378646;gene_name=LOC105378646;db_xref=GeneID:105378646;gbkey=Gene;gene=LOC105378646;gene_biotype=lncRNA;coverage=1.0;sequence_ID=0.998;extra_copy_number=0;copy_num_ID=LOC105378646_0
105119	chr1	Liftoff	gene	35576833	35581840	.	-	.	ID=C1orf216;gene_name=C1orf216;db_xref=HGNC:HGNC:26800;description=chromosome 1 open reading frame 216;gbkey=Gene;gene=C1orf216;gene_biotype=protein_coding;coverage=1.0;sequence_ID=0.999;valid_ORFs=2;extra_copy_number=0;copy_num_ID=C1orf216_0
105128	chr1	Liftoff	gene	35583157	35632902	.	-	.	ID=CLSPN;gene_name=CLSPN;db_xref=MIM:605434;description=claspin;gbkey=Gene;gene=CLSPN;gene_biotype=protein_coding;coverage=1.0;sequence_ID=0.999;valid_ORFs=3;extra_copy_number=0;copy_num_ID=CLSPN_0
105280	chr1	Liftoff	gene	35670525	35720783	.	+	.	ID=AGO4;gene_name=AGO4;db_xref=MIM:607356;description=argonaute RISC component 4;gbkey=Gene;gene=AGO4;gene_biotype=protein_coding;gene_synonym=EIF2C4;coverage=0.999;sequence_ID=0.999;valid_ORFs=7;extra_copy_number=0;copy_num_ID=AGO4_0
105589	chr1	Liftoff	gene	35732654	35793426	.	+	.	ID=AGO1;gene_name=AGO1;db_xref=MIM:606228;description=argonaute RISC component 1;gbkey=Gene;gene=AGO1;gene_biotype=protein_coding;gene_synonym=Q99;coverage=1.0;sequence_ID=0.999;valid_ORFs=3;extra_copy_number=0;copy_num_ID=AGO1_0
105744	chr1	Liftoff	gene	35793612	35935374	.	+	.	ID=AGO3;gene_name=AGO3;db_xref=MIM:607355;description=argonaute RISC catalytic component 3;gbkey=Gene;gene=AGO3;gene_biotype=protein_coding;gene_synonym=EIF2C3;coverage=1.0;sequence_ID=0.999;valid_ORFs=9;extra_copy_number=0;copy_num_ID=AGO3_0
106052	chr1	Liftoff	gene	35872266	35884546	.	-	.	ID=LOC105378647;gene_name=LOC105378647;db_xref=GeneID:105378647;gbkey=Gene;gene=LOC105378647;gene_biotype=lncRNA;coverage=1.0;sequence_ID=1.0;extra_copy_number=0;copy_num_ID=LOC105378647_0
106057	chr1	Liftoff	gene	35943194	35944208	.	-	.	ID=LOC100128093;gene_name=LOC100128093;db_xref=GeneID:100128093;description=magnesium transporter 1 pseudogene;gbkey=Gene;gene=LOC100128093;gene_biotype=pseudogene;pseudo=true;coverage=1.0;sequence_ID=1.0;extra_copy_number=0;copy_num_ID=LOC100128093_0
106058	chr1	Liftoff	gene	35946970	35951151	.	+	.	ID=TEKT2;gene_name=TEKT2;db_xref=MIM:608953;description=tektin 2;gbkey=Gene;gene=TEKT2;gene_biotype=protein_coding;gene_synonym=TEKTIN-T;coverage=1.0;sequence_ID=0.999;valid_ORFs=4;extra_copy_number=0;copy_num_ID=TEKT2_0
106139	chr1	Liftoff	gene	35951768	35956812	.	+	.	ID=ADPRS;gene_name=ADPRS;db_xref=MIM:610624;description=ADP-ribosylserine hydrolase;gbkey=Gene;gene=ADPRS;gene_biotype=protein_coding;gene_synonym=CONDSIAS;coverage=1.0;sequence_ID=1.0;valid_ORFs=2;extra_copy_number=0;copy_num_ID=ADPRS_0
106163	chr1	Liftoff	gene	35958119	35988102	.	-	.	ID=COL8A2;gene_name=COL8A2;db_xref=MIM:120252;description=collagen type VIII alpha 2 chain;gbkey=Gene;gene=COL8A2;gene_biotype=protein_coding;gene_synonym=PPCD2;coverage=1.0;sequence_ID=0.999;valid_ORFs=2;extra_copy_number=0;copy_num_ID=COL8A2_0
106177	chr1	Liftoff	gene	35999451	36018932	.	-	.	ID=TRAPPC3;gene_name=TRAPPC3;db_xref=MIM:610955;description=trafficking protein particle complex subunit 3;gbkey=Gene;gene=TRAPPC3;gene_biotype=protein_coding;gene_synonym=BET3;coverage=1.0;sequence_ID=1.0;valid_ORFs=5;extra_copy_number=0;copy_num_ID=TRAPPC3_0
106234	chr1	Liftoff	gene	36019039	36043724	.	+	.	ID=MAP7D1;gene_name=MAP7D1;db_xref=HGNC:HGNC:25514;description=MAP7 domain containing 1;gbkey=Gene;gene=MAP7D1;gene_biotype=protein_coding;gene_synonym=RPRC1;coverage=1.0;sequence_ID=1.0;valid_ORFs=4;extra_copy_number=0;copy_num_ID=MAP7D1_0
106375	chr1	Liftoff	gene	36054788	36055043	.	+	.	ID=RN7SL131P;gene_name=RN7SL131P;db_xref=HGNC:HGNC:46147;description=RNA%2C 7SL%2C cytoplasmic 131%2C pseudogene;gbkey=Gene;gene=RN7SL131P;gene_biotype=pseudogene;pseudo=true;coverage=1.0;sequence_ID=0.988;extra_copy_number=0;copy_num_ID=RN7SL131P_0
106376	chr1	Liftoff	gene	36070513	36168203	.	+	.	ID=THRAP3;gene_name=THRAP3;db_xref=MIM:603809;description=thyroid hormone receptor associated protein 3;gbkey=Gene;gene=THRAP3;gene_biotype=protein_coding;gene_synonym=TRAP150;coverage=0.999;sequence_ID=0.999;valid_ORFs=18;extra_copy_number=0;copy_num_ID=THRAP3_0
106709	chr1	Liftoff	gene	36104778	36105036	.	-	.	ID=UBE2V2P4;gene_name=UBE2V2P4;db_xref=HGNC:HGNC:44892;description=ubiquitin conjugating enzyme E2 V2 pseudogene 4;gbkey=Gene;gene=UBE2V2P4;gene_biotype=pseudogene;pseudo=true;coverage=1.0;sequence_ID=1.0;extra_copy_number=0;copy_num_ID=UBE2V2P4_0
106820	chr1	Liftoff	gene	36169214	36193109	.	+	.	ID=SH3D21;gene_name=SH3D21;db_xref=HGNC:HGNC:26236;description=SH3 domain containing 21;gbkey=Gene;gene=SH3D21;gene_biotype=protein_coding;gene_synonym=C1orf113;coverage=1.0;sequence_ID=0.999;valid_ORFs=12;extra_copy_number=0;copy_num_ID=SH3D21_0
107179	chr1	Liftoff	gene	36184903	36187027	.	-	.	ID=EVA1B;gene_name=EVA1B;db_xref=HGNC:HGNC:25558;description=eva-1 homolog B;gbkey=Gene;gene=EVA1B;gene_biotype=protein_coding;gene_synonym=FAM176B;coverage=1.0;sequence_ID=1.0;valid_ORFs=2;extra_copy_number=0;copy_num_ID=EVA1B_0
107195	chr1	Liftoff	gene	36202501	36248808	.	-	.	ID=STK40;gene_name=STK40;db_xref=MIM:609437;description=serine/threonine kinase 40;gbkey=Gene;gene=STK40;gene_biotype=protein_coding;gene_synonym=SHIK;coverage=1.0;sequence_ID=0.999;valid_ORFs=3;extra_copy_number=0;copy_num_ID=STK40_0
107263	chr1	Liftoff	gene	36249075	36253622	.	+	.	ID=LOC124904012;gene_name=LOC124904012;db_xref=GeneID:124904012;gbkey=Gene;gene=LOC124904012;gene_biotype=lncRNA;coverage=1.0;sequence_ID=0.999;extra_copy_number=0;copy_num_ID=LOC124904012_0
107267	chr1	Liftoff	gene	36256320	36260783	.	-	.	ID=LSM10;gene_name=LSM10;db_xref=MIM:617909;description=LSM10%2C U7 small nuclear RNA associated;gbkey=Gene;gene=LSM10;gene_biotype=protein_coding;gene_synonym=MSTP074;coverage=1.0;sequence_ID=1.0;valid_ORFs=1;extra_copy_number=0;copy_num_ID=LSM10_0
107272	chr1	Liftoff	gene	36264150	36270418	.	+	.	ID=LOC124904013;gene_name=LOC124904013;db_xref=GeneID:124904013;gbkey=Gene;gene=LOC124904013;gene_biotype=lncRNA;coverage=1.0;sequence_ID=0.993;extra_copy_number=0;copy_num_ID=LOC124904013_0
107276	chr1	Liftoff	gene	36265608	36265746	.	-	.	ID=RNU4-27P;gene_name=RNU4-27P;db_xref=HGNC:HGNC:46963;description=RNA%2C U4 small nuclear 27%2C pseudogene;gbkey=Gene;gene=RNU4-27P;gene_biotype=pseudogene;pseudo=true;coverage=1.0;sequence_ID=1.0;extra_copy_number=0;copy_num_ID=RNU4-27P_0
107277	chr1	Liftoff	gene	36280766	36313305	.	-	.	ID=OSCP1;gene_name=OSCP1;db_xref=MIM:608854;description=organic solute carrier partner 1;gbkey=Gene;gene=OSCP1;gene_biotype=protein_coding;gene_synonym=NOR1;coverage=1.0;sequence_ID=0.998;valid_ORFs=9;extra_copy_number=0;copy_num_ID=OSCP1_0
107388	chr1	Liftoff	gene	36281308	36281438	.	-	.	ID=SNORA63C;gene_name=SNORA63C;db_xref=HGNC:HGNC:52210;description=small nucleolar RNA%2C H/ACA box 63C;gbkey=Gene;gene=SNORA63C;gene_biotype=snoRNA;coverage=1.0;sequence_ID=1.0;extra_copy_number=0;copy_num_ID=SNORA63C_0
107443	chr1	Liftoff	gene	36298651	36312418	.	+	.	ID=LOC107984940;gene_name=LOC107984940;db_xref=GeneID:107984940;gbkey=Gene;gene=LOC107984940;gene_biotype=lncRNA;coverage=1.0;sequence_ID=0.992;extra_copy_number=0;copy_num_ID=LOC107984940_0
107451	chr1	Liftoff	gene	36318575	36327264	.	-	.	ID=MRPS15;gene_name=MRPS15;db_xref=MIM:611979;description=mitochondrial ribosomal protein S15;gbkey=Gene;gene=MRPS15;gene_biotype=protein_coding;gene_synonym=S15mt;coverage=1.0;sequence_ID=0.998;valid_ORFs=1;extra_copy_number=0;copy_num_ID=MRPS15_0
107469	chr1	Liftoff	gene	36328923	36346193	.	-	.	ID=CSF3R;gene_name=CSF3R;db_xref=MIM:138971;description=colony stimulating factor 3 receptor;gbkey=Gene;gene=CSF3R;gene_biotype=protein_coding;gene_synonym=SCN7;coverage=1.0;sequence_ID=1.0;valid_ORFs=6;extra_copy_number=0;copy_num_ID=CSF3R_0
107671	chr1	Liftoff	gene	36493233	36493710	.	+	.	ID=FTLP18;gene_name=FTLP18;db_xref=HGNC:HGNC:37968;description=ferritin light chain pseudogene 18;gbkey=Gene;gene=FTLP18;gene_biotype=pseudogene;pseudo=true;coverage=1.0;sequence_ID=0.997;extra_copy_number=0;copy_num_ID=FTLP18_0
107672	chr1	Liftoff	gene	36539094	36565016	.	-	.	ID=LOC107984941;gene_name=LOC107984941;db_xref=GeneID:107984941;gbkey=Gene;gene=LOC107984941;gene_biotype=lncRNA;coverage=1.0;sequence_ID=0.999;extra_copy_number=0;copy_num_ID=LOC107984941_0
107677	chr1	Liftoff	gene	36549573	36557774	.	-	.	ID=LOC105378648;gene_name=LOC105378648;db_xref=GeneID:105378648;gbkey=Gene;gene=LOC105378648;gene_biotype=lncRNA;coverage=1.0;sequence_ID=0.999;extra_copy_number=0;copy_num_ID=LOC105378648_0
107687	chr1	Liftoff	gene	36630930	36632436	.	-	.	ID=LOC124904023;gene_name=LOC124904023;db_xref=GeneID:124904023;gbkey=Gene;gene=LOC124904023;gene_biotype=lncRNA;coverage=1.0;sequence_ID=0.999;extra_copy_number=0;copy_num_ID=LOC124904023_0
107691	chr1	Liftoff	gene	36659019	36898269	.	-	.	ID=GRIK3;gene_name=GRIK3;db_xref=MIM:138243;description=glutamate ionotropic receptor kainate type subunit 3;gbkey=Gene;gene=GRIK3;gene_biotype=protein_coding;gene_synonym=GluR7a;coverage=1.0;sequence_ID=0.999;valid_ORFs=1;extra_copy_number=0;copy_num_ID=GRIK3_0
107725	chr1	Liftoff	gene	36997495	37000216	.	+	.	ID=LOC124904027;gene_name=LOC124904027;db_xref=GeneID:124904027;gbkey=Gene;gene=LOC124904027;gene_biotype=lncRNA;coverage=1.0;sequence_ID=0.997;extra_copy_number=0;copy_num_ID=LOC124904027_0
107729	chr1	Liftoff	gene	37025634	37025705	.	+	.	ID=MIR4255;gene_name=MIR4255;db_xref=miRBase:MI0015863;description=microRNA 4255;gbkey=Gene;gene=MIR4255;gene_biotype=miRNA;coverage=1.0;sequence_ID=1.0;extra_copy_number=0;copy_num_ID=MIR4255_0
107734	chr1	Liftoff	gene	37067688	37067794	.	+	.	ID=RNU6-636P;gene_name=RNU6-636P;db_xref=HGNC:HGNC:47599;description=RNA%2C U6 small nuclear 636%2C pseudogene;gbkey=Gene;gene=RNU6-636P;gene_biotype=pseudogene;pseudo=true;coverage=1.0;sequence_ID=1.0;extra_copy_number=0;copy_num_ID=RNU6-636P_0
107735	chr1	Liftoff	gene	37128744	37128853	.	-	.	ID=RNA5SP43;gene_name=RNA5SP43;db_xref=HGNC:HGNC:42819;description=RNA%2C 5S ribosomal pseudogene 43;gbkey=Gene;gene=RNA5SP43;gene_biotype=pseudogene;gene_synonym=RN5S43;pseudo=true;coverage=1.0;sequence_ID=1.0;extra_copy_number=0;copy_num_ID=RNA5SP43_0
107736	chr1	Liftoff	gene	37194895	37195022	.	+	.	ID=RPS29P6;gene_name=RPS29P6;db_xref=HGNC:HGNC:35718;description=ribosomal protein S29 pseudogene 6;gbkey=Gene;gene=RPS29P6;gene_biotype=pseudogene;gene_synonym=RPS29_1_32;pseudo=true;coverage=1.0;sequence_ID=1.0;extra_copy_number=0;copy_num_ID=RPS29P6_0
107737	chr1	Liftoff	gene	37215765	37237874	.	-	.	ID=LOC107984942;gene_name=LOC107984942;db_xref=GeneID:107984942;gbkey=Gene;gene=LOC107984942;gene_biotype=lncRNA;coverage=1.0;sequence_ID=1.0;extra_copy_number=0;copy_num_ID=LOC107984942_0
107749	chr1	Liftoff	gene	37319643	37339197	.	-	.	ID=ZC3H12A-DT;gene_name=ZC3H12A-DT;db_xref=HGNC:HGNC:49453;description=ZC3H12A divergent transcript;gbkey=Gene;gene=ZC3H12A-DT;gene_biotype=lncRNA;gene_synonym=LINC01137;coverage=1.0;sequence_ID=0.997;extra_copy_number=0;copy_num_ID=ZC3H12A-DT_0
107754	chr1	Liftoff	gene	37339334	37349131	.	+	.	ID=ZC3H12A;gene_name=ZC3H12A;db_xref=MIM:610562;description=zinc finger CCCH-type containing 12A;gbkey=Gene;gene=ZC3H12A;gene_biotype=protein_coding;gene_synonym=Reg1;coverage=1.0;sequence_ID=1.0;valid_ORFs=7;extra_copy_number=0;copy_num_ID=ZC3H12A_0
107833	chr1	Liftoff	gene	37344984	37345043	.	+	.	ID=MIR6732;gene_name=MIR6732;db_xref=miRBase:MI0022577;description=microRNA 6732;gbkey=Gene;gene=MIR6732;gene_biotype=miRNA;gene_synonym=hsa-mir-6732;coverage=1.0;sequence_ID=1.0;extra_copy_number=0;copy_num_ID=MIR6732_0
107840	chr1	Liftoff	gene	37354747	37379496	.	-	.	ID=MEAF6;gene_name=MEAF6;db_xref=MIM:611001;description=MYST/Esa1 associated factor 6;gbkey=Gene;gene=MEAF6;gene_biotype=protein_coding;gene_synonym=NY-SAR-91;coverage=1.0;sequence_ID=0.998;valid_ORFs=5;extra_copy_number=0;copy_num_ID=MEAF6_0
107945	chr1	Liftoff	gene	37365686	37365745	.	-	.	ID=MIR5581;gene_name=MIR5581;db_xref=miRBase:MI0019136;description=microRNA 5581;gbkey=Gene;gene=MIR5581;gene_biotype=miRNA;coverage=1.0;sequence_ID=1.0;extra_copy_number=0;copy_num_ID=MIR5581_0
107952	chr1	Liftoff	gene	37395752	37403503	.	+	.	ID=LOC105378649;gene_name=LOC105378649;db_xref=GeneID:105378649;gbkey=Gene;gene=LOC105378649;gene_biotype=lncRNA;coverage=1.0;sequence_ID=0.998;extra_copy_number=0;copy_num_ID=LOC105378649_0
107957	chr1	Liftoff	gene	37399180	37419043	.	-	.	ID=SNIP1;gene_name=SNIP1;db_xref=MIM:608241;description=Smad nuclear interacting protein 1;gbkey=Gene;gene=SNIP1;gene_biotype=protein_coding;gene_synonym=PMRED;coverage=1.0;sequence_ID=0.993;valid_ORFs=1;extra_copy_number=0;copy_num_ID=SNIP1_0
107967	chr1	Liftoff	gene	37409324	37410219	.	+	.	ID=FTH1P1;gene_name=FTH1P1;db_xref=HGNC:HGNC:3979;description=ferritin heavy chain 1 pseudogene 1;gbkey=Gene;gene=FTH1P1;gene_biotype=pseudogene;gene_synonym=FTHL1;pseudo=true;coverage=1.0;sequence_ID=0.998;extra_copy_number=0;copy_num_ID=FTH1P1_0
107968	chr1	Liftoff	gene	37420965	37421304	.	+	.	ID=RPS27P9;gene_name=RPS27P9;db_xref=HGNC:HGNC:36964;description=ribosomal protein S27 pseudogene 9;gbkey=Gene;gene=RPS27P9;gene_biotype=pseudogene;gene_synonym=RPS27_1_33;pseudo=true;coverage=1.0;sequence_ID=1.0;extra_copy_number=0;copy_num_ID=RPS27P9_0
107969	chr1	Liftoff	gene	37421691	37431608	.	+	.	ID=DNALI1;gene_name=DNALI1;db_xref=MIM:602135;description=dynein axonemal light intermediate chain 1;gbkey=Gene;gene=DNALI1;gene_biotype=protein_coding;gene_synonym=P28;coverage=1.0;sequence_ID=0.999;valid_ORFs=1;extra_copy_number=0;copy_num_ID=DNALI1_0
107983	chr1	Liftoff	gene	37431567	37460686	.	-	.	ID=GNL2;gene_name=GNL2;db_xref=MIM:609365;description=G protein nucleolar 2;gbkey=Gene;gene=GNL2;gene_biotype=protein_coding;gene_synonym=Nug2;coverage=1.0;sequence_ID=0.999;valid_ORFs=4;extra_copy_number=0;copy_num_ID=GNL2_0
108108	chr1	Liftoff	gene	37476097	37499638	.	-	.	ID=RSPO1;gene_name=RSPO1;db_xref=MIM:609595;description=R-spondin 1;gbkey=Gene;gene=RSPO1;gene_biotype=protein_coding;gene_synonym=RSPO;coverage=1.0;sequence_ID=0.998;valid_ORFs=5;extra_copy_number=0;copy_num_ID=RSPO1_0
108172	chr1	Liftoff	gene	37546290	37556969	.	-	.	ID=C1orf109;gene_name=C1orf109;db_xref=MIM:614799;description=chromosome 1 open reading frame 109;gbkey=Gene;gene=C1orf109;gene_biotype=protein_coding;coverage=1.0;sequence_ID=0.997;valid_ORFs=25;extra_copy_number=0;copy_num_ID=C1orf109_0
108453	chr1	Liftoff	gene	37557243	37574423	.	+	.	ID=CDCA8;gene_name=CDCA8;db_xref=MIM:609977;description=cell division cycle associated 8;gbkey=Gene;gene=CDCA8;gene_biotype=protein_coding;gene_synonym=MESRGP;coverage=1.0;sequence_ID=0.999;valid_ORFs=2;extra_copy_number=0;copy_num_ID=CDCA8_0
108497	chr1	Liftoff	gene	37578593	37629649	.	-	.	ID=EPHA10;gene_name=EPHA10;db_xref=MIM:611123;description=EPH receptor A10;gbkey=Gene;gene=EPHA10;gene_biotype=protein_coding;coverage=0.999;sequence_ID=0.998;valid_ORFs=6;extra_copy_number=0;copy_num_ID=EPHA10_0
108757	chr1	Liftoff	gene	37614758	37614858	.	+	.	ID=LOC124904835;gene_name=LOC124904835;db_xref=GeneID:124904835;gbkey=Gene;gene=LOC124904835;gene_biotype=snoRNA;coverage=1.0;sequence_ID=1.0;extra_copy_number=0;copy_num_ID=LOC124904835_0
108767	chr1	Liftoff	gene	37630254	37631841	.	-	.	ID=LOC105378650;gene_name=LOC105378650;db_xref=GeneID:105378650;gbkey=Gene;gene=LOC105378650;gene_biotype=lncRNA;coverage=1.0;sequence_ID=1.0;extra_copy_number=0;copy_num_ID=LOC105378650_0
108772	chr1	Liftoff	gene	37643545	37646446	.	+	.	ID=ACTN4P2;gene_name=ACTN4P2;db_xref=HGNC:HGNC:44032;gbkey=Gene;gene=ACTN4P2;gene_biotype=pseudogene;pseudo=true;coverage=1.0;sequence_ID=1.0;extra_copy_number=0;copy_num_ID=ACTN4P2_0
108773	chr1	Liftoff	gene	37648921	37649805	.	-	.	ID=LOC100129497;gene_name=LOC100129497;db_xref=GeneID:100129497;description=valosin containing protein lysine methyltransferase pseudogene;gbkey=Gene;gene=LOC100129497;gene_biotype=pseudogene;pseudo=true;coverage=1.0;sequence_ID=1.0;extra_copy_number=0;copy_num_ID=LOC100129497_0
108774	chr1	Liftoff	gene	37660740	37668025	.	+	.	ID=MANEAL;gene_name=MANEAL;db_xref=HGNC:HGNC:26452;description=mannosidase endo-alpha like;gbkey=Gene;gene=MANEAL;gene_biotype=protein_coding;coverage=1.0;sequence_ID=1.0;valid_ORFs=4;extra_copy_number=0;copy_num_ID=MANEAL_0
108805	chr1	Liftoff	gene	37669833	37675096	.	-	.	ID=YRDC;gene_name=YRDC;db_xref=MIM:612276;description=yrdC N6-threonylcarbamoyltransferase domain containing;gbkey=Gene;gene=YRDC;gene_biotype=protein_coding;gene_synonym=SUA5;coverage=1.0;sequence_ID=1.0;valid_ORFs=1;extra_copy_number=0;copy_num_ID=YRDC_0
108817	chr1	Liftoff	gene	37674678	37676342	.	+	.	ID=C1orf122;gene_name=C1orf122;db_xref=HGNC:HGNC:24789;description=chromosome 1 open reading frame 122;gbkey=Gene;gene=C1orf122;gene_biotype=protein_coding;gene_synonym=ALAESM;coverage=1.0;sequence_ID=1.0;valid_ORFs=2;extra_copy_number=0;copy_num_ID=C1orf122_0
108831	chr1	Liftoff	gene	37676462	37726476	.	-	.	ID=MTF1;gene_name=MTF1;db_xref=MIM:600172;description=metal regulatory transcription factor 1;gbkey=Gene;gene=MTF1;gene_biotype=protein_coding;gene_synonym=ZRF;coverage=1.0;sequence_ID=0.999;valid_ORFs=5;extra_copy_number=0;copy_num_ID=MTF1_0
108936	chr1	Liftoff	gene	37707730	37708565	.	+	.	ID=RPS2P13;gene_name=RPS2P13;db_xref=HGNC:HGNC:36021;description=ribosomal protein S2 pseudogene 13;gbkey=Gene;gene=RPS2P13;gene_biotype=pseudogene;gene_synonym=RPS2_1_34;pseudo=true;coverage=1.0;sequence_ID=1.0;extra_copy_number=0;copy_num_ID=RPS2P13_0
108937	chr1	Liftoff	gene	37727581	37813950	.	-	.	ID=INPP5B;gene_name=INPP5B;db_xref=MIM:147264;description=inositol polyphosphate-5-phosphatase B;gbkey=Gene;gene=INPP5B;gene_biotype=protein_coding;gene_synonym=5PTase;coverage=1.0;sequence_ID=0.999;valid_ORFs=13;extra_copy_number=0;copy_num_ID=INPP5B_0
109666	chr1	Liftoff	gene	37751898	37751992	.	+	.	ID=RNU6-584P;gene_name=RNU6-584P;db_xref=HGNC:HGNC:47547;description=RNA%2C U6 small nuclear 584%2C pseudogene;gbkey=Gene;gene=RNU6-584P;gene_biotype=pseudogene;pseudo=true;coverage=1.0;sequence_ID=1.0;extra_copy_number=0;copy_num_ID=RNU6-584P_0
109667	chr1	Liftoff	gene	37770053	37785557	.	+	.	ID=LOC124904043;gene_name=LOC124904043;db_xref=GeneID:124904043;gbkey=Gene;gene=LOC124904043;gene_biotype=lncRNA;coverage=0.999;sequence_ID=0.999;extra_copy_number=0;copy_num_ID=LOC124904043_0
109673	chr1	Liftoff	gene	37798951	37812694	.	+	.	ID=LOC105378651;gene_name=LOC105378651;db_xref=GeneID:105378651;gbkey=Gene;gene=LOC105378651;gene_biotype=lncRNA;coverage=1.0;sequence_ID=0.999;extra_copy_number=0;copy_num_ID=LOC105378651_0
109694	chr1	Liftoff	gene	37823865	37857205	.	-	.	ID=SF3A3;gene_name=SF3A3;db_xref=MIM:605596;description=splicing factor 3a subunit 3;gbkey=Gene;gene=SF3A3;gene_biotype=protein_coding;gene_synonym=SF3a60;coverage=0.999;sequence_ID=0.998;valid_ORFs=2;extra_copy_number=0;copy_num_ID=SF3A3_0
109761	chr1	Liftoff	gene	37858644	37858716	.	+	.	ID=RNU6-510P;gene_name=RNU6-510P;db_xref=HGNC:HGNC:47473;description=RNA%2C U6 small nuclear 510%2C pseudogene;gbkey=Gene;gene=RNU6-510P;gene_biotype=pseudogene;pseudo=true;coverage=1.0;sequence_ID=1.0;extra_copy_number=0;copy_num_ID=RNU6-510P_0
109762	chr1	Liftoff	gene	37863951	37872693	.	-	.	ID=FHL3;gene_name=FHL3;db_xref=MIM:602790;description=four and a half LIM domains 3;gbkey=Gene;gene=FHL3;gene_biotype=protein_coding;gene_synonym=SLIM2;coverage=1.0;sequence_ID=0.998;valid_ORFs=2;extra_copy_number=0;copy_num_ID=FHL3_0
109785	chr1	Liftoff	gene	37879913	37892000	.	+	.	ID=UTP11;gene_name=UTP11;db_xref=MIM:609440;description=UTP11 small subunit processome component;gbkey=Gene;gene=UTP11;gene_biotype=protein_coding;gene_synonym=UTP11L;coverage=1.0;sequence_ID=0.999;valid_ORFs=2;extra_copy_number=0;copy_num_ID=UTP11_0
109817	chr1	Liftoff	gene	37911007	37913971	.	-	.	ID=POU3F1;gene_name=POU3F1;db_xref=MIM:602479;description=POU class 3 homeobox 1;gbkey=Gene;gene=POU3F1;gene_biotype=protein_coding;gene_synonym=SCIP;coverage=1.0;sequence_ID=1.0;valid_ORFs=1;extra_copy_number=0;copy_num_ID=POU3F1_0
109821	chr1	Liftoff	gene	37914312	37986726	.	+	.	ID=MIR3659HG;gene_name=MIR3659HG;db_xref=HGNC:HGNC:54306;description=MIR3659 host gene;gbkey=Gene;gene=MIR3659HG;gene_biotype=lncRNA;coverage=1.0;sequence_ID=0.999;extra_copy_number=0;copy_num_ID=MIR3659HG_0
109831	chr1	Liftoff	gene	37956429	37956527	.	+	.	ID=MIR3659;gene_name=MIR3659;db_xref=miRBase:MI0016060;description=microRNA 3659;gbkey=Gene;gene=MIR3659;gene_biotype=miRNA;gene_synonym=mir-3659;coverage=1.0;sequence_ID=1.0;extra_copy_number=0;copy_num_ID=MIR3659_0
109836	chr1	Liftoff	gene	37997111	38008781	.	-	.	ID=LINC02786;gene_name=LINC02786;db_xref=HGNC:HGNC:54307;gbkey=Gene;gene=LINC02786;gene_biotype=lncRNA;coverage=1.0;sequence_ID=1.0;extra_copy_number=0;copy_num_ID=LINC02786_0
109851	chr1	Liftoff	gene	38008702	38086450	.	+	.	ID=LOC105378654;gene_name=LOC105378654;db_xref=GeneID:105378654;gbkey=Gene;gene=LOC105378654;gene_biotype=lncRNA;coverage=1.0;sequence_ID=0.999;extra_copy_number=0;copy_num_ID=LOC105378654_0
109890	chr1	Liftoff	gene	38076242	38081975	.	-	.	ID=LINC01343;gene_name=LINC01343;db_xref=HGNC:HGNC:50553;description=long intergenic non-protein coding RNA 1343;gbkey=Gene;gene=LINC01343;gene_biotype=lncRNA;coverage=1.0;sequence_ID=0.999;extra_copy_number=0;copy_num_ID=LINC01343_0
109896	chr1	Liftoff	gene	38167408	38370762	.	-	.	ID=LOC105378657;gene_name=LOC105378657;db_xref=GeneID:105378657;gbkey=Gene;gene=LOC105378657;gene_biotype=lncRNA;coverage=1.0;sequence_ID=1.0;extra_copy_number=0;copy_num_ID=LOC105378657_0
109902	chr1	Liftoff	gene	38251080	38251662	.	-	.	ID=TUBB6P1;gene_name=TUBB6P1;db_xref=HGNC:HGNC:42342;description=tubulin beta 6 class V pseudogene 1;gbkey=Gene;gene=TUBB6P1;gene_biotype=pseudogene;pseudo=true;coverage=0.998;sequence_ID=0.998;extra_copy_number=0;copy_num_ID=TUBB6P1_0
109903	chr1	Liftoff	gene	38263889	38263995	.	+	.	ID=RNU6-753P;gene_name=RNU6-753P;db_xref=HGNC:HGNC:47716;description=RNA%2C U6 small nuclear 753%2C pseudogene;gbkey=Gene;gene=RNU6-753P;gene_biotype=pseudogene;pseudo=true;coverage=1.0;sequence_ID=1.0;extra_copy_number=0;copy_num_ID=RNU6-753P_0
109904	chr1	Liftoff	gene	38294818	38310173	.	-	.	ID=LOC107984943;gene_name=LOC107984943;db_xref=GeneID:107984943;gbkey=Gene;gene=LOC107984943;gene_biotype=lncRNA;coverage=1.0;sequence_ID=0.993;extra_copy_number=0;copy_num_ID=LOC107984943_0
109909	chr1	Liftoff	gene	38342421	38343709	.	+	.	ID=LINC01685;gene_name=LINC01685;db_xref=HGNC:HGNC:52473;description=long intergenic non-protein coding RNA 1685;gbkey=Gene;gene=LINC01685;gene_biotype=lncRNA;coverage=1.0;sequence_ID=0.998;extra_copy_number=0;copy_num_ID=LINC01685_0
109914	chr1	Liftoff	gene	38385472	38400145	.	+	.	ID=LOC105378658;gene_name=LOC105378658;db_xref=GeneID:105378658;gbkey=Gene;gene=LOC105378658;gene_biotype=lncRNA;coverage=1.0;sequence_ID=1.0;extra_copy_number=0;copy_num_ID=LOC105378658_0
109919	chr1	Liftoff	gene	38560075	38595740	.	-	.	ID=LOC105378660;gene_name=LOC105378660;db_xref=GeneID:105378660;gbkey=Gene;gene=LOC105378660;gene_biotype=lncRNA;coverage=0.996;sequence_ID=0.996;extra_copy_number=0;copy_num_ID=LOC105378660_0
109924	chr1	Liftoff	gene	38575917	38578276	.	+	.	ID=HSPA5P1;gene_name=HSPA5P1;db_xref=HGNC:HGNC:54532;description=HSPA5 pseudogene 1;gbkey=Gene;gene=HSPA5P1;gene_biotype=pseudogene;pseudo=true;coverage=1.0;sequence_ID=1.0;extra_copy_number=0;copy_num_ID=HSPA5P1_0
109925	chr1	Liftoff	gene	38705423	38727008	.	-	.	ID=RRAGC;gene_name=RRAGC;db_xref=MIM:608267;description=Ras related GTP binding C;gbkey=Gene;gene=RRAGC;gene_biotype=protein_coding;gene_synonym=TIB929;coverage=1.0;sequence_ID=0.999;valid_ORFs=2;extra_copy_number=0;copy_num_ID=RRAGC_0
109956	chr1	Liftoff	gene	38729722	38740619	.	-	.	ID=MYCBP;gene_name=MYCBP;db_xref=MIM:606535;description=MYC binding protein;gbkey=Gene;gene=MYCBP;gene_biotype=protein_coding;gene_synonym=AMY-1;coverage=1.0;sequence_ID=0.999;valid_ORFs=1;extra_copy_number=0;copy_num_ID=MYCBP_0
109957	chr1	Liftoff	gene	38729722	38748858	.	-	.	ID=GJA9-MYCBP;gene_name=GJA9-MYCBP;db_xref=GeneID:100527950;description=GJA9-MYCBP readthrough;gbkey=Gene;gene=GJA9-MYCBP;gene_biotype=lncRNA;gene_synonym=GJA9;coverage=1.0;sequence_ID=0.999;extra_copy_number=0;copy_num_ID=GJA9-MYCBP_0
110004	chr1	Liftoff	gene	38740642	38743468	.	+	.	ID=LOC105378663;gene_name=LOC105378663;db_xref=GeneID:105378663;description=uncharacterized LOC105378663;gbkey=Gene;gene=LOC105378663;gene_biotype=lncRNA;coverage=1.0;sequence_ID=1.0;extra_copy_number=0;copy_num_ID=LOC105378663_0
110008	chr1	Liftoff	gene	38741310	38748819	.	-	.	ID=GJA9;gene_name=GJA9;db_xref=MIM:611923;description=gap junction protein alpha 9;gbkey=Gene;gene=GJA9;gene_biotype=protein_coding;gene_synonym=GJA10;coverage=1.0;sequence_ID=0.999;valid_ORFs=1;extra_copy_number=0;copy_num_ID=GJA9_0
110013	chr1	Liftoff	gene	38753038	38809046	.	-	.	ID=RHBDL2;gene_name=RHBDL2;db_xref=MIM:608962;description=rhomboid like 2;gbkey=Gene;gene=RHBDL2;gene_biotype=protein_coding;gene_synonym=RRP2;coverage=1.0;sequence_ID=0.999;valid_ORFs=2;extra_copy_number=0;copy_num_ID=RHBDL2_0
110047	chr1	Liftoff	gene	38780765	38786755	.	+	.	ID=LOC105378662;gene_name=LOC105378662;db_xref=GeneID:105378662;gbkey=Gene;gene=LOC105378662;gene_biotype=lncRNA;coverage=1.0;sequence_ID=1.0;extra_copy_number=0;copy_num_ID=LOC105378662_0
110054	chr1	Liftoff	gene	38794097	38794204	.	+	.	ID=RNU6-605P;gene_name=RNU6-605P;db_xref=HGNC:HGNC:47568;description=RNA%2C U6 small nuclear 605%2C pseudogene;gbkey=Gene;gene=RNU6-605P;gene_biotype=pseudogene;pseudo=true;coverage=1.0;sequence_ID=1.0;extra_copy_number=0;copy_num_ID=RNU6-605P_0
110055	chr1	Liftoff	gene	38825315	38826292	.	-	.	ID=EIF1P2;gene_name=EIF1P2;db_xref=HGNC:HGNC:49615;description=eukaryotic translation initiation factor 1 pseudogene 2;gbkey=Gene;gene=EIF1P2;gene_biotype=pseudogene;pseudo=true;coverage=1.0;sequence_ID=1.0;extra_copy_number=0;copy_num_ID=EIF1P2_0
110056	chr1	Liftoff	gene	38858494	38873280	.	+	.	ID=AKIRIN1;gene_name=AKIRIN1;db_xref=MIM:615164;description=akirin 1;gbkey=Gene;gene=AKIRIN1;gene_biotype=protein_coding;gene_synonym=STRF2;coverage=1.0;sequence_ID=0.999;valid_ORFs=2;extra_copy_number=0;copy_num_ID=AKIRIN1_0
110077	chr1	Liftoff	gene	38893542	38901803	.	+	.	ID=NDUFS5;gene_name=NDUFS5;db_xref=MIM:603847;description=NADH:ubiquinone oxidoreductase subunit S5;gbkey=Gene;gene=NDUFS5;gene_biotype=protein_coding;gene_synonym=CI15K;coverage=1.0;sequence_ID=1.0;valid_ORFs=2;extra_copy_number=0;copy_num_ID=NDUFS5_0
110090	chr1	Liftoff	gene	38905210	38929275	.	+	.	ID=LOC124904088;gene_name=LOC124904088;db_xref=GeneID:124904088;gbkey=Gene;gene=LOC124904088;gene_biotype=lncRNA;coverage=0.997;sequence_ID=0.995;extra_copy_number=0;copy_num_ID=LOC124904088_0
110113	chr1	Liftoff	gene	38951565	39355064	.	+	.	ID=MACF1;gene_name=MACF1;db_xref=MIM:608271;description=microtubule actin crosslinking factor 1;gbkey=Gene;gene=MACF1;gene_biotype=protein_coding;gene_synonym=OFC4;coverage=1.0;sequence_ID=0.999;valid_ORFs=3;extra_copy_number=0;copy_num_ID=MACF1_0
110301	chr1	Liftoff	gene	38988334	38988437	.	-	.	ID=RNU6-608P;gene_name=RNU6-608P;db_xref=HGNC:HGNC:47571;description=RNA%2C U6 small nuclear 608%2C pseudogene;gbkey=Gene;gene=RNU6-608P;gene_biotype=pseudogene;pseudo=true;coverage=1.0;sequence_ID=1.0;extra_copy_number=0;copy_num_ID=RNU6-608P_0
110302	chr1	Liftoff	gene	39021560	39021692	.	-	.	ID=RNA5SP44;gene_name=RNA5SP44;db_xref=HGNC:HGNC:42820;description=RNA%2C 5S ribosomal pseudogene 44;gbkey=Gene;gene=RNA5SP44;gene_biotype=pseudogene;gene_synonym=RN5S44;pseudo=true;coverage=1.0;sequence_ID=1.0;extra_copy_number=0;copy_num_ID=RNA5SP44_0
110506	chr1	Liftoff	gene	39171815	39172831	.	-	.	ID=HSPE1P8;gene_name=HSPE1P8;db_xref=HGNC:HGNC:49326;description=heat shock protein family E (Hsp10) member 1 pseudogene 8;gbkey=Gene;gene=HSPE1P8;gene_biotype=pseudogene;pseudo=true;coverage=1.0;sequence_ID=1.0;extra_copy_number=0;copy_num_ID=HSPE1P8_0
110590	chr1	Liftoff	gene	39354882	39359458	.	-	.	ID=LOC124904101;gene_name=LOC124904101;db_xref=GeneID:124904101;gbkey=Gene;gene=LOC124904101;gene_biotype=lncRNA;coverage=0.995;sequence_ID=0.994;extra_copy_number=0;copy_num_ID=LOC124904101_0
110594	chr1	Liftoff	gene	39359546	39398241	.	+	.	ID=BMP8A;gene_name=BMP8A;db_xref=HGNC:HGNC:21650;description=bone morphogenetic protein 8a;gbkey=Gene;gene=BMP8A;gene_biotype=protein_coding;gene_synonym=OP-2;coverage=0.998;sequence_ID=0.997;valid_ORFs=5;extra_copy_number=0;copy_num_ID=BMP8A_0
110666	chr1	Liftoff	gene	39372434	39372506	.	+	.	ID=TRK-CTT12-1;gene_name=TRK-CTT12-1;db_xref=HGNC:HGNC:35036;description=tRNA-Lys (anticodon CTT) 12-1;gbkey=Gene;gene=TRK-CTT12-1;gene_biotype=pseudogene;gene_synonym=TRNAK36P;pseudo=true;coverage=1.0;sequence_ID=1.0;extra_copy_number=0;copy_num_ID=TRK-CTT12-1_0
110667	chr1	Liftoff	gene	39372893	39372965	.	+	.	ID=TRK-CTT12-1_1;gene_name=TRK-CTT12-1;db_xref=HGNC:HGNC:35036;description=tRNA-Lys (anticodon CTT) 12-1;gbkey=Gene;gene=TRK-CTT12-1;gene_biotype=pseudogene;gene_synonym=TRNAK36P;pseudo=true;coverage=1.0;sequence_ID=1.0;extra_copy_number=1;copy_num_ID=TRK-CTT12-1_1
110668	chr1	Liftoff	gene	39383234	39385037	.	+	.	ID=OXCT2P1;gene_name=OXCT2P1;db_xref=HGNC:HGNC:21627;description=3-oxoacid CoA-transferase 2 pseudogene 1;gbkey=Gene;gene=OXCT2P1;gene_biotype=transcribed_pseudogene;gene_synonym=OXCT2P;pseudo=true;coverage=1.0;sequence_ID=0.997;extra_copy_number=0;copy_num_ID=OXCT2P1_0
110671	chr1	Liftoff	gene	39390648	39428076	.	-	.	ID=PPIEL;gene_name=PPIEL;db_xref=HGNC:HGNC:33195;description=peptidylprolyl isomerase E like pseudogene;gbkey=Gene;gene=PPIEL;gene_biotype=transcribed_pseudogene;gene_synonym=PPIEP1;pseudo=true;coverage=1.0;sequence_ID=1.0;extra_copy_number=0;copy_num_ID=PPIEL_0
110733	chr1	Liftoff	gene	39429194	39445168	.	-	.	ID=PABPC4;gene_name=PABPC4;db_xref=MIM:603407;description=poly(A) binding protein cytoplasmic 4;gbkey=Gene;gene=PABPC4;gene_biotype=protein_coding;gene_synonym=PABP4;coverage=1.0;sequence_ID=0.999;valid_ORFs=3;extra_copy_number=0;copy_num_ID=PABPC4_0
110828	chr1	Liftoff	gene	39433448	39441581	.	+	.	ID=PABPC4-AS1;gene_name=PABPC4-AS1;db_xref=HGNC:HGNC:40424;description=PABPC4 antisense RNA 1;gbkey=Gene;gene=PABPC4-AS1;gene_biotype=lncRNA;coverage=1.0;sequence_ID=0.998;extra_copy_number=0;copy_num_ID=PABPC4-AS1_0
110834	chr1	Liftoff	gene	39435752	39435888	.	-	.	ID=SNORA55;gene_name=SNORA55;db_xref=HGNC:HGNC:32649;description=small nucleolar RNA%2C H/ACA box 55;gbkey=Gene;gene=SNORA55;gene_biotype=snoRNA;gene_synonym=ACA55;coverage=1.0;sequence_ID=1.0;extra_copy_number=0;copy_num_ID=SNORA55_0
110837	chr1	Liftoff	gene	39491854	39508063	.	-	.	ID=HEYL;gene_name=HEYL;db_xref=MIM:609034;description=hes related family bHLH transcription factor with YRPW motif like;gbkey=Gene;gene=HEYL;gene_biotype=protein_coding;gene_synonym=HRT3;coverage=1.0;sequence_ID=0.998;valid_ORFs=2;extra_copy_number=0;copy_num_ID=HEYL_0
110859	chr1	Liftoff	gene	39519647	39541479	.	-	.	ID=NT5C1A;gene_name=NT5C1A;db_xref=MIM:610525;description=5'-nucleotidase%2C cytosolic IA;gbkey=Gene;gene=NT5C1A;gene_biotype=protein_coding;gene_synonym=CNI;coverage=0.999;sequence_ID=0.999;valid_ORFs=1;extra_copy_number=0;copy_num_ID=NT5C1A_0
110873	chr1	Liftoff	gene	39548023	39560837	.	-	.	ID=HPCAL4;gene_name=HPCAL4;db_xref=MIM:619211;description=hippocalcin like 4;gbkey=Gene;gene=HPCAL4;gene_biotype=protein_coding;gene_synonym=HLP4;coverage=1.0;sequence_ID=0.997;valid_ORFs=3;extra_copy_number=0;copy_num_ID=HPCAL4_0
110897	chr1	Liftoff	gene	39587397	39588215	.	+	.	ID=LOC100128091;gene_name=LOC100128091;db_xref=GeneID:100128091;description=coiled-coil domain containing 25 pseudogene;gbkey=Gene;gene=LOC100128091;gene_biotype=pseudogene;pseudo=true;coverage=1.0;sequence_ID=0.998;extra_copy_number=0;copy_num_ID=LOC100128091_0
110898	chr1	Liftoff	gene	39592990	39593051	.	-	.	ID=RNU7-121P;gene_name=RNU7-121P;db_xref=HGNC:HGNC:45655;description=RNA%2C U7 small nuclear 121 pseudogene;gbkey=Gene;gene=RNU7-121P;gene_biotype=pseudogene;pseudo=true;coverage=1.0;sequence_ID=1.0;extra_copy_number=0;copy_num_ID=RNU7-121P_0
110899	chr1	Liftoff	gene	39608324	39633355	.	+	.	ID=PPIE;gene_name=PPIE;db_xref=MIM:602435;description=peptidylprolyl isomerase E;gbkey=Gene;gene=PPIE;gene_biotype=protein_coding;gene_synonym=CYP33;coverage=1.0;sequence_ID=0.999;valid_ORFs=11;extra_copy_number=0;copy_num_ID=PPIE_0
111145	chr1	Liftoff	gene	39626622	39658315	.	-	.	ID=BMP8B;gene_name=BMP8B;db_xref=MIM:602284;description=bone morphogenetic protein 8b;gbkey=Gene;gene=BMP8B;gene_biotype=protein_coding;gene_synonym=OP2;coverage=0.999;sequence_ID=0.998;valid_ORFs=8;extra_copy_number=0;copy_num_ID=BMP8B_0
111225	chr1	Liftoff	gene	39638968	39640793	.	-	.	ID=OXCT2;gene_name=OXCT2;db_xref=MIM:610289;description=3-oxoacid CoA-transferase 2;gbkey=Gene;gene=OXCT2;gene_biotype=protein_coding;gene_synonym=SCOTT;coverage=1.0;sequence_ID=1.0;valid_ORFs=1;extra_copy_number=0;copy_num_ID=OXCT2_0
111276	chr1	Liftoff	gene	39649413	39650868	.	+	.	ID=BMP8B-AS1;gene_name=BMP8B-AS1;db_xref=HGNC:HGNC:54364;gbkey=Gene;gene=BMP8B-AS1;gene_biotype=lncRNA;coverage=1.0;sequence_ID=1.0;extra_copy_number=0;copy_num_ID=BMP8B-AS1_0
111280	chr1	Liftoff	gene	39658426	39659621	.	+	.	ID=LOC101929536;gene_name=LOC101929536;db_xref=GeneID:101929536;description=uncharacterized LOC101929536;gbkey=Gene;gene=LOC101929536;gene_biotype=lncRNA;coverage=1.0;sequence_ID=0.994;extra_copy_number=0;copy_num_ID=LOC101929536_0
111283	chr1	Liftoff	gene	39693582	39707391	.	+	.	ID=LOC105378667;gene_name=LOC105378667;db_xref=GeneID:105378667;gbkey=Gene;gene=LOC105378667;gene_biotype=lncRNA;coverage=1.0;sequence_ID=0.997;extra_copy_number=0;copy_num_ID=LOC105378667_0
111294	chr1	Liftoff	gene	39707546	39752951	.	-	.	ID=TRIT1;gene_name=TRIT1;db_xref=MIM:617840;description=tRNA isopentenyltransferase 1;gbkey=Gene;gene=TRIT1;gene_biotype=protein_coding;gene_synonym=MOD5;coverage=1.0;sequence_ID=1.0;valid_ORFs=4;extra_copy_number=0;copy_num_ID=TRIT1_0
111503	chr1	Liftoff	gene	39764868	39771357	.	-	.	ID=MYCL;gene_name=MYCL;db_xref=MIM:164850;description=MYCL proto-oncogene%2C bHLH transcription factor;gbkey=Gene;gene=MYCL;gene_biotype=protein_coding;gene_synonym=MYCL1;coverage=1.0;sequence_ID=0.999;valid_ORFs=3;extra_copy_number=0;copy_num_ID=MYCL_0
111516	chr1	Liftoff	gene	39767183	39768538	.	+	.	ID=MYCL-AS1;gene_name=MYCL-AS1;db_xref=HGNC:HGNC:40386;gbkey=Gene;gene=MYCL-AS1;gene_biotype=lncRNA;coverage=1.0;sequence_ID=1.0;extra_copy_number=0;copy_num_ID=MYCL-AS1_0
111525	chr1	Liftoff	gene	39824591	39839402	.	+	.	ID=MFSD2A;gene_name=MFSD2A;db_xref=MIM:614397;description=major facilitator superfamily domain containing 2A;gbkey=Gene;gene=MFSD2A;gene_biotype=protein_coding;gene_synonym=SLC59A1;coverage=0.999;sequence_ID=0.999;valid_ORFs=8;extra_copy_number=0;copy_num_ID=MFSD2A_0
111760	chr1	Liftoff	gene	39831971	39832891	.	+	.	ID=RPS2P12;gene_name=RPS2P12;db_xref=HGNC:HGNC:36546;description=ribosomal protein S2 pseudogene 12;gbkey=Gene;gene=RPS2P12;gene_biotype=pseudogene;gene_synonym=RPS2_2_35;pseudo=true;coverage=1.0;sequence_ID=1.0;extra_copy_number=0;copy_num_ID=RPS2P12_0
111761	chr1	Liftoff	gene	39883228	39909766	.	-	.	ID=LOC105378669;gene_name=LOC105378669;db_xref=GeneID:105378669;gbkey=Gene;gene=LOC105378669;gene_biotype=lncRNA;coverage=1.0;sequence_ID=1.0;extra_copy_number=0;copy_num_ID=LOC105378669_0
111774	chr1	Liftoff	gene	39909560	39942077	.	+	.	ID=CAP1;gene_name=CAP1;db_xref=MIM:617801;description=cyclase associated actin cytoskeleton regulatory protein 1;gbkey=Gene;gene=CAP1;gene_biotype=protein_coding;gene_synonym=CAP1-PEN;coverage=1.0;sequence_ID=0.996;valid_ORFs=25;extra_copy_number=0;copy_num_ID=CAP1_0
112436	chr1	Liftoff	gene	39940889	39966711	.	-	.	ID=PPT1;gene_name=PPT1;db_xref=MIM:600722;description=palmitoyl-protein thioesterase 1;gbkey=Gene;gene=PPT1;gene_biotype=protein_coding;gene_synonym=PPT;coverage=1.0;sequence_ID=0.997;valid_ORFs=3;extra_copy_number=0;copy_num_ID=PPT1_0
112486	chr1	Liftoff	gene	40002172	40003039	.	+	.	ID=OAZ1P1;gene_name=OAZ1P1;db_xref=HGNC:HGNC:54556;description=OAZ1 pseudogene 1;gbkey=Gene;gene=OAZ1P1;gene_biotype=pseudogene;pseudo=true;coverage=1.0;sequence_ID=1.0;extra_copy_number=0;copy_num_ID=OAZ1P1_0
112487	chr1	Liftoff	gene	40017162	40030740	.	-	.	ID=LOC105378671;gene_name=LOC105378671;db_xref=GeneID:105378671;gbkey=Gene;gene=LOC105378671;gene_biotype=lncRNA;coverage=1.0;sequence_ID=1.0;extra_copy_number=0;copy_num_ID=LOC105378671_0
112492	chr1	Liftoff	gene	40030849	40110388	.	+	.	ID=RLF;gene_name=RLF;db_xref=MIM:180610;description=RLF zinc finger;gbkey=Gene;gene=RLF;gene_biotype=protein_coding;gene_synonym=ZNF292L;coverage=1.0;sequence_ID=1.0;valid_ORFs=3;extra_copy_number=0;copy_num_ID=RLF_0
112510	chr1	Liftoff	gene	40047306	40047412	.	+	.	ID=RNU6-1237P;gene_name=RNU6-1237P;db_xref=HGNC:HGNC:48200;description=RNA%2C U6 small nuclear 1237%2C pseudogene;gbkey=Gene;gene=RNU6-1237P;gene_biotype=pseudogene;pseudo=true;coverage=1.0;sequence_ID=1.0;extra_copy_number=0;copy_num_ID=RNU6-1237P_0
112526	chr1	Liftoff	gene	40117403	40121152	.	+	.	ID=TMCO2;gene_name=TMCO2;db_xref=HGNC:HGNC:23312;description=transmembrane and coiled-coil domains 2;gbkey=Gene;gene=TMCO2;gene_biotype=protein_coding;gene_synonym=dJ39G22.2;coverage=1.0;sequence_ID=1.0;valid_ORFs=1;extra_copy_number=0;copy_num_ID=TMCO2_0
112532	chr1	Liftoff	gene	40127713	40163687	.	+	.	ID=ZMPSTE24;gene_name=ZMPSTE24;db_xref=MIM:606480;description=zinc metallopeptidase STE24;gbkey=Gene;gene=ZMPSTE24;gene_biotype=protein_coding;gene_synonym=Ste24p;coverage=0.999;sequence_ID=0.999;valid_ORFs=3;extra_copy_number=0;copy_num_ID=ZMPSTE24_0
112588	chr1	Liftoff	gene	40169995	40186793	.	-	.	ID=COL9A2;gene_name=COL9A2;db_xref=MIM:120260;description=collagen type IX alpha 2 chain;gbkey=Gene;gene=COL9A2;gene_biotype=protein_coding;gene_synonym=STL5;coverage=1.0;sequence_ID=0.998;valid_ORFs=6;extra_copy_number=0;copy_num_ID=COL9A2_0
112946	chr1	Liftoff	gene	40202585	40203142	.	-	.	ID=RPL21P20;gene_name=RPL21P20;db_xref=HGNC:HGNC:36582;description=ribosomal protein L21 pseudogene 20;gbkey=Gene;gene=RPL21P20;gene_biotype=pseudogene;gene_synonym=RPL21_3_36;pseudo=true;coverage=1.0;sequence_ID=0.992;extra_copy_number=0;copy_num_ID=RPL21P20_0
112947	chr1	Liftoff	gene	40214360	40292887	.	+	.	ID=SMAP2;gene_name=SMAP2;db_xref=MIM:616916;description=small ArfGAP2;gbkey=Gene;gene=SMAP2;gene_biotype=protein_coding;gene_synonym=SMAP1L;coverage=1.0;sequence_ID=0.999;valid_ORFs=14;extra_copy_number=0;copy_num_ID=SMAP2_0
113244	chr1	Liftoff	gene	40319624	40333275	.	+	.	ID=ZFP69B;gene_name=ZFP69B;db_xref=HGNC:HGNC:28053;description=ZFP69 zinc finger protein B;gbkey=Gene;gene=ZFP69B;gene_biotype=protein_coding;gene_synonym=ZSCAN54B;coverage=1.0;sequence_ID=1.0;valid_ORFs=4;extra_copy_number=0;copy_num_ID=ZFP69B_0
113292	chr1	Liftoff	gene	40346903	40365936	.	+	.	ID=ZFP69;gene_name=ZFP69;db_xref=MIM:617939;description=ZFP69 zinc finger protein;gbkey=Gene;gene=ZFP69;gene_biotype=protein_coding;gene_synonym=ZSCAN54A;coverage=1.0;sequence_ID=0.999;valid_ORFs=6;extra_copy_number=0;copy_num_ID=ZFP69_0
113365	chr1	Liftoff	gene	40356408	40377876	.	-	.	ID=EXO5-DT;gene_name=EXO5-DT;db_xref=HGNC:HGNC:55647;gbkey=Gene;gene=EXO5-DT;gene_biotype=lncRNA;coverage=0.996;sequence_ID=0.995;extra_copy_number=0;copy_num_ID=EXO5-DT_0
113370	chr1	Liftoff	gene	40377948	40385218	.	+	.	ID=EXO5;gene_name=EXO5;db_xref=MIM:618601;description=exonuclease 5;gbkey=Gene;gene=EXO5;gene_biotype=protein_coding;gene_synonym=hExo5;coverage=1.0;sequence_ID=0.998;valid_ORFs=14;extra_copy_number=0;copy_num_ID=EXO5_0
113443	chr1	Liftoff	gene	40399747	40400714	.	-	.	ID=LOC124904149;gene_name=LOC124904149;db_xref=GeneID:124904149;gbkey=Gene;gene=LOC124904149;gene_biotype=lncRNA;coverage=0.998;sequence_ID=0.996;extra_copy_number=0;copy_num_ID=LOC124904149_0
113447	chr1	Liftoff	gene	40400805	40417330	.	+	.	ID=ZNF684;gene_name=ZNF684;db_xref=HGNC:HGNC:28418;description=zinc finger protein 684;gbkey=Gene;gene=ZNF684;gene_biotype=protein_coding;coverage=1.0;sequence_ID=0.999;valid_ORFs=1;extra_copy_number=0;copy_num_ID=ZNF684_0
113458	chr1	Liftoff	gene	40428495	40430220	.	+	.	ID=LOC100328982;gene_name=LOC100328982;db_xref=GeneID:100328982;description=eukaryotic translation initiation factor 2 subunit gamma pseudogene;gbkey=Gene;gene=LOC100328982;gene_biotype=pseudogene;pseudo=true;coverage=1.0;sequence_ID=0.991;extra_copy_number=0;copy_num_ID=LOC100328982_0
113459	chr1	Liftoff	gene	40432355	40437738	.	+	.	ID=LOC105378673;gene_name=LOC105378673;db_xref=GeneID:105378673;gbkey=Gene;gene=LOC105378673;gene_biotype=lncRNA;coverage=1.0;sequence_ID=0.996;extra_copy_number=0;copy_num_ID=LOC105378673_0
113464	chr1	Liftoff	gene	40462809	40463499	.	-	.	ID=GTF2F2P2;gene_name=GTF2F2P2;db_xref=HGNC:HGNC:39092;description=general transcription factor IIF subunit 2 pseudogene 2;gbkey=Gene;gene=GTF2F2P2;gene_biotype=pseudogene;pseudo=true;coverage=1.0;sequence_ID=0.998;extra_copy_number=0;copy_num_ID=GTF2F2P2_0
113465	chr1	Liftoff	gene	40489861	40561260	.	-	.	ID=RIMS3;gene_name=RIMS3;db_xref=MIM:611600;description=regulating synaptic membrane exocytosis 3;gbkey=Gene;gene=RIMS3;gene_biotype=protein_coding;gene_synonym=RIM3;coverage=1.0;sequence_ID=0.999;valid_ORFs=3;extra_copy_number=0;copy_num_ID=RIMS3_0
113514	chr1	Liftoff	gene	40527215	40536862	.	+	.	ID=LOC105378675;gene_name=LOC105378675;db_xref=GeneID:105378675;gbkey=Gene;gene=LOC105378675;gene_biotype=lncRNA;coverage=1.0;sequence_ID=0.999;extra_copy_number=0;copy_num_ID=LOC105378675_0
113524	chr1	Liftoff	gene	40558275	40561455	.	-	.	ID=NFYC-AS1;gene_name=NFYC-AS1;db_xref=HGNC:HGNC:49451;description=NFYC antisense RNA 1;gbkey=Gene;gene=NFYC-AS1;gene_biotype=lncRNA;gene_synonym=0808y08y;coverage=0.999;sequence_ID=0.998;extra_copy_number=0;copy_num_ID=NFYC-AS1_0
113527	chr1	Liftoff	gene	40560898	40640813	.	+	.	ID=NFYC;gene_name=NFYC;db_xref=MIM:605344;description=nuclear transcription factor Y subunit gamma;gbkey=Gene;gene=NFYC;gene_biotype=protein_coding;gene_synonym=NF-YC;coverage=1.0;sequence_ID=0.999;valid_ORFs=36;extra_copy_number=0;copy_num_ID=NFYC_0
114337	chr1	Liftoff	gene	40623565	40623656	.	+	.	ID=MIR30E;gene_name=MIR30E;db_xref=miRBase:MI0000749;description=microRNA 30e;gbkey=Gene;gene=MIR30E;gene_biotype=miRNA;gene_synonym=MIRN30E;coverage=1.0;sequence_ID=1.0;extra_copy_number=0;copy_num_ID=MIR30E_0
114344	chr1	Liftoff	gene	40626494	40626582	.	+	.	ID=MIR30C1;gene_name=MIR30C1;db_xref=miRBase:MI0000736;description=microRNA 30c-1;gbkey=Gene;gene=MIR30C1;gene_biotype=miRNA;gene_synonym=MIRN30C1;coverage=1.0;sequence_ID=1.0;extra_copy_number=0;copy_num_ID=MIR30C1_0
114351	chr1	Liftoff	gene	40653010	40709692	.	+	.	ID=KCNQ4;gene_name=KCNQ4;db_xref=MIM:603537;description=potassium voltage-gated channel subfamily Q member 4;gbkey=Gene;gene=KCNQ4;gene_biotype=protein_coding;gene_synonym=KV7.4;coverage=1.0;sequence_ID=0.999;valid_ORFs=4;extra_copy_number=0;copy_num_ID=KCNQ4_0
114435	chr1	Liftoff	gene	40674081	40674376	.	+	.	ID=RN7SL326P;gene_name=RN7SL326P;db_xref=HGNC:HGNC:46342;description=RNA%2C 7SL%2C cytoplasmic 326%2C pseudogene;gbkey=Gene;gene=RN7SL326P;gene_biotype=pseudogene;pseudo=true;coverage=1.0;sequence_ID=1.0;extra_copy_number=0;copy_num_ID=RN7SL326P_0
114482	chr1	Liftoff	gene	40717338	40726729	.	-	.	ID=LOC105378676;gene_name=LOC105378676;db_xref=GeneID:105378676;gbkey=Gene;gene=LOC105378676;gene_biotype=lncRNA;coverage=1.0;sequence_ID=0.998;extra_copy_number=0;copy_num_ID=LOC105378676_0
114487	chr1	Liftoff	gene	40730294	40731603	.	-	.	ID=CITED4;gene_name=CITED4;db_xref=MIM:606815;description=Cbp/p300 interacting transactivator with Glu/Asp rich carboxy-terminal domain 4;gbkey=Gene;gene=CITED4;gene_biotype=protein_coding;coverage=1.0;sequence_ID=0.999;valid_ORFs=1;extra_copy_number=0;copy_num_ID=CITED4_0
114491	chr1	Liftoff	gene	40731624	40736172	.	+	.	ID=LOC124904157;gene_name=LOC124904157;db_xref=GeneID:124904157;gbkey=Gene;gene=LOC124904157;gene_biotype=lncRNA;coverage=0.999;sequence_ID=0.998;extra_copy_number=0;copy_num_ID=LOC124904157_0
114500	chr1	Liftoff	gene	40807470	40809128	.	-	.	ID=LOC100128362;gene_name=LOC100128362;db_xref=GeneID:100128362;description=protein phosphatase 2 catalytic subunit alpha pseudogene;gbkey=Gene;gene=LOC100128362;gene_biotype=pseudogene;pseudo=true;coverage=1.0;sequence_ID=1.0;extra_copy_number=0;copy_num_ID=LOC100128362_0
114501	chr1	Liftoff	gene	40811410	40811886	.	-	.	ID=UBE2V1P8;gene_name=UBE2V1P8;db_xref=HGNC:HGNC:44893;description=UBE2V1 pseudogene 8;gbkey=Gene;gene=UBE2V1P8;gene_biotype=pseudogene;pseudo=true;coverage=1.0;sequence_ID=1.0;extra_copy_number=0;copy_num_ID=UBE2V1P8_0
114502	chr1	Liftoff	gene	40849069	40881929	.	+	.	ID=CTPS1;gene_name=CTPS1;db_xref=MIM:123860;description=CTP synthase 1;gbkey=Gene;gene=CTPS1;gene_biotype=protein_coding;gene_synonym=IMD24;coverage=0.999;sequence_ID=0.999;valid_ORFs=10;extra_copy_number=0;copy_num_ID=CTPS1_0
114840	chr1	Liftoff	gene	40883954	40913256	.	+	.	ID=SLFNL1-AS1;gene_name=SLFNL1-AS1;db_xref=HGNC:HGNC:44126;description=SLFNL1 antisense RNA 1;gbkey=Gene;gene=SLFNL1-AS1;gene_biotype=lncRNA;coverage=1.0;sequence_ID=0.999;extra_copy_number=0;copy_num_ID=SLFNL1-AS1_0
114846	chr1	Liftoff	gene	40884961	40891089	.	-	.	ID=SLFNL1;gene_name=SLFNL1;db_xref=HGNC:HGNC:26313;description=schlafen like 1;gbkey=Gene;gene=SLFNL1;gene_biotype=protein_coding;coverage=1.0;sequence_ID=0.999;valid_ORFs=18;extra_copy_number=0;copy_num_ID=SLFNL1_0
115027	chr1	Liftoff	gene	40896567	41111749	.	-	.	ID=SCMH1;gene_name=SCMH1;db_xref=MIM:616396;description=Scm polycomb group protein homolog 1;gbkey=Gene;gene=SCMH1;gene_biotype=protein_coding;gene_synonym=Scml3;coverage=1.0;sequence_ID=0.999;valid_ORFs=35;extra_copy_number=0;copy_num_ID=SCMH1_0
116153	chr1	Liftoff	gene	40968235	40968619	.	+	.	ID=RPL23AP17;gene_name=RPL23AP17;db_xref=HGNC:HGNC:35904;description=ribosomal protein L23a pseudogene 17;gbkey=Gene;gene=RPL23AP17;gene_biotype=pseudogene;gene_synonym=RPL23A_3_37;pseudo=true;coverage=1.0;sequence_ID=1.0;extra_copy_number=0;copy_num_ID=RPL23AP17_0
116154	chr1	Liftoff	gene	41107171	41134004	.	+	.	ID=LOC102723924;gene_name=LOC102723924;db_xref=GeneID:102723924;gbkey=Gene;gene=LOC102723924;gene_biotype=lncRNA;coverage=1.0;sequence_ID=0.998;extra_copy_number=0;copy_num_ID=LOC102723924_0
116161	chr1	Liftoff	gene	41133864	41134325	.	-	.	ID=RPL36AP9;gene_name=RPL36AP9;db_xref=HGNC:HGNC:35872;description=ribosomal protein L36a pseudogene 9;gbkey=Gene;gene=RPL36AP9;gene_biotype=pseudogene;gene_synonym=RPL36A_1_38;pseudo=true;coverage=1.0;sequence_ID=1.0;extra_copy_number=0;copy_num_ID=RPL36AP9_0
116162	chr1	Liftoff	gene	41172329	41175354	.	-	.	ID=LOC124904158;gene_name=LOC124904158;db_xref=GeneID:124904158;gbkey=Gene;gene=LOC124904158;gene_biotype=lncRNA;coverage=1.0;sequence_ID=1.0;extra_copy_number=0;copy_num_ID=LOC124904158_0
116166	chr1	Liftoff	gene	41192260	41204007	.	+	.	ID=LOC124904159;gene_name=LOC124904159;db_xref=GeneID:124904159;gbkey=Gene;gene=LOC124904159;gene_biotype=lncRNA;coverage=1.0;sequence_ID=0.999;extra_copy_number=0;copy_num_ID=LOC124904159_0
116170	chr1	Liftoff	gene	41230844	41253232	.	+	.	ID=FOXO6;gene_name=FOXO6;db_xref=MIM:611457;description=forkhead box O6;gbkey=Gene;gene=FOXO6;gene_biotype=protein_coding;partial=true;coverage=1.0;sequence_ID=0.914;valid_ORFs=0;extra_copy_number=0;copy_num_ID=FOXO6_0
116178	chr1	Liftoff	gene	41244479	41245120	.	-	.	ID=FOXO6-AS1;gene_name=FOXO6-AS1;db_xref=HGNC:HGNC:41066;description=FOXO6 antisense RNA 1;gbkey=Gene;gene=FOXO6-AS1;gene_biotype=lncRNA;coverage=1.0;sequence_ID=1.0;extra_copy_number=0;copy_num_ID=FOXO6-AS1_0
116182	chr1	Liftoff	gene	41296576	41335187	.	+	.	ID=LOC105378678;gene_name=LOC105378678;db_xref=GeneID:105378678;gbkey=Gene;gene=LOC105378678;gene_biotype=lncRNA;coverage=1.0;sequence_ID=0.999;extra_copy_number=0;copy_num_ID=LOC105378678_0
116201	chr1	Liftoff	gene	41337135	41337226	.	-	.	ID=RNA5SP45;gene_name=RNA5SP45;db_xref=HGNC:HGNC:42821;description=RNA%2C 5S ribosomal pseudogene 45;gbkey=Gene;gene=RNA5SP45;gene_biotype=pseudogene;gene_synonym=RN5S45;pseudo=true;coverage=1.0;sequence_ID=1.0;extra_copy_number=0;copy_num_ID=RNA5SP45_0
116202	chr1	Liftoff	gene	41348976	41354889	.	-	.	ID=EDN2;gene_name=EDN2;db_xref=MIM:131241;description=endothelin 2;gbkey=Gene;gene=EDN2;gene_biotype=protein_coding;gene_synonym=PPET2;coverage=1.0;sequence_ID=0.999;valid_ORFs=3;extra_copy_number=0;copy_num_ID=EDN2_0
116243	chr1	Liftoff	gene	41376570	41906502	.	-	.	ID=HIVEP3;gene_name=HIVEP3;db_xref=MIM:606649;description=HIVEP zinc finger 3;gbkey=Gene;gene=HIVEP3;gene_biotype=protein_coding;gene_synonym=ZNF40C;coverage=0.999;sequence_ID=0.998;valid_ORFs=7;extra_copy_number=0;copy_num_ID=HIVEP3_0
116321	chr1	Liftoff	gene	41412232	41414312	.	+	.	ID=LOC100418723;gene_name=LOC100418723;db_xref=GeneID:100418723;description=vir like m6A methyltransferase associated pseudogene;gbkey=Gene;gene=LOC100418723;gene_biotype=pseudogene;pseudo=true;coverage=1.0;sequence_ID=0.999;extra_copy_number=0;copy_num_ID=LOC100418723_0
116339	chr1	Liftoff	gene	41852100	41867586	.	+	.	ID=LOC124904160;gene_name=LOC124904160;db_xref=GeneID:124904160;gbkey=Gene;gene=LOC124904160;gene_biotype=lncRNA;coverage=1.0;sequence_ID=1.0;extra_copy_number=0;copy_num_ID=LOC124904160_0
116345	chr1	Liftoff	gene	41911113	41913413	.	+	.	ID=HNRNPFP1;gene_name=HNRNPFP1;db_xref=HGNC:HGNC:48812;description=heterogeneous nuclear ribonucleoprotein F pseudogene 1;gbkey=Gene;gene=HNRNPFP1;gene_biotype=pseudogene;pseudo=true;coverage=1.0;sequence_ID=1.0;extra_copy_number=0;copy_num_ID=HNRNPFP1_0
116346	chr1	Liftoff	gene	41915791	41922346	.	+	.	ID=LOC124904161;gene_name=LOC124904161;db_xref=GeneID:124904161;gbkey=Gene;gene=LOC124904161;gene_biotype=lncRNA;coverage=1.0;sequence_ID=1.0;extra_copy_number=0;copy_num_ID=LOC124904161_0
116351	chr1	Liftoff	gene	42024047	42026457	.	+	.	ID=GUCA2B;gene_name=GUCA2B;db_xref=MIM:601271;description=guanylate cyclase activator 2B;gbkey=Gene;gene=GUCA2B;gene_biotype=protein_coding;gene_synonym=UGN;coverage=1.0;sequence_ID=1.0;valid_ORFs=1;extra_copy_number=0;copy_num_ID=GUCA2B_0
116359	chr1	Liftoff	gene	42033343	42035398	.	-	.	ID=GUCA2A;gene_name=GUCA2A;db_xref=MIM:139392;description=guanylate cyclase activator 2A;gbkey=Gene;gene=GUCA2A;gene_biotype=protein_coding;gene_synonym=STARA;coverage=1.0;sequence_ID=0.997;valid_ORFs=1;extra_copy_number=0;copy_num_ID=GUCA2A_0
116367	chr1	Liftoff	gene	42047196	42206280	.	-	.	ID=FOXJ3;gene_name=FOXJ3;db_xref=MIM:616035;description=forkhead box J3;gbkey=Gene;gene=FOXJ3;gene_biotype=protein_coding;coverage=0.999;sequence_ID=0.999;valid_ORFs=14;extra_copy_number=0;copy_num_ID=FOXJ3_0
116769	chr1	Liftoff	gene	42251175	42294608	.	+	.	ID=RIMKLA;gene_name=RIMKLA;db_xref=MIM:618949;description=ribosomal modification protein rimK like family member A;gbkey=Gene;gene=RIMKLA;gene_biotype=protein_coding;gene_synonym=NAAGS2;coverage=0.999;sequence_ID=0.999;valid_ORFs=3;extra_copy_number=0;copy_num_ID=RIMKLA_0
116803	chr1	Liftoff	gene	42282729	42283201	.	-	.	ID=RPS15AP8;gene_name=RPS15AP8;db_xref=HGNC:HGNC:36887;description=ribosomal protein S15a pseudogene 8;gbkey=Gene;gene=RPS15AP8;gene_biotype=pseudogene;gene_synonym=RPS15A_2_39;pseudo=true;coverage=1.0;sequence_ID=1.0;extra_copy_number=0;copy_num_ID=RPS15AP8_0
116804	chr1	Liftoff	gene	42300691	42326384	.	-	.	ID=ZMYND12;gene_name=ZMYND12;db_xref=HGNC:HGNC:21192;description=zinc finger MYND-type containing 12;gbkey=Gene;gene=ZMYND12;gene_biotype=protein_coding;coverage=1.0;sequence_ID=1.0;valid_ORFs=2;extra_copy_number=0;copy_num_ID=ZMYND12_0
116836	chr1	Liftoff	gene	42326469	42527685	.	+	.	ID=CCDC30;gene_name=CCDC30;db_xref=HGNC:HGNC:26103;description=coiled-coil domain containing 30;gbkey=Gene;gene=CCDC30;gene_biotype=protein_coding;gene_synonym=PFDN6L;coverage=1.0;sequence_ID=1.0;valid_ORFs=11;extra_copy_number=0;copy_num_ID=CCDC30_0
116867	chr1	Liftoff	gene	42326703	42343779	.	+	.	ID=PPCS;gene_name=PPCS;db_xref=MIM:609853;description=phosphopantothenoylcysteine synthetase;gbkey=Gene;gene=PPCS;gene_biotype=protein_coding;gene_synonym=CMD2C;coverage=1.0;sequence_ID=1.0;valid_ORFs=8;extra_copy_number=0;copy_num_ID=PPCS_0
117218	chr1	Liftoff	gene	42362077	42362875	.	+	.	ID=RPS3AP11;gene_name=RPS3AP11;db_xref=HGNC:HGNC:36825;description=RPS3A pseudogene 11;gbkey=Gene;gene=RPS3AP11;gene_biotype=pseudogene;gene_synonym=RPS3A_1_40;pseudo=true;coverage=1.0;sequence_ID=1.0;extra_copy_number=0;copy_num_ID=RPS3AP11_0
117219	chr1	Liftoff	gene	42370154	42370772	.	-	.	ID=TMSB4XP1;gene_name=TMSB4XP1;db_xref=HGNC:HGNC:11883;description=TMSB4X pseudogene 1;gbkey=Gene;gene=TMSB4XP1;gene_biotype=pseudogene;gene_synonym=TMSL1;pseudo=true;coverage=1.0;sequence_ID=0.998;extra_copy_number=0;copy_num_ID=TMSB4XP1_0
117253	chr1	Liftoff	gene	42439515	42439619	.	+	.	ID=RNU6-536P;gene_name=RNU6-536P;db_xref=HGNC:HGNC:47499;description=RNA%2C U6 small nuclear 536%2C pseudogene;gbkey=Gene;gene=RNU6-536P;gene_biotype=pseudogene;pseudo=true;coverage=1.0;sequence_ID=1.0;extra_copy_number=0;copy_num_ID=RNU6-536P_0
117254	chr1	Liftoff	gene	42441302	42546301	.	-	.	ID=LOC124904162;gene_name=LOC124904162;db_xref=GeneID:124904162;gbkey=Gene;gene=LOC124904162;gene_biotype=lncRNA;coverage=1.0;sequence_ID=0.999;extra_copy_number=0;copy_num_ID=LOC124904162_0
117261	chr1	Liftoff	gene	42528918	42552149	.	+	.	ID=PPIH;gene_name=PPIH;db_xref=MIM:606095;description=peptidylprolyl isomerase H;gbkey=Gene;gene=PPIH;gene_biotype=protein_coding;gene_synonym=USA-CYP;coverage=1.0;sequence_ID=1.0;valid_ORFs=4;extra_copy_number=0;copy_num_ID=PPIH_0
117433	chr1	Liftoff	gene	42552913	42574300	.	+	.	ID=YBX1;gene_name=YBX1;db_xref=MIM:154030;description=Y-box binding protein 1;gbkey=Gene;gene=YBX1;gene_biotype=protein_coding;gene_synonym=YB1;coverage=1.0;sequence_ID=1.0;valid_ORFs=2;extra_copy_number=0;copy_num_ID=YBX1_0
117471	chr1	Liftoff	gene	42603583	42610726	.	-	.	ID=CLDN19;gene_name=CLDN19;db_xref=MIM:610036;description=claudin 19;gbkey=Gene;gene=CLDN19;gene_biotype=protein_coding;gene_synonym=HOMG5;coverage=1.0;sequence_ID=1.0;valid_ORFs=3;extra_copy_number=0;copy_num_ID=CLDN19_0
117499	chr1	Liftoff	gene	42616864	42637518	.	-	.	ID=P3H1;gene_name=P3H1;db_xref=MIM:610339;description=prolyl 3-hydroxylase 1;gbkey=Gene;gene=P3H1;gene_biotype=protein_coding;gene_synonym=OI8;coverage=1.0;sequence_ID=1.0;valid_ORFs=7;extra_copy_number=0;copy_num_ID=P3H1_0
117701	chr1	Liftoff	gene	42637739	42649982	.	+	.	ID=C1orf50;gene_name=C1orf50;db_xref=HGNC:HGNC:28795;description=chromosome 1 open reading frame 50;gbkey=Gene;gene=C1orf50;gene_biotype=protein_coding;coverage=0.999;sequence_ID=0.999;valid_ORFs=1;extra_copy_number=0;copy_num_ID=C1orf50_0
117718	chr1	Liftoff	gene	42647158	42655385	.	-	.	ID=TMEM269-DT;gene_name=TMEM269-DT;db_xref=HGNC:HGNC:54423;description=TMEM269 divergent transcript;gbkey=Gene;gene=TMEM269-DT;gene_biotype=lncRNA;coverage=1.0;sequence_ID=1.0;extra_copy_number=0;copy_num_ID=TMEM269-DT_0
117723	chr1	Liftoff	gene	42655481	42671316	.	+	.	ID=TMEM269;gene_name=TMEM269;db_xref=HGNC:HGNC:52381;description=transmembrane protein 269;gbkey=Gene;gene=TMEM269;gene_biotype=protein_coding;coverage=1.0;sequence_ID=1.0;valid_ORFs=1;extra_copy_number=0;copy_num_ID=TMEM269_0
117736	chr1	Liftoff	gene	42658811	42664158	.	-	.	ID=LOC107984946;gene_name=LOC107984946;db_xref=GeneID:107984946;gbkey=Gene;gene=LOC107984946;gene_biotype=lncRNA;coverage=1.0;sequence_ID=1.0;extra_copy_number=0;copy_num_ID=LOC107984946_0
117743	chr1	Liftoff	gene	42677541	42687878	.	-	.	ID=SVBP;gene_name=SVBP;db_xref=MIM:617853;description=small vasohibin binding protein;gbkey=Gene;gene=SVBP;gene_biotype=protein_coding;gene_synonym=NEDAHM;coverage=1.0;sequence_ID=1.0;valid_ORFs=2;extra_copy_number=0;copy_num_ID=SVBP_0
117756	chr1	Liftoff	gene	42687603	42715472	.	+	.	ID=ERMAP;gene_name=ERMAP;db_xref=MIM:609017;description=erythroblast membrane associated protein (Scianna blood group);gbkey=Gene;gene=ERMAP;gene_biotype=protein_coding;gene_synonym=SC;coverage=1.0;sequence_ID=0.999;valid_ORFs=9;extra_copy_number=0;copy_num_ID=ERMAP_0
117950	chr1	Liftoff	gene	42702382	42708139	.	-	.	ID=LOC124904163;gene_name=LOC124904163;db_xref=GeneID:124904163;gbkey=Gene;gene=LOC124904163;gene_biotype=lncRNA;coverage=1.0;sequence_ID=0.998;extra_copy_number=0;copy_num_ID=LOC124904163_0
117954	chr1	Liftoff	gene	42717094	42722959	.	+	.	ID=ZNF691;gene_name=ZNF691;db_xref=HGNC:HGNC:28028;description=zinc finger protein 691;gbkey=Gene;gene=ZNF691;gene_biotype=protein_coding;gene_synonym=Zfp691;coverage=1.0;sequence_ID=0.999;valid_ORFs=7;extra_copy_number=0;copy_num_ID=ZNF691_0
117996	chr1	Liftoff	gene	42728110	42759272	.	+	.	ID=LOC339539;gene_name=LOC339539;db_xref=GeneID:339539;description=uncharacterized LOC339539;gbkey=Gene;gene=LOC339539;gene_biotype=lncRNA;coverage=1.0;sequence_ID=0.994;extra_copy_number=0;copy_num_ID=LOC339539_0
118002	chr1	Liftoff	gene	42756821	42759201	.	-	.	ID=LOC100420252;gene_name=LOC100420252;db_xref=GeneID:100420252;description=transmembrane channel like 6 pseudogene;gbkey=Gene;gene=LOC100420252;gene_biotype=pseudogene;pseudo=true;coverage=1.0;sequence_ID=0.994;extra_copy_number=0;copy_num_ID=LOC100420252_0
118003	chr1	Liftoff	gene	42760110	42762916	.	-	.	ID=MKRN8P;gene_name=MKRN8P;db_xref=HGNC:HGNC:7120;description=makorin ring finger protein 8%2C pseudogene;gbkey=Gene;gene=MKRN8P;gene_biotype=pseudogene;gene_synonym=ZNF127L4;pseudo=true;coverage=0.998;sequence_ID=0.997;extra_copy_number=0;copy_num_ID=MKRN8P_0
118004	chr1	Liftoff	gene	42773590	42774588	.	+	.	ID=ATP6V1E1P1;gene_name=ATP6V1E1P1;db_xref=HGNC:HGNC:859;description=ATPase H+ transporting V1 subunit E1 pseudogene 1;gbkey=Gene;gene=ATP6V1E1P1;gene_biotype=pseudogene;gene_synonym=ATP6V1EP1;pseudo=true;coverage=1.0;sequence_ID=1.0;extra_copy_number=0;copy_num_ID=ATP6V1E1P1_0
118005	chr1	Liftoff	gene	42795821	42829338	.	-	.	ID=SLC2A1;gene_name=SLC2A1;db_xref=MIM:138140;description=solute carrier family 2 member 1;gbkey=Gene;gene=SLC2A1;gene_biotype=protein_coding;gene_synonym=SDCHCN;coverage=1.0;sequence_ID=0.999;valid_ORFs=1;extra_copy_number=0;copy_num_ID=SLC2A1_0
118027	chr1	Liftoff	gene	42822733	42823142	.	-	.	ID=ATP6V0CP4;gene_name=ATP6V0CP4;db_xref=HGNC:HGNC:40002;description=ATPase H+ transporting V0 subunit c pseudogene 4;gbkey=Gene;gene=ATP6V0CP4;gene_biotype=pseudogene;pseudo=true;coverage=1.0;sequence_ID=0.997;extra_copy_number=0;copy_num_ID=ATP6V0CP4_0
118028	chr1	Liftoff	gene	42829519	42853826	.	+	.	ID=SLC2A1-DT;gene_name=SLC2A1-DT;db_xref=HGNC:HGNC:44187;description=SLC2A1 divergent transcript;gbkey=Gene;gene=SLC2A1-DT;gene_biotype=lncRNA;gene_synonym=SLC2A1-AS1;coverage=1.0;sequence_ID=1.0;extra_copy_number=0;copy_num_ID=SLC2A1-DT_0
118034	chr1	Liftoff	gene	42861914	42862019	.	+	.	ID=RNU6-880P;gene_name=RNU6-880P;db_xref=HGNC:HGNC:47843;description=RNA%2C U6 small nuclear 880%2C pseudogene;gbkey=Gene;gene=RNU6-880P;gene_biotype=pseudogene;pseudo=true;coverage=1.0;sequence_ID=0.981;extra_copy_number=0;copy_num_ID=RNU6-880P_0
118035	chr1	Liftoff	gene	42894019	42894107	.	-	.	ID=LOC124904715;gene_name=LOC124904715;db_xref=GeneID:124904715;gbkey=Gene;gene=LOC124904715;gene_biotype=pseudogene;pseudo=true;coverage=1.0;sequence_ID=1.0;extra_copy_number=0;copy_num_ID=LOC124904715_0
118036	chr1	Liftoff	gene	43013445	43026887	.	+	.	ID=FAM183A;gene_name=FAM183A;db_xref=HGNC:HGNC:34347;description=family with sequence similarity 183 member A;gbkey=Gene;gene=FAM183A;gene_biotype=protein_coding;coverage=1.0;sequence_ID=0.996;valid_ORFs=3;extra_copy_number=0;copy_num_ID=FAM183A_0
118064	chr1	Liftoff	gene	43034664	43043066	.	-	.	ID=EBNA1BP2;gene_name=EBNA1BP2;db_xref=MIM:614443;description=EBNA1 binding protein 2;gbkey=Gene;gene=EBNA1BP2;gene_biotype=protein_coding;gene_synonym=P40;coverage=1.0;sequence_ID=0.997;valid_ORFs=3;extra_copy_number=0;copy_num_ID=EBNA1BP2_0
118125	chr1	Liftoff	gene	43042148	43042208	.	-	.	ID=MIR6733;gene_name=MIR6733;db_xref=miRBase:MI0022578;description=microRNA 6733;gbkey=Gene;gene=MIR6733;gene_biotype=miRNA;gene_synonym=hsa-mir-6733;coverage=1.0;sequence_ID=1.0;extra_copy_number=0;copy_num_ID=MIR6733_0
118132	chr1	Liftoff	gene	43042826	43124856	.	+	.	ID=CFAP57;gene_name=CFAP57;db_xref=MIM:614259;description=cilia and flagella associated protein 57;gbkey=Gene;gene=CFAP57;gene_biotype=protein_coding;gene_synonym=WDR65;coverage=1.0;sequence_ID=0.998;valid_ORFs=17;extra_copy_number=0;copy_num_ID=CFAP57_0
118845	chr1	Liftoff	gene	43052196	43121092	.	-	.	ID=LOC105378685;gene_name=LOC105378685;db_xref=GeneID:105378685;gbkey=Gene;gene=LOC105378685;gene_biotype=lncRNA;coverage=1.0;sequence_ID=0.999;extra_copy_number=0;copy_num_ID=LOC105378685_0
118882	chr1	Liftoff	gene	43066927	43067046	.	+	.	ID=RNA5SP46;gene_name=RNA5SP46;db_xref=HGNC:HGNC:42822;description=RNA%2C 5S ribosomal pseudogene 46;gbkey=Gene;gene=RNA5SP46;gene_biotype=pseudogene;gene_synonym=RN5S46;pseudo=true;coverage=1.0;sequence_ID=1.0;extra_copy_number=0;copy_num_ID=RNA5SP46_0
118883	chr1	Liftoff	gene	43107851	43118375	.	-	.	ID=LOC124904164;gene_name=LOC124904164;db_xref=GeneID:124904164;gbkey=Gene;gene=LOC124904164;gene_biotype=lncRNA;coverage=1.0;sequence_ID=1.0;extra_copy_number=0;copy_num_ID=LOC124904164_0
118887	chr1	Liftoff	gene	43140490	43144509	.	+	.	ID=TMEM125;gene_name=TMEM125;db_xref=HGNC:HGNC:28275;description=transmembrane protein 125;gbkey=Gene;gene=TMEM125;gene_biotype=protein_coding;coverage=1.0;sequence_ID=0.999;valid_ORFs=5;extra_copy_number=0;copy_num_ID=TMEM125_0
118918	chr1	Liftoff	gene	43152383	43156364	.	-	.	ID=C1orf210;gene_name=C1orf210;db_xref=HGNC:HGNC:28755;description=chromosome 1 open reading frame 210;gbkey=Gene;gene=C1orf210;gene_biotype=protein_coding;gene_synonym=TEMP;coverage=1.0;sequence_ID=0.998;valid_ORFs=3;extra_copy_number=0;copy_num_ID=C1orf210_0
118937	chr1	Liftoff	gene	43171478	43193657	.	+	.	ID=TIE1;gene_name=TIE1;db_xref=MIM:600222;description=tyrosine kinase with immunoglobulin like and EGF like domains 1;gbkey=Gene;gene=TIE1;gene_biotype=protein_coding;gene_synonym=TIE;coverage=1.0;sequence_ID=0.998;valid_ORFs=6;extra_copy_number=0;copy_num_ID=TIE1_0
119178	chr1	Liftoff	gene	43208365	43225013	.	+	.	ID=MPL;gene_name=MPL;db_xref=MIM:159530;description=MPL proto-oncogene%2C thrombopoietin receptor;gbkey=Gene;gene=MPL;gene_biotype=protein_coding;gene_synonym=TPOR;coverage=1.0;sequence_ID=0.999;valid_ORFs=1;extra_copy_number=0;copy_num_ID=MPL_0
119204	chr1	Liftoff	gene	43225231	43229221	.	-	.	ID=CDC20-DT;gene_name=CDC20-DT;db_xref=HGNC:HGNC:55681;gbkey=Gene;gene=CDC20-DT;gene_biotype=lncRNA;coverage=1.0;sequence_ID=1.0;extra_copy_number=0;copy_num_ID=CDC20-DT_0
119230	chr1	Liftoff	gene	43229529	43233751	.	+	.	ID=CDC20;gene_name=CDC20;db_xref=MIM:603618;description=cell division cycle 20;gbkey=Gene;gene=CDC20;gene_biotype=protein_coding;gene_synonym=p55CDC;coverage=1.0;sequence_ID=1.0;valid_ORFs=1;extra_copy_number=0;copy_num_ID=CDC20_0
119253	chr1	Liftoff	gene	43233949	43238559	.	-	.	ID=ELOVL1;gene_name=ELOVL1;db_xref=MIM:611813;description=ELOVL fatty acid elongase 1;gbkey=Gene;gene=ELOVL1;gene_biotype=protein_coding;gene_synonym=Ssc1;coverage=1.0;sequence_ID=1.0;valid_ORFs=4;extra_copy_number=0;copy_num_ID=ELOVL1_0
119322	chr1	Liftoff	gene	43235196	43235263	.	-	.	ID=MIR6734;gene_name=MIR6734;db_xref=miRBase:MI0022579;description=microRNA 6734;gbkey=Gene;gene=MIR6734;gene_biotype=miRNA;gene_synonym=hsa-mir-6734;coverage=1.0;sequence_ID=1.0;extra_copy_number=0;copy_num_ID=MIR6734_0
119329	chr1	Liftoff	gene	43238760	43249749	.	+	.	ID=LOC112268225;gene_name=LOC112268225;db_xref=GeneID:112268225;gbkey=Gene;gene=LOC112268225;gene_biotype=lncRNA;coverage=0.999;sequence_ID=0.999;extra_copy_number=0;copy_num_ID=LOC112268225_0
119336	chr1	Liftoff	gene	43254467	43260350	.	-	.	ID=MED8;gene_name=MED8;db_xref=MIM:607956;description=mediator complex subunit 8;gbkey=Gene;gene=MED8;gene_biotype=protein_coding;gene_synonym=ARC32;coverage=1.0;sequence_ID=1.0;valid_ORFs=3;extra_copy_number=0;copy_num_ID=MED8_0
119382	chr1	Liftoff	gene	43255599	43256276	.	+	.	ID=MED8-AS1;gene_name=MED8-AS1;db_xref=HGNC:HGNC:40908;gbkey=Gene;gene=MED8-AS1;gene_biotype=lncRNA;coverage=1.0;sequence_ID=1.0;extra_copy_number=0;copy_num_ID=MED8-AS1_0
119386	chr1	Liftoff	gene	43260449	43324500	.	+	.	ID=SZT2;gene_name=SZT2;db_xref=MIM:615463;description=SZT2 subunit of KICSTOR complex;gbkey=Gene;gene=SZT2;gene_biotype=protein_coding;gene_synonym=SZT2B;coverage=1.0;sequence_ID=0.999;valid_ORFs=2;extra_copy_number=0;copy_num_ID=SZT2_0
119675	chr1	Liftoff	gene	43318029	43318897	.	-	.	ID=SZT2-AS1;gene_name=SZT2-AS1;db_xref=HGNC:HGNC:41225;description=SZT2 antisense RNA 1;gbkey=Gene;gene=SZT2-AS1;gene_biotype=lncRNA;coverage=1.0;sequence_ID=1.0;extra_copy_number=0;copy_num_ID=SZT2-AS1_0
119679	chr1	Liftoff	gene	43318792	43318864	.	+	.	ID=MIR6735;gene_name=MIR6735;db_xref=miRBase:MI0022580;description=microRNA 6735;gbkey=Gene;gene=MIR6735;gene_biotype=miRNA;gene_synonym=hsa-mir-6735;coverage=1.0;sequence_ID=1.0;extra_copy_number=0;copy_num_ID=MIR6735_0
119686	chr1	Liftoff	gene	43320860	43324184	.	-	.	ID=HYI;gene_name=HYI;db_xref=MIM:619128;description=hydroxypyruvate isomerase (putative);gbkey=Gene;gene=HYI;gene_biotype=protein_coding;gene_synonym=HT036;coverage=1.0;sequence_ID=0.998;valid_ORFs=7;extra_copy_number=0;copy_num_ID=HYI_0
119812	chr1	Liftoff	gene	43324180	43327259	.	+	.	ID=HYI-AS1;gene_name=HYI-AS1;db_xref=HGNC:HGNC:41173;description=HYI antisense RNA 1;gbkey=Gene;gene=HYI-AS1;gene_biotype=lncRNA;coverage=1.0;sequence_ID=1.0;extra_copy_number=0;copy_num_ID=HYI-AS1_0
119816	chr1	Liftoff	gene	43392295	43494171	.	+	.	ID=PTPRF;gene_name=PTPRF;db_xref=MIM:179590;description=protein tyrosine phosphatase receptor type F;gbkey=Gene;gene=PTPRF;gene_biotype=protein_coding;gene_synonym=LAR;coverage=1.0;sequence_ID=0.998;valid_ORFs=35;extra_copy_number=0;copy_num_ID=PTPRF_0
122166	chr1	Liftoff	gene	43520658	43576010	.	+	.	ID=KDM4A;gene_name=KDM4A;db_xref=MIM:609764;description=lysine demethylase 4A;gbkey=Gene;gene=KDM4A;gene_biotype=protein_coding;gene_synonym=TDRD14A;coverage=1.0;sequence_ID=0.999;valid_ORFs=1;extra_copy_number=0;copy_num_ID=KDM4A_0
122211	chr1	Liftoff	gene	43534126	43538327	.	-	.	ID=LOC124904165;gene_name=LOC124904165;db_xref=GeneID:124904165;gbkey=Gene;gene=LOC124904165;gene_biotype=lncRNA;coverage=1.0;sequence_ID=0.999;extra_copy_number=0;copy_num_ID=LOC124904165_0
122216	chr1	Liftoff	gene	43570216	43577833	.	-	.	ID=KDM4A-AS1;gene_name=KDM4A-AS1;db_xref=HGNC:HGNC:40528;description=KDM4A antisense RNA 1;gbkey=Gene;gene=KDM4A-AS1;gene_biotype=lncRNA;coverage=1.0;sequence_ID=1.0;extra_copy_number=0;copy_num_ID=KDM4A-AS1_0
122223	chr1	Liftoff	gene	43578028	43802236	.	+	.	ID=ST3GAL3;gene_name=ST3GAL3;db_xref=MIM:606494;description=ST3 beta-galactoside alpha-2%2C3-sialyltransferase 3;gbkey=Gene;gene=ST3GAL3;gene_biotype=protein_coding;gene_synonym=ST3N;coverage=0.999;sequence_ID=0.999;valid_ORFs=50;extra_copy_number=0;copy_num_ID=ST3GAL3_0
123330	chr1	Liftoff	gene	43579884	43597838	.	-	.	ID=ST3GAL3-AS1;gene_name=ST3GAL3-AS1;db_xref=HGNC:HGNC:40529;description=ST3GAL3 antisense RNA 1;gbkey=Gene;gene=ST3GAL3-AS1;gene_biotype=lncRNA;coverage=1.0;sequence_ID=1.0;extra_copy_number=0;copy_num_ID=ST3GAL3-AS1_0
123336	chr1	Liftoff	gene	43586963	43587056	.	+	.	ID=LOC124904721;gene_name=LOC124904721;db_xref=GeneID:124904721;gbkey=Gene;gene=LOC124904721;gene_biotype=pseudogene;pseudo=true;coverage=1.0;sequence_ID=1.0;extra_copy_number=0;copy_num_ID=LOC124904721_0
123337	chr1	Liftoff	gene	43642388	43645031	.	+	.	ID=LOC124904166;gene_name=LOC124904166;db_xref=GeneID:124904166;gbkey=Gene;gene=LOC124904166;gene_biotype=lncRNA;coverage=0.992;sequence_ID=0.991;extra_copy_number=0;copy_num_ID=LOC124904166_0
123471	chr1	Liftoff	gene	43709448	43709509	.	+	.	ID=MIR6079;gene_name=MIR6079;db_xref=miRBase:MI0020356;description=microRNA 6079;gbkey=Gene;gene=MIR6079;gene_biotype=miRNA;gene_synonym=hsa-mir-6079;coverage=1.0;sequence_ID=1.0;extra_copy_number=0;copy_num_ID=MIR6079_0
123476	chr1	Liftoff	gene	43720247	43722778	.	-	.	ID=SHMT1P1;gene_name=SHMT1P1;db_xref=HGNC:HGNC:10851;description=serine hydroxymethyltransferase 1 (soluble) pseudogene 1;gbkey=Gene;gene=SHMT1P1;gene_biotype=pseudogene;gene_synonym=SHMT1P;pseudo=true;coverage=1.0;sequence_ID=0.999;extra_copy_number=0;copy_num_ID=SHMT1P1_0
123513	chr1	Liftoff	gene	43804878	43808317	.	+	.	ID=ARTN;gene_name=ARTN;db_xref=MIM:603886;description=artemin;gbkey=Gene;gene=ARTN;gene_biotype=protein_coding;gene_synonym=NBN;coverage=1.0;sequence_ID=0.998;valid_ORFs=5;extra_copy_number=0;copy_num_ID=ARTN_0
123554	chr1	Liftoff	gene	43808973	43811621	.	-	.	ID=LINC02918;gene_name=LINC02918;db_xref=HGNC:HGNC:55649;gbkey=Gene;gene=LINC02918;gene_biotype=lncRNA;coverage=1.0;sequence_ID=1.0;extra_copy_number=0;copy_num_ID=LINC02918_0
123558	chr1	Liftoff	gene	43815435	43817680	.	-	.	ID=LOC101929609;gene_name=LOC101929609;db_xref=GeneID:101929609;gbkey=Gene;gene=LOC101929609;gene_biotype=lncRNA;coverage=1.0;sequence_ID=1.0;extra_copy_number=0;copy_num_ID=LOC101929609_0
123562	chr1	Liftoff	gene	43818031	43839101	.	+	.	ID=IPO13;gene_name=IPO13;db_xref=MIM:610411;description=importin 13;gbkey=Gene;gene=IPO13;gene_biotype=protein_coding;gene_synonym=RANBP13;coverage=1.0;sequence_ID=0.999;valid_ORFs=3;extra_copy_number=0;copy_num_ID=IPO13_0
123680	chr1	Liftoff	gene	43841090	43844449	.	+	.	ID=DPH2;gene_name=DPH2;db_xref=MIM:603456;description=diphthamide biosynthesis 2;gbkey=Gene;gene=DPH2;gene_biotype=protein_coding;gene_synonym=DPH2L2;coverage=1.0;sequence_ID=0.999;valid_ORFs=11;extra_copy_number=0;copy_num_ID=DPH2_0
123799	chr1	Liftoff	gene	43844445	43845945	.	-	.	ID=LOC124904167;gene_name=LOC124904167;db_xref=GeneID:124904167;gbkey=Gene;gene=LOC124904167;gene_biotype=lncRNA;coverage=1.0;sequence_ID=0.998;extra_copy_number=0;copy_num_ID=LOC124904167_0
123806	chr1	Liftoff	gene	43846040	43849375	.	+	.	ID=ATP6V0B;gene_name=ATP6V0B;db_xref=MIM:603717;description=ATPase H+ transporting V0 subunit b;gbkey=Gene;gene=ATP6V0B;gene_biotype=protein_coding;gene_synonym=VMA16;coverage=1.0;sequence_ID=1.0;valid_ORFs=4;extra_copy_number=0;copy_num_ID=ATP6V0B_0
123867	chr1	Liftoff	gene	43850290	43862258	.	+	.	ID=B4GALT2;gene_name=B4GALT2;db_xref=MIM:604013;description=beta-1%2C4-galactosyltransferase 2;gbkey=Gene;gene=B4GALT2;gene_biotype=protein_coding;gene_synonym=beta4Gal-T2;coverage=1.0;sequence_ID=1.0;valid_ORFs=5;extra_copy_number=0;copy_num_ID=B4GALT2_0
123939	chr1	Liftoff	gene	43862686	43867620	.	+	.	ID=CCDC24;gene_name=CCDC24;db_xref=HGNC:HGNC:28688;description=coiled-coil domain containing 24;gbkey=Gene;gene=CCDC24;gene_biotype=protein_coding;coverage=1.0;sequence_ID=0.999;valid_ORFs=4;extra_copy_number=0;copy_num_ID=CCDC24_0
124014	chr1	Liftoff	gene	43867575	43902553	.	-	.	ID=SLC6A9;gene_name=SLC6A9;db_xref=MIM:601019;description=solute carrier family 6 member 9;gbkey=Gene;gene=SLC6A9;gene_biotype=protein_coding;gene_synonym=GLYT1;coverage=1.0;sequence_ID=0.999;valid_ORFs=15;extra_copy_number=0;copy_num_ID=SLC6A9_0
124426	chr1	Liftoff	gene	43901511	43911530	.	+	.	ID=LOC107984948;gene_name=LOC107984948;db_xref=GeneID:107984948;gbkey=Gene;gene=LOC107984948;gene_biotype=lncRNA;coverage=1.0;sequence_ID=0.997;extra_copy_number=0;copy_num_ID=LOC107984948_0
124433	chr1	Liftoff	gene	43903634	43906865	.	-	.	ID=LOC124904168;gene_name=LOC124904168;db_xref=GeneID:124904168;gbkey=Gene;gene=LOC124904168;gene_biotype=lncRNA;coverage=1.0;sequence_ID=0.999;extra_copy_number=0;copy_num_ID=LOC124904168_0
124439	chr1	Liftoff	gene	43915021	44006090	.	+	.	ID=KLF17;gene_name=KLF17;db_xref=MIM:609602;description=Kruppel like factor 17;gbkey=Gene;gene=KLF17;gene_biotype=protein_coding;gene_synonym=ZNF393;coverage=0.999;sequence_ID=0.998;valid_ORFs=6;extra_copy_number=0;copy_num_ID=KLF17_0
124450	chr1	Liftoff	gene	43915897	43946144	.	-	.	ID=LOC124904169;gene_name=LOC124904169;db_xref=GeneID:124904169;gbkey=Gene;gene=LOC124904169;gene_biotype=lncRNA;coverage=1.0;sequence_ID=0.998;extra_copy_number=0;copy_num_ID=LOC124904169_0
124471	chr1	Liftoff	gene	43974000	43975663	.	-	.	ID=KRT8P47;gene_name=KRT8P47;db_xref=HGNC:HGNC:44461;description=keratin 8 pseudogene 47;gbkey=Gene;gene=KRT8P47;gene_biotype=pseudogene;pseudo=true;coverage=0.992;sequence_ID=0.965;extra_copy_number=0;copy_num_ID=KRT8P47_0
124472	chr1	Liftoff	gene	43988040	43988339	.	-	.	ID=RN7SL479P;gene_name=RN7SL479P;db_xref=HGNC:HGNC:46495;description=RNA%2C 7SL%2C cytoplasmic 479%2C pseudogene;gbkey=Gene;gene=RN7SL479P;gene_biotype=pseudogene;pseudo=true;coverage=1.0;sequence_ID=1.0;extra_copy_number=0;copy_num_ID=RN7SL479P_0
124501	chr1	Liftoff	gene	43992993	43993534	.	-	.	ID=LOC100129492;gene_name=LOC100129492;db_xref=GeneID:100129492;description=small nuclear ribonucleoprotein Sm D1 pseudogene;gbkey=Gene;gene=LOC100129492;gene_biotype=pseudogene;pseudo=true;coverage=1.0;sequence_ID=1.0;extra_copy_number=0;copy_num_ID=LOC100129492_0
124502	chr1	Liftoff	gene	44008770	44012511	.	-	.	ID=KLF18;gene_name=KLF18;db_xref=HGNC:HGNC:51793;description=Kruppel like factor 18;gbkey=Gene;gene=KLF18;gene_biotype=protein_coding;coverage=0.960;sequence_ID=0.945;valid_ORFs=1;extra_copy_number=0;copy_num_ID=KLF18_0
124508	chr1	Liftoff	gene	44021674	44022733	.	-	.	ID=LOC100419796;gene_name=LOC100419796;db_xref=GeneID:100419796;description=zinc finger protein 146 pseudogene;gbkey=Gene;gene=LOC100419796;gene_biotype=pseudogene;pseudo=true;coverage=1.0;sequence_ID=0.998;extra_copy_number=0;copy_num_ID=LOC100419796_0
124509	chr1	Liftoff	gene	44025917	44026190	.	-	.	ID=OOSP1P1;gene_name=OOSP1P1;db_xref=HGNC:HGNC:49240;description=oocyte secreted protein 1 pseudogene 1;gbkey=Gene;gene=OOSP1P1;gene_biotype=pseudogene;pseudo=true;coverage=1.0;sequence_ID=1.0;extra_copy_number=0;copy_num_ID=OOSP1P1_0
124510	chr1	Liftoff	gene	44043645	44045521	.	-	.	ID=LOC124904170;gene_name=LOC124904170;db_xref=GeneID:124904170;gbkey=Gene;gene=LOC124904170;gene_biotype=lncRNA;coverage=1.0;sequence_ID=0.999;extra_copy_number=0;copy_num_ID=LOC124904170_0
124514	chr1	Liftoff	gene	44058834	44059994	.	-	.	ID=LOC100130714;gene_name=LOC100130714;db_xref=GeneID:100130714;description=metaxin 3 pseudogene;gbkey=Gene;gene=LOC100130714;gene_biotype=pseudogene;pseudo=true;coverage=1.0;sequence_ID=0.999;extra_copy_number=0;copy_num_ID=LOC100130714_0
124515	chr1	Liftoff	gene	44084361	44091563	.	+	.	ID=DMAP1;gene_name=DMAP1;db_xref=MIM:605077;description=DNA methyltransferase 1 associated protein 1;gbkey=Gene;gene=DMAP1;gene_biotype=protein_coding;gene_synonym=SWC4;coverage=1.0;sequence_ID=1.0;valid_ORFs=3;extra_copy_number=0;copy_num_ID=DMAP1_0
124581	chr1	Liftoff	gene	44091960	44226198	.	-	.	ID=ERI3;gene_name=ERI3;db_xref=MIM:609917;description=ERI1 exoribonuclease family member 3;gbkey=Gene;gene=ERI3;gene_biotype=protein_coding;gene_synonym=PRNPIP;coverage=1.0;sequence_ID=1.0;valid_ORFs=16;extra_copy_number=0;copy_num_ID=ERI3_0
124844	chr1	Liftoff	gene	44093485	44115174	.	-	.	ID=ERI3-IT1;gene_name=ERI3-IT1;db_xref=HGNC:HGNC:41431;description=ERI3 intronic transcript 1;gbkey=Gene;gene=ERI3-IT1;gene_biotype=lncRNA;coverage=1.0;sequence_ID=0.999;extra_copy_number=0;copy_num_ID=ERI3-IT1_0
124853	chr1	Liftoff	gene	44123243	44123458	.	-	.	ID=SNORA110;gene_name=SNORA110;db_xref=HGNC:HGNC:51403;description=small nucleolar RNA%2C H/ACA box 110;gbkey=Gene;gene=SNORA110;gene_biotype=snoRNA;coverage=1.0;sequence_ID=1.0;extra_copy_number=0;copy_num_ID=SNORA110_0
124856	chr1	Liftoff	gene	44261643	44261744	.	+	.	ID=RNU6-369P;gene_name=RNU6-369P;db_xref=HGNC:HGNC:47332;description=RNA%2C U6 small nuclear 369%2C pseudogene;gbkey=Gene;gene=RNU6-369P;gene_biotype=pseudogene;pseudo=true;coverage=1.0;sequence_ID=1.0;extra_copy_number=0;copy_num_ID=RNU6-369P_0
124857	chr1	Liftoff	gene	44275703	44522650	.	+	.	ID=RNF220;gene_name=RNF220;db_xref=MIM:616136;description=ring finger protein 220;gbkey=Gene;gene=RNF220;gene_biotype=protein_coding;gene_synonym=HLD23;coverage=1.0;sequence_ID=0.998;valid_ORFs=17;extra_copy_number=0;copy_num_ID=RNF220_0
125270	chr1	Liftoff	gene	44416375	44416434	.	+	.	ID=MIR5584;gene_name=MIR5584;db_xref=miRBase:MI0019141;description=microRNA 5584;gbkey=Gene;gene=MIR5584;gene_biotype=miRNA;coverage=1.0;sequence_ID=1.0;extra_copy_number=0;copy_num_ID=MIR5584_0
125351	chr1	Liftoff	gene	44506164	44520592	.	-	.	ID=LOC107984950;gene_name=LOC107984950;db_xref=GeneID:107984950;gbkey=Gene;gene=LOC107984950;gene_biotype=lncRNA;coverage=0.999;sequence_ID=0.998;extra_copy_number=0;copy_num_ID=LOC107984950_0
125355	chr1	Liftoff	gene	44524186	44545427	.	-	.	ID=TMEM53;gene_name=TMEM53;db_xref=MIM:619722;description=transmembrane protein 53;gbkey=Gene;gene=TMEM53;gene_biotype=protein_coding;gene_synonym=NET4;coverage=1.0;sequence_ID=0.998;valid_ORFs=4;extra_copy_number=0;copy_num_ID=TMEM53_0
125381	chr1	Liftoff	gene	44541901	44542000	.	-	.	ID=SNORD145;gene_name=SNORD145;db_xref=HGNC:HGNC:51859;description=small nucleolar RNA%2C C/D box 145;gbkey=Gene;gene=SNORD145;gene_biotype=snoRNA;coverage=1.0;sequence_ID=1.0;extra_copy_number=0;copy_num_ID=SNORD145_0
125384	chr1	Liftoff	gene	44545660	44596534	.	+	.	ID=ARMH1;gene_name=ARMH1;db_xref=HGNC:HGNC:34345;description=armadillo like helical domain containing 1;gbkey=Gene;gene=ARMH1;gene_biotype=protein_coding;gene_synonym=p40;coverage=1.0;sequence_ID=0.999;valid_ORFs=24;extra_copy_number=0;copy_num_ID=ARMH1_0
125926	chr1	Liftoff	gene	44559256	44595771	.	-	.	ID=LOC105378690;gene_name=LOC105378690;db_xref=GeneID:105378690;gbkey=Gene;gene=LOC105378690;gene_biotype=lncRNA;coverage=1.0;sequence_ID=1.0;extra_copy_number=0;copy_num_ID=LOC105378690_0
125947	chr1	Liftoff	gene	44592727	44592842	.	-	.	ID=RNU5F-1;gene_name=RNU5F-1;db_xref=HGNC:HGNC:10216;description=RNA%2C U5F small nuclear 1;gbkey=Gene;gene=RNU5F-1;gene_biotype=snRNA;gene_synonym=U5F;coverage=1.0;sequence_ID=0.991;extra_copy_number=0;copy_num_ID=RNU5F-1_0
125950	chr1	Liftoff	gene	44602006	44602105	.	-	.	ID=RNU5D-1;gene_name=RNU5D-1;db_xref=HGNC:HGNC:10214;description=RNA%2C U5D small nuclear 1;gbkey=Gene;gene=RNU5D-1;gene_biotype=snRNA;gene_synonym=U5DS;coverage=1.0;sequence_ID=0.97;extra_copy_number=0;copy_num_ID=RNU5D-1_0
125953	chr1	Liftoff	gene	44610820	44638762	.	+	.	ID=KIF2C;gene_name=KIF2C;db_xref=MIM:604538;description=kinesin family member 2C;gbkey=Gene;gene=KIF2C;gene_biotype=protein_coding;gene_synonym=MCAK;coverage=1.0;sequence_ID=0.998;valid_ORFs=6;extra_copy_number=0;copy_num_ID=KIF2C_0
126201	chr1	Liftoff	gene	44633032	44633104	.	+	.	ID=SNORD160;gene_name=SNORD160;db_xref=HGNC:HGNC:51874;description=small nucleolar RNA%2C C/D box 160;gbkey=Gene;gene=SNORD160;gene_biotype=snoRNA;coverage=1.0;sequence_ID=1.0;extra_copy_number=0;copy_num_ID=SNORD160_0
126204	chr1	Liftoff	gene	44646529	44649769	.	+	.	ID=RPS8;gene_name=RPS8;db_xref=MIM:600357;description=ribosomal protein S8;gbkey=Gene;gene=RPS8;gene_biotype=protein_coding;gene_synonym=S8;coverage=1.0;sequence_ID=1.0;valid_ORFs=1;extra_copy_number=0;copy_num_ID=RPS8_0
126218	chr1	Liftoff	gene	44646854	44646927	.	+	.	ID=SNORD55;gene_name=SNORD55;db_xref=HGNC:HGNC:10205;description=small nucleolar RNA%2C C/D box 55;gbkey=Gene;gene=SNORD55;gene_biotype=snoRNA;gene_synonym=U55;coverage=1.0;sequence_ID=1.0;extra_copy_number=0;copy_num_ID=SNORD55_0
126221	chr1	Liftoff	gene	44647481	44647578	.	+	.	ID=SNORD46;gene_name=SNORD46;db_xref=HGNC:HGNC:10186;description=small nucleolar RNA%2C C/D box 46;gbkey=Gene;gene=SNORD46;gene_biotype=snoRNA;gene_synonym=U46;coverage=1.0;sequence_ID=1.0;extra_copy_number=0;copy_num_ID=SNORD46_0
126224	chr1	Liftoff	gene	44648831	44648901	.	+	.	ID=SNORD38A;gene_name=SNORD38A;db_xref=HGNC:HGNC:30355;description=small nucleolar RNA%2C C/D box 38A;gbkey=Gene;gene=SNORD38A;gene_biotype=snoRNA;gene_synonym=U38A;coverage=1.0;sequence_ID=1.0;extra_copy_number=0;copy_num_ID=SNORD38A_0
126227	chr1	Liftoff	gene	44649380	44649448	.	+	.	ID=SNORD38B;gene_name=SNORD38B;db_xref=HGNC:HGNC:30356;description=small nucleolar RNA%2C C/D box 38B;gbkey=Gene;gene=SNORD38B;gene_biotype=snoRNA;gene_synonym=U38B;coverage=1.0;sequence_ID=1.0;extra_copy_number=0;copy_num_ID=SNORD38B_0
126230	chr1	Liftoff	gene	44651278	44651738	.	-	.	ID=RPS15AP11;gene_name=RPS15AP11;db_xref=HGNC:HGNC:36707;description=ribosomal protein S15a pseudogene 11;gbkey=Gene;gene=RPS15AP11;gene_biotype=pseudogene;gene_synonym=RPS15A_3_41;pseudo=true;coverage=1.0;sequence_ID=0.997;extra_copy_number=0;copy_num_ID=RPS15AP11_0
126231	chr1	Liftoff	gene	44652833	44663810	.	-	.	ID=BEST4;gene_name=BEST4;db_xref=MIM:607336;description=bestrophin 4;gbkey=Gene;gene=BEST4;gene_biotype=protein_coding;gene_synonym=VMD2L2;coverage=1.0;sequence_ID=0.999;valid_ORFs=6;extra_copy_number=0;copy_num_ID=BEST4_0
126362	chr1	Liftoff	gene	44671531	44677144	.	+	.	ID=PLK3;gene_name=PLK3;db_xref=MIM:602913;description=polo like kinase 3;gbkey=Gene;gene=PLK3;gene_biotype=protein_coding;gene_synonym=PRK;coverage=1.0;sequence_ID=0.999;valid_ORFs=3;extra_copy_number=0;copy_num_ID=PLK3_0
126439	chr1	Liftoff	gene	44677047	44678505	.	-	.	ID=DYNLT4;gene_name=DYNLT4;db_xref=MIM:611713;description=dynein light chain Tctex-type 4;gbkey=Gene;gene=DYNLT4;gene_biotype=protein_coding;gene_synonym=TCTEX1D4;coverage=1.0;sequence_ID=0.998;valid_ORFs=7;extra_copy_number=0;copy_num_ID=DYNLT4_0
126471	chr1	Liftoff	gene	44679677	44686711	.	+	.	ID=BTBD19;gene_name=BTBD19;db_xref=HGNC:HGNC:27145;description=BTB domain containing 19;gbkey=Gene;gene=BTBD19;gene_biotype=protein_coding;coverage=0.998;sequence_ID=0.997;valid_ORFs=9;extra_copy_number=0;copy_num_ID=BTBD19_0
126608	chr1	Liftoff	gene	44691074	44714486	.	-	.	ID=PTCH2;gene_name=PTCH2;db_xref=MIM:603673;description=patched 2;gbkey=Gene;gene=PTCH2;gene_biotype=protein_coding;gene_synonym=PTC2;coverage=1.0;sequence_ID=0.999;valid_ORFs=2;extra_copy_number=0;copy_num_ID=PTCH2_0
126656	chr1	Liftoff	gene	44691112	44691226	.	-	.	ID=RNU5E-6P;gene_name=RNU5E-6P;db_xref=HGNC:HGNC:42522;description=RNA%2C U5E small nuclear 6%2C pseudogene;gbkey=Gene;gene=RNU5E-6P;gene_biotype=pseudogene;pseudo=true;coverage=1.0;sequence_ID=1.0;extra_copy_number=0;copy_num_ID=RNU5E-6P_0
126657	chr1	Liftoff	gene	44691708	44693223	.	+	.	ID=LOC107984952;gene_name=LOC107984952;db_xref=GeneID:107984952;gbkey=Gene;gene=LOC107984952;gene_biotype=lncRNA;coverage=1.0;sequence_ID=0.998;extra_copy_number=0;copy_num_ID=LOC107984952_0
126706	chr1	Liftoff	gene	44721756	44858197	.	-	.	ID=EIF2B3;gene_name=EIF2B3;db_xref=MIM:606273;description=eukaryotic translation initiation factor 2B subunit gamma;gbkey=Gene;gene=EIF2B3;gene_biotype=protein_coding;gene_synonym=EIF2Bgamma;coverage=1.0;sequence_ID=0.999;valid_ORFs=6;extra_copy_number=0;copy_num_ID=EIF2B3_0
126835	chr1	Liftoff	gene	44803952	44804060	.	+	.	ID=RNA5SP47;gene_name=RNA5SP47;db_xref=HGNC:HGNC:42823;description=RNA%2C 5S ribosomal pseudogene 47;gbkey=Gene;gene=RNA5SP47;gene_biotype=pseudogene;gene_synonym=RN5S47;pseudo=true;coverage=1.0;sequence_ID=1.0;extra_copy_number=0;copy_num_ID=RNA5SP47_0
126836	chr1	Liftoff	gene	44829722	44831203	.	+	.	ID=CCNB1IP1P1;gene_name=CCNB1IP1P1;db_xref=HGNC:HGNC:37693;description=cyclin B1 interacting protein 1 pseudogene 1;gbkey=Gene;gene=CCNB1IP1P1;gene_biotype=pseudogene;pseudo=true;coverage=1.0;sequence_ID=1.0;extra_copy_number=0;copy_num_ID=CCNB1IP1P1_0
126837	chr1	Liftoff	gene	44859743	44860367	.	-	.	ID=PPIAP35;gene_name=PPIAP35;db_xref=HGNC:HGNC:53659;description=peptidylprolyl isomerase A pseudogene 35;gbkey=Gene;gene=PPIAP35;gene_biotype=pseudogene;pseudo=true;coverage=1.0;sequence_ID=0.998;extra_copy_number=0;copy_num_ID=PPIAP35_0
126838	chr1	Liftoff	gene	44863284	44863872	.	-	.	ID=MRPS17P1;gene_name=MRPS17P1;db_xref=HGNC:HGNC:29734;description=mitochondrial ribosomal protein S17 pseudogene 1;gbkey=Gene;gene=MRPS17P1;gene_biotype=pseudogene;gene_synonym=MRPS17P2;pseudo=true;coverage=1.0;sequence_ID=0.994;extra_copy_number=0;copy_num_ID=MRPS17P1_0
126839	chr1	Liftoff	gene	44874147	44882918	.	-	.	ID=HECTD3;gene_name=HECTD3;db_xref=MIM:618638;description=HECT domain E3 ubiquitin protein ligase 3;gbkey=Gene;gene=HECTD3;gene_biotype=protein_coding;coverage=1.0;sequence_ID=0.999;valid_ORFs=2;extra_copy_number=0;copy_num_ID=HECTD3_0
126920	chr1	Liftoff	gene	44883848	44887169	.	+	.	ID=UROD;gene_name=UROD;db_xref=MIM:613521;description=uroporphyrinogen decarboxylase;gbkey=Gene;gene=UROD;gene_biotype=protein_coding;gene_synonym=UPD;coverage=1.0;sequence_ID=1.0;valid_ORFs=2;extra_copy_number=0;copy_num_ID=UROD_0
126991	chr1	Liftoff	gene	44887993	45078165	.	-	.	ID=ZSWIM5;gene_name=ZSWIM5;db_xref=HGNC:HGNC:29299;description=zinc finger SWIM-type containing 5;gbkey=Gene;gene=ZSWIM5;gene_biotype=protein_coding;coverage=1.0;sequence_ID=0.999;valid_ORFs=3;extra_copy_number=0;copy_num_ID=ZSWIM5_0
127071	chr1	Liftoff	gene	44941349	44942023	.	-	.	ID=OSTCP5;gene_name=OSTCP5;db_xref=HGNC:HGNC:42867;description=oligosaccharyltransferase complex subunit pseudogene 5;gbkey=Gene;gene=OSTCP5;gene_biotype=pseudogene;pseudo=true;coverage=1.0;sequence_ID=0.998;extra_copy_number=0;copy_num_ID=OSTCP5_0
127072	chr1	Liftoff	gene	45167359	45175293	.	-	.	ID=LOC105378691;gene_name=LOC105378691;db_xref=GeneID:105378691;gbkey=Gene;gene=LOC105378691;gene_biotype=lncRNA;coverage=1.0;sequence_ID=0.999;extra_copy_number=0;copy_num_ID=LOC105378691_0
127077	chr1	Liftoff	gene	45175457	45177166	.	+	.	ID=LINC01144;gene_name=LINC01144;db_xref=HGNC:HGNC:49460;description=long intergenic non-protein coding RNA 1144;gbkey=Gene;gene=LINC01144;gene_biotype=lncRNA;coverage=1.0;sequence_ID=0.999;extra_copy_number=0;copy_num_ID=LINC01144_0
127080	chr1	Liftoff	gene	45198451	45200266	.	+	.	ID=HPDL;gene_name=HPDL;db_xref=MIM:618994;description=4-hydroxyphenylpyruvate dioxygenase like;gbkey=Gene;gene=HPDL;gene_biotype=protein_coding;gene_synonym=SPG83;coverage=1.0;sequence_ID=1.0;valid_ORFs=1;extra_copy_number=0;copy_num_ID=HPDL_0
127084	chr1	Liftoff	gene	45200799	45211997	.	-	.	ID=MUTYH;gene_name=MUTYH;db_xref=MIM:604933;description=mutY DNA glycosylase;gbkey=Gene;gene=MUTYH;gene_biotype=protein_coding;gene_synonym=MYH;coverage=0.999;sequence_ID=0.999;valid_ORFs=34;extra_copy_number=0;copy_num_ID=MUTYH_0
128194	chr1	Liftoff	gene	45211727	45215530	.	+	.	ID=TOE1;gene_name=TOE1;db_xref=MIM:613931;description=target of EGR1%2C exonuclease;gbkey=Gene;gene=TOE1;gene_biotype=protein_coding;gene_synonym=TOE-1;coverage=1.0;sequence_ID=1.0;valid_ORFs=6;extra_copy_number=0;copy_num_ID=TOE1_0
128290	chr1	Liftoff	gene	45215440	45362747	.	-	.	ID=TESK2;gene_name=TESK2;db_xref=MIM:604746;description=testis associated actin remodelling kinase 2;gbkey=Gene;gene=TESK2;gene_biotype=protein_coding;coverage=1.0;sequence_ID=0.999;valid_ORFs=2;extra_copy_number=0;copy_num_ID=TESK2_0
128333	chr1	Liftoff	gene	45230190	45230286	.	-	.	ID=LOC124904849;gene_name=LOC124904849;db_xref=GeneID:124904849;gbkey=Gene;gene=LOC124904849;gene_biotype=pseudogene;pseudo=true;coverage=1.0;sequence_ID=1.0;extra_copy_number=0;copy_num_ID=LOC124904849_0
[truncated: 59,924 more rows]
