# Supplementary material for: Telomere-driven replicative crisis is driven by large-scale changes in genomic architecture
Source: Genome Res. 2026 Aug;36(8):1529–47. doi: 10.1101/gr.281373.125 (PMC13431167; doi:10.1101/gr.281373.125)
Supplement: Supplement 2 [file Supplemental_code.zip › Supplemental_code/annotations/src/annotate/ref_files/ensembl_IDs_to_gene_names.csv]

ENSG00000210049	MT-TF
ENSG00000211459	MT-RNR1
ENSG00000210077	MT-TV
ENSG00000210082	MT-RNR2
ENSG00000209082	MT-TL1
ENSG00000198888	MT-ND1
ENSG00000210100	MT-TI
ENSG00000210107	MT-TQ
ENSG00000210112	MT-TM
ENSG00000198763	MT-ND2
ENSG00000210117	MT-TW
ENSG00000210127	MT-TA
ENSG00000210135	MT-TN
ENSG00000210140	MT-TC
ENSG00000210144	MT-TY
ENSG00000198804	MT-CO1
ENSG00000210151	MT-TS1
ENSG00000210154	MT-TD
ENSG00000198712	MT-CO2
ENSG00000210156	MT-TK
ENSG00000228253	MT-ATP8
ENSG00000198899	MT-ATP6
ENSG00000198938	MT-CO3
ENSG00000210164	MT-TG
ENSG00000198840	MT-ND3
ENSG00000210174	MT-TR
ENSG00000212907	MT-ND4L
ENSG00000198886	MT-ND4
ENSG00000210176	MT-TH
ENSG00000210184	MT-TS2
ENSG00000210191	MT-TL2
ENSG00000198786	MT-ND5
ENSG00000198695	MT-ND6
ENSG00000210194	MT-TE
ENSG00000198727	MT-CYB
ENSG00000210195	MT-TT
ENSG00000210196	MT-TP
ENSG00000278704
ENSG00000277630
ENSG00000276197
ENSG00000277428
ENSG00000271254
ENSG00000278573
ENSG00000278625
ENSG00000278457
ENSG00000277374
ENSG00000276932
ENSG00000277400
ENSG00000278633
ENSG00000273748
ENSG00000277196
ENSG00000278066
ENSG00000274847	MAFIP
ENSG00000274917	RNA5-8SN5
ENSG00000276256
ENSG00000278294
ENSG00000273730
ENSG00000273937
ENSG00000278793
ENSG00000278817
ENSG00000276017
ENSG00000275987
ENSG00000275661
ENSG00000276351
ENSG00000268674
ENSG00000277475
ENSG00000276345
ENSG00000275405
ENSG00000275063
ENSG00000277856
ENSG00000274175
ENSG00000273532
ENSG00000278384
ENSG00000273554
ENSG00000275869
ENSG00000278510
ENSG00000273843
ENSG00000277836
ENSG00000276312
ENSG00000276700	RNA5-8SN4
ENSG00000275757
ENSG00000273739
ENSG00000288372
ENSG00000288288
ENSG00000288129
ENSG00000288472	LINC03015
ENSG00000288417	LINC03014
ENSG00000288502
ENSG00000288311
ENSG00000288449
ENSG00000288499	FAM20C
ENSG00000288159
ENSG00000288431
ENSG00000276711
ENSG00000274202
ENSG00000288260
ENSG00000288430	RNU5B-4P
ENSG00000288297	ECSCR
ENSG00000288274	SMIM33
ENSG00000288243	STING1
ENSG00000288388
ENSG00000288138	NCOA4P4
ENSG00000288319
ENSG00000288521
ENSG00000288394	ABCD1P4
ENSG00000288228
ENSG00000288342	PABPC1P9
ENSG00000288315	SLC9B1P4
ENSG00000288272	ACTR3BP6
ENSG00000290500
ENSG00000261958	OR9G1
ENSG00000262191	OR9G9
ENSG00000281683
ENSG00000262268	OR9G3P
ENSG00000262647	OR9G4
ENSG00000281777	OR9G2P
ENSG00000281313	OR5G1P
ENSG00000281279	OR5G4P
ENSG00000262535	OR5G5P
ENSG00000281107	OR5G3
ENSG00000281839	LINC02735
ENSG00000215601	TSPY24P
ENSG00000215603	ZNF92P1Y
ENSG00000231436	RBMY3AP
ENSG00000225878	SERBP1P2
ENSG00000236435	TSPY12P
ENSG00000278478
ENSG00000258991	DUX4L19
ENSG00000237048	TTTY12
ENSG00000147761	TTTY7B
ENSG00000224518
ENSG00000231988	OFD1P3Y
ENSG00000238073	RBMY2HP
ENSG00000275866
ENSG00000131538	TTTY6
ENSG00000271595	ELOCP35
ENSG00000183704	SLC9B1P1
ENSG00000232927	USP12PY
ENSG00000239225	TTTY23
ENSG00000277438	KDM5DP1
ENSG00000147753	TTTY7
ENSG00000286217	LINC00279
ENSG00000259154	DUX4L17
ENSG00000169789	PRY
ENSG00000231874	TSPY18P
ENSG00000273589
ENSG00000226061	PCMTD1P1
ENSG00000273863
ENSG00000228571	HSFY7P
ENSG00000271375
ENSG00000224634	ZNF736P6Y
ENSG00000285470	TUSC2P1
ENSG00000226092	RBMY2AP
ENSG00000212856	TTTY2B
ENSG00000228890	TTTY21
ENSG00000234620	PUDPP1
ENSG00000236690
ENSG00000273693	CDRT15P10
ENSG00000114374	USP9Y
ENSG00000288263	GRK1
ENSG00000288305	LINC00552
ENSG00000169807	PRY2
ENSG00000234110	TSPY25P
ENSG00000223422
ENSG00000231159	OFD1P8Y
ENSG00000225653	RNF19BPY
ENSG00000251618
ENSG00000229159	TSPY23P
ENSG00000228578	TUBB1P2
ENSG00000231411	DUX4L31
ENSG00000187657	TSPY13P
ENSG00000275280
ENSG00000270242	ACTR3BP1
ENSG00000236477	RPS24P1
ENSG00000129816	TTTY1B
ENSG00000237997	RCC2P2
ENSG00000244246	ZNF736P8Y
ENSG00000234950	RBMY2OP
ENSG00000198692	EIF1AY
ENSG00000234583	TSPY19P
ENSG00000183753	BPY2
ENSG00000225433	MTND1P12
ENSG00000227166	STSP1
ENSG00000228379
ENSG00000235857	CTBP2P1
ENSG00000223955	MTND6P1
ENSG00000237195	DLGAP5P1
ENSG00000237447	CDC27P2
ENSG00000185700	TTTY8B
ENSG00000270455	PABPC1P5
ENSG00000229940	TSPY22P
ENSG00000234385	RCC2P1
ENSG00000226863	SHROOM2P1
ENSG00000212855	TTTY2
ENSG00000237968
ENSG00000233699	TTTY18
ENSG00000286009
ENSG00000271365
ENSG00000259029	DUX4L18
ENSG00000226223	TSPY16P
ENSG00000235895
ENSG00000286201
ENSG00000223744	RBMY2GP
ENSG00000215537	ZNF736P11Y
ENSG00000230476	OFD1P9Y
ENSG00000225840
ENSG00000229745	BPY2DP
ENSG00000291426	TOLLIP
ENSG00000227204	RBMY2JP
ENSG00000275828	CHEK2P1
ENSG00000232617
ENSG00000225615	RBMY2UP
ENSG00000230663	FAM224B
ENSG00000232522	ZNF886P
ENSG00000291427	TOLLIP-DT
ENSG00000234131	ELOCP8
ENSG00000291429
ENSG00000277519	OFD1P16Y
ENSG00000291430	LINC02689
ENSG00000259247	TTTY25P
ENSG00000224336	FAM197Y1
ENSG00000273731
ENSG00000291428	BRSK2
ENSG00000236951
ENSG00000215583	ASS1P6
ENSG00000274162	SNX18P1Y
ENSG00000229208	RBMY2NP
ENSG00000129845	TTTY1
ENSG00000227444
ENSG00000233774	MED14P1
ENSG00000232475	HSFY5P
ENSG00000228764	ZNF885P
ENSG00000232226	ARSFP1
ENSG00000224567
ENSG00000241200	ZNF736P7Y
ENSG00000228518	SURF6P1
ENSG00000227447	XGY1
ENSG00000291441
ENSG00000274231
ENSG00000291431	DUSP8
ENSG00000286050
ENSG00000274502	ANKRD20A6P
ENSG00000235094
ENSG00000291432	KRTAP5-AS1
ENSG00000278854
ENSG00000183385	TTTY8
ENSG00000291433	KRTAP5-1
ENSG00000291434	KRTAP5-2
ENSG00000291435	KRTAP5-3
ENSG00000291440	KRTAP5-4
ENSG00000291443	KRTAP5-5
ENSG00000291436
ENSG00000225809	RBMY2KP
ENSG00000291437	FAM99A
ENSG00000237902	TSPY21P
ENSG00000291438	FAM99B
ENSG00000232419	TTTY19
ENSG00000291439	LINC02708
ENSG00000232620	TSPY17P
ENSG00000291442	MOB2
ENSG00000226906	TTTY4
ENSG00000230025
ENSG00000236786	TSPY15P
ENSG00000224075	TTTY22
ENSG00000238235	TSPY11P
ENSG00000274445
ENSG00000235649	MXRA5Y
ENSG00000258567	DUX4L16
ENSG00000236424	TSPY10
ENSG00000234179	MTCYBP1
ENSG00000271309
ENSG00000229553	USP9YP17
ENSG00000228240	TTTY17A
ENSG00000234652	AGPAT5P1
ENSG00000218410
ENSG00000243643	TSPY20P
ENSG00000224989	FAM41AY1
ENSG00000131548	TTTY6B
ENSG00000232029	ELOCP15
ENSG00000273858
ENSG00000227830	TRIM60P3Y
ENSG00000226529	MTND1P1
ENSG00000229643	LINC00280
ENSG00000274837
ENSG00000216777	PRRC2CP1
ENSG00000216824	ZNF736P10Y
ENSG00000275352
ENSG00000276829
ENSG00000258992	TSPY1
ENSG00000228850	CDY12P
ENSG00000283076
ENSG00000234850	MTND2P3
ENSG00000224873	CDY13P
ENSG00000229234	RBMY1KP
ENSG00000270570
ENSG00000237563	TTTY21B
ENSG00000223517
ENSG00000228207
ENSG00000224917
ENSG00000286187
ENSG00000225117	ARSDP1
ENSG00000215560	TTTY5
ENSG00000228411	CDY4P
ENSG00000235059
ENSG00000244395	RBMY1D
ENSG00000230727	RBMY2WP
ENSG00000230814	USP9YP24
ENSG00000229725
ENSG00000229236	TTTY10
ENSG00000229518	UBE2V1P3
ENSG00000232730	FAM8A4P
ENSG00000229308
ENSG00000244000
ENSG00000232764	TRIM60P8Y
ENSG00000236131	MED13P1
ENSG00000270073	TSPY6P
ENSG00000227949	CYCSP46
ENSG00000252900	RNU6-303P
ENSG00000251766	RNA5SP518
ENSG00000252689
ENSG00000243980	RN7SL702P
ENSG00000252315	RNA5SP520
ENSG00000252012	RNA5SP521
ENSG00000273966
ENSG00000252173	RNU6-109P
ENSG00000251705	RNA5-8SP6
ENSG00000252289	RNA5SP519
ENSG00000252323	RNU6-184P
ENSG00000169953	HSFY2
ENSG00000236429	GPM6BP2
ENSG00000249501	USP9YP2
ENSG00000228193	ELOCP14
ENSG00000248573	PRYP6
ENSG00000230904	XKRYP2
ENSG00000238135	USP9YP10
ENSG00000224151	USP9YP28
ENSG00000251970	RNU1-41P
ENSG00000238088	OFD1P7Y
ENSG00000217179	MTCYBP2
ENSG00000217896	ZNF839P1
ENSG00000185275	CD24P4
ENSG00000252766	RNU6-255P
ENSG00000274282
ENSG00000234529	GAPDHP19
ENSG00000238191	CLUHP1
ENSG00000226353	TAF9P1
ENSG00000275578
ENSG00000226449	CDY5P
ENSG00000225896	ELOCP36
ENSG00000224166	PRYP1
ENSG00000229129	ACTG1P2
ENSG00000223555	USP9YP23
ENSG00000235521	USP9YP27
ENSG00000252513	RNU1-128P
ENSG00000224964	TRAPPC2P3
ENSG00000226011	OFD1P1Y
ENSG00000225740	ELOCP6
ENSG00000229138	CDY6P
ENSG00000224485	USP9YP7
ENSG00000226116	USP9YP6
ENSG00000237558	CDY7P
ENSG00000233378	USP9YP34
ENSG00000237616	USP9YP32
ENSG00000224033	CDY8P
ENSG00000230412	ELOCP12
ENSG00000225895	TRAPPC2P8
ENSG00000233120	USP9YP15
ENSG00000252166	RNU1-95P
ENSG00000232744	USP9YP16
ENSG00000229465	ACTG1P11
ENSG00000231311	PRYP2
ENSG00000236599	ELOCP26
ENSG00000232899	CDY9P
ENSG00000229302	TAF9P2
ENSG00000228945	CLUHP2
ENSG00000233522	FAM224A
ENSG00000278391
ENSG00000251953	RNA5SP522
ENSG00000252667	RNA5SP523
ENSG00000249726	TUBB1P1
ENSG00000225716	ELOCP13
ENSG00000229406	OFD1P4Y
ENSG00000227494	USP9YP14
ENSG00000252209	RNU1-48P
ENSG00000249634	USP9YP5
ENSG00000251510
ENSG00000238067	XKRYP1
ENSG00000233546	PRYP5
ENSG00000230377	ELOCP7
ENSG00000250951	USP9YP1
ENSG00000230458	GPM6BP1
ENSG00000131007	TTTY9B
ENSG00000235479	RAB9AP4
ENSG00000249606	TRAPPC2P7
ENSG00000176728	TTTY14
ENSG00000291444	RBMY3AP
ENSG00000291445	CDY3P
ENSG00000291446	TSPY25P
ENSG00000291447	USP9YP22
ENSG00000291448	TSPY16P
ENSG00000291449	USP9YP4
ENSG00000291450	ELOCP4
ENSG00000291451	RBMY1A3P
ENSG00000291452
ENSG00000267793
ENSG00000291453	TTTY20
ENSG00000260197
ENSG00000291455	TSPY8
ENSG00000288049
ENSG00000291456	FAM197Y7
ENSG00000012817	KDM5D
ENSG00000291457
ENSG00000291458	TSPY4
ENSG00000291459	TSPY9
ENSG00000291460	FAM197Y2
ENSG00000291461	FAM197Y4
ENSG00000291462	FAM197Y4
ENSG00000291454	FAM197Y8
ENSG00000293355	FAM197Y8
ENSG00000172468	HSFY1
ENSG00000176679	TGIF2LY
ENSG00000169800	RBMY1F
ENSG00000285019	ELOCP5
ENSG00000285196	CDY10P
ENSG00000285308	USP9YP3
ENSG00000285028	USP9YP8
ENSG00000285455	CDY11P
ENSG00000285477	OFD1P16Y
ENSG00000182415	CDY2A
ENSG00000233126	ZNF736P3Y
ENSG00000227251	TRIM60P9Y
ENSG00000252633	RN7SKP282
ENSG00000251996
ENSG00000252155	RNU6-941P
ENSG00000252472	RNU6-521P
ENSG00000224953	SRIP3
ENSG00000274365
ENSG00000233634	GOT2P5
ENSG00000237701	ATP5PFP1
ENSG00000273906
ENSG00000232976	TRIM60P10Y
ENSG00000226270	ZNF736P2Y
ENSG00000227837	TRIM60P11Y
ENSG00000278602
ENSG00000223978	ZNF736P1Y
ENSG00000278197
ENSG00000230819	ZNF736P5Y
ENSG00000185894	BPY2C
ENSG00000228296	TTTY4C
ENSG00000205916	DAZ4
ENSG00000282467
ENSG00000129873	CDY2B
ENSG00000251841	RNU6-1334P
ENSG00000184895	SRY
ENSG00000237659	RNASEH2CP1
ENSG00000232195	TOMM22P2
ENSG00000286130
ENSG00000129824	RPS4Y1
ENSG00000284255	OR4C12
ENSG00000284278	OR4C48P
ENSG00000284123	OR4C49P
ENSG00000292249
ENSG00000229163	NAP1L1P2
ENSG00000278847
ENSG00000067646	ZFY
ENSG00000233070	ZFY-AS1
ENSG00000223600	EEF1A1P41
ENSG00000215414	PSMA6P1
ENSG00000224035	SFPQP1
ENSG00000223915	DPPA2P1
ENSG00000067048	DDX3Y
ENSG00000234059	CASKP1
ENSG00000183878	UTY
ENSG00000284767	MIR3649
ENSG00000285070	ADIPOR2
ENSG00000285310
ENSG00000285682
ENSG00000284817	RPS4XP14
ENSG00000284953	CACNA2D4
ENSG00000286298
ENSG00000285383	LRTM2
ENSG00000285149
ENSG00000285233	LINC00940
ENSG00000284850	DCP1B
ENSG00000285355
ENSG00000285291	CACNA1C-IT1
ENSG00000285324
ENSG00000285107	CACNA1C-AS4
ENSG00000284775	CACNA1C-IT3
ENSG00000285924
ENSG00000285983
ENSG00000284942	CACNA1C-AS3
ENSG00000284759
ENSG00000285101	CACNA1C-AS2
ENSG00000285335	CACNA1C-AS1
ENSG00000285479	CACNA1C
ENSG00000154620	TMSB4Y
ENSG00000129864	VCY
ENSG00000187191	DAZ3
ENSG00000188120	DAZ1
ENSG00000205936	PPP1R12BP2
ENSG00000251925
ENSG00000286744
ENSG00000225189	REREP1Y
ENSG00000230073
ENSG00000236647
ENSG00000099721	AMELY
ENSG00000092377	TBL1Y
ENSG00000232583	GPR143YP
ENSG00000205944	DAZ2
ENSG00000168757	TSPY2
ENSG00000226555	AGKP1
ENSG00000228787	NLGN4Y-AS1
ENSG00000242389	RBMY1E
ENSG00000165246	NLGN4Y
ENSG00000280963	SERTAD4-AS1
ENSG00000281230	SERTAD4
ENSG00000281067	ST13P19
ENSG00000281552
ENSG00000280680	HHAT
ENSG00000231535	LINC00278
ENSG00000229343	CDY22P
ENSG00000287371
ENSG00000232695	ELOCP17
ENSG00000235511	OFD1P18Y
ENSG00000281499	RNU5A-8P
ENSG00000287648
ENSG00000232914	TRAPPC2P4
ENSG00000280937	BPNT2P1
ENSG00000223655	RAB9AP3
ENSG00000230854	USP9YP20
ENSG00000252625	RNU1-40P
ENSG00000227635	USP9YP21
ENSG00000237546	XKRYP6
ENSG00000172283	PRYP4
ENSG00000227867	ELOCP11
ENSG00000231716	CDY23P
ENSG00000234744	USP9YP26
ENSG00000233156	HSFY8P
ENSG00000234888	OFD1P15Y
ENSG00000235014	REREP2Y
ENSG00000289705
ENSG00000225876
ENSG00000251796
ENSG00000229238	PPP1R12BP1
ENSG00000252948	RNU6-1314P
ENSG00000233843	CYCSP48
ENSG00000188399	ANKRD36P1
ENSG00000277146
ENSG00000129862	VCY1B
ENSG00000235451	PNPLA4P1
ENSG00000289706
ENSG00000226611	OFD1P2Y
ENSG00000240438	OFD1P5Y
ENSG00000286247
ENSG00000225624	TBL1YP1
ENSG00000280969	RPS4Y2
ENSG00000224482	HSFY4P
ENSG00000216844
ENSG00000229551	GAPDHP17
ENSG00000226504	TMEM167AP1
ENSG00000254488
ENSG00000237427	TOMM22P1
ENSG00000289707
ENSG00000232634	NEFLP1
ENSG00000226918
ENSG00000183146	PRORY
ENSG00000236615
ENSG00000288057
ENSG00000237269	RBMY2TP
ENSG00000169849	TSPY14P
ENSG00000169811	RBMY1HP
ENSG00000242393
ENSG00000228257
ENSG00000184991	TTTY13
ENSG00000271123	ELOCP5
ENSG00000226042	CDY10P
ENSG00000237023	USP9YP3
ENSG00000229416	USP9YP8
ENSG00000230029	CDY11P
ENSG00000224169	HSFY6P
ENSG00000223407	USP9YP18
ENSG00000226873	CDY14P
ENSG00000227915	ELOCP16
ENSG00000236620	XKRYP3
ENSG00000224866	USP9YP25
ENSG00000232424	USP9YP29
ENSG00000252681	RNU1-97P
ENSG00000232910	RAB9AP1
ENSG00000232845	TRAPPC2P9
ENSG00000237302	OFD1P11Y
ENSG00000169763	PRYP3
ENSG00000277930
ENSG00000252468	RNU2-57P
ENSG00000231341	VDAC1P6
ENSG00000235001	EIF4A1P2
ENSG00000214207	KRT18P10
ENSG00000278585	SNX3P1Y
ENSG00000235175	RPL26P37
ENSG00000099715	PCDH11Y
ENSG00000225466	OFD1P10Y
ENSG00000231540	ELOCP9
ENSG00000223362	CDY15P
ENSG00000231026	XKRYP4
ENSG00000224571	USP9YP13
ENSG00000226369	USP9YP11
ENSG00000280961	TTTY3B
ENSG00000227871	USP9YP12
ENSG00000251917	RNU1-86P
ENSG00000231423	RAB9AP5
ENSG00000228465	TRAPPC2P10
ENSG00000232585	OFD1P12Y
ENSG00000234081	ELOCP10
ENSG00000172352	CDY1B
ENSG00000231375	CDY17P
ENSG00000237467	USP9YP35
ENSG00000229250	USP9YP31
ENSG00000232205	CDY18P
ENSG00000235981
ENSG00000223698	GOLGA6L11P
ENSG00000242854	DNM1P24
ENSG00000230977
ENSG00000244231	CSPG4P2Y
ENSG00000172342	CSPG4P3Y
ENSG00000284071
ENSG00000274234	RN7SL818P
ENSG00000225491	UBE2Q2P4Y
ENSG00000224827	LINC00265-2P
ENSG00000233740	CICP2
ENSG00000248792	SEPTIN14P22
ENSG00000279274
ENSG00000234399	RBMY2XP
ENSG00000227439	TTTY17B
ENSG00000224210	TRIM60P5Y
ENSG00000232003	ZNF736P12Y
ENSG00000235412	TTTY4B
ENSG00000183795	BPY2B
ENSG00000240566
ENSG00000236379	ZNF736P4Y
ENSG00000274899
ENSG00000223641	TTTY17C
ENSG00000227633	RBMY2YP
ENSG00000279115
ENSG00000233652	CICP1
ENSG00000233944	LINC00265-3P
ENSG00000223636	UBE2Q2P5Y
ENSG00000172297	GOLGA2P3Y
ENSG00000278242	RN7SL725P
ENSG00000284380
ENSG00000172294	CSPG4P4Y
ENSG00000240450	CSPG4P1Y
ENSG00000239304	DNM1P48
ENSG00000233619
ENSG00000197092	GOLGA6L16P
ENSG00000235583
ENSG00000237823	CDY19P
ENSG00000229709	USP9YP36
ENSG00000232064	USP9YP33
ENSG00000225609	CDY20P
ENSG00000270535	ELOCP34
ENSG00000225287	OFD1P13Y
ENSG00000225256	TRAPPC2P5
ENSG00000223856	RAB9AP2
ENSG00000235004	USP9YP30
ENSG00000252426	RNU1-107P
ENSG00000231141	TTTY3
ENSG00000232614	USP9YP9
ENSG00000225326	USP9YP19
ENSG00000223406	XKRYP5
ENSG00000215506	TPTE2P4
ENSG00000224240	CYCSP49
ENSG00000227629	SLC25A15P1
ENSG00000237917	PARP4P1
ENSG00000231514	CCNQP2
ENSG00000172288	CDY1
ENSG00000226941	RBMY1J
ENSG00000238074	TSPY9
ENSG00000289826
ENSG00000242875	RBMY1B
ENSG00000234414	RBMY1A1
ENSG00000234795	RFTN1P1
ENSG00000290323
ENSG00000225516	FAM197Y5
ENSG00000290330	FAM197Y5
ENSG00000234803	FAM197Y2
ENSG00000290332
ENSG00000243040	RBMY2FP
ENSG00000290336
ENSG00000173357
ENSG00000290342
ENSG00000236718	RBMY2QP
ENSG00000290344
ENSG00000224657	RBMY2BP
ENSG00000290348
ENSG00000285111
ENSG00000250204	TTTY23B
ENSG00000290369	TTTY23B
ENSG00000274196	FAM197Y4
ENSG00000290373	FAM197Y4
ENSG00000225685	TSPY5P
ENSG00000290378
ENSG00000284831	BRD7P1
ENSG00000285274
ENSG00000180910	TTTY11
ENSG00000284911	RN7SKP205
ENSG00000290381	TTTY11
ENSG00000284904
ENSG00000285965
ENSG00000285289	LINC00596
ENSG00000224060	ARSLP1
ENSG00000285282	DHRS4-AS1
ENSG00000290435
ENSG00000234830	FAM197Y9
ENSG00000290448	FAM197Y9
ENSG00000230066	FAM197Y3
ENSG00000290607	FAM197Y3
ENSG00000286673
ENSG00000242153	OFD1P6Y
ENSG00000290630
ENSG00000290716	TTTY9A
ENSG00000285036	DHRS4L1
ENSG00000284765	CARMIL3
ENSG00000250868	XKRY
ENSG00000290724	XKRY
ENSG00000244646	XKRYP7
ENSG00000282909
ENSG00000288686
ENSG00000290840	XGY2
ENSG00000285221	CPNE6
ENSG00000227289	HSFY3P
ENSG00000290841
ENSG00000235462	TAB3P1
ENSG00000290852
ENSG00000241859	ANOS2P
ENSG00000290853
ENSG00000223637	RBMY2EP
ENSG00000290954
ENSG00000285493	NRL
ENSG00000239533	GOLGA2P2Y
ENSG00000291016	GOLGA2P2Y
ENSG00000215580	BCORP1
ENSG00000291031
ENSG00000285241	PCK2
ENSG00000278212
ENSG00000291032
ENSG00000131002	TXLNGY
ENSG00000284796	DCAF11
ENSG00000291033
ENSG00000284818
ENSG00000285321	FITM1
ENSG00000284916	PSME1
ENSG00000206159	GYG2P1
ENSG00000291034
ENSG00000285377	EMC9
ENSG00000285298
ENSG00000284889	PSME2
ENSG00000232235	CDY3P
ENSG00000224408	USP9YP22
ENSG00000238154	USP9YP4
ENSG00000232924	ELOCP4
ENSG00000197038	RBMY1A3P
ENSG00000275310
ENSG00000232808	TTTY20
ENSG00000233803	TSPY4
ENSG00000285146	MIR7703
ENSG00000285152	RNF31
ENSG00000228383	FAM197Y7
ENSG00000286120
ENSG00000188656	TSPY7P
ENSG00000237802	FAM197Y6
ENSG00000286173
ENSG00000229549	TSPY8
ENSG00000284845
ENSG00000285306	RNA5SP383
ENSG00000285048	IRF9
ENSG00000228927	TSPY3
ENSG00000285007	REC8
ENSG00000215540	RBMY2CP
ENSG00000293249
ENSG00000285248	IPO4
ENSG00000215507	RBMY2DP
ENSG00000293280
ENSG00000239893	ZNF736P9Y
ENSG00000293305
ENSG00000225560	FAM197Y8
ENSG00000293362	FAM197Y8
ENSG00000099725	PRKY
ENSG00000293442
ENSG00000228786	SEPTIN14P23
ENSG00000285125
ENSG00000290725	XKRYP7
ENSG00000290726	FAM41AY2
ENSG00000287341
ENSG00000285465	TM9SF1
ENSG00000292327	PPP2R3B
ENSG00000292328	RPL14P5
ENSG00000292329
ENSG00000285502
ENSG00000292330
ENSG00000284802
ENSG00000292331	ASMTL-AS1
ENSG00000285309
ENSG00000285140	TSSK4
ENSG00000292332	IL3RA
ENSG00000285302	CHMP4A
ENSG00000292333	P2RY8
ENSG00000292334	SLC25A6
ENSG00000292335
ENSG00000285296
ENSG00000292336	ASMT
ENSG00000285200	MDP1
ENSG00000292337	DHRSX-IT1
ENSG00000292338	DHRSX
ENSG00000285425	NEDD8-MDP1
ENSG00000285246	NEDD8
ENSG00000292339	ASMTL
ENSG00000292340	LINC02968
ENSG00000292341	LINC00106
ENSG00000284752	GMPR2
ENSG00000292342	LINC00685
ENSG00000292343	AKAP17A
ENSG00000292344	PLCXD1
ENSG00000292345	ZBED1
ENSG00000292346	MIR6089
ENSG00000292347	LINC00102
ENSG00000292348	CD99
ENSG00000284915	TINF2
ENSG00000285348	TGM1
ENSG00000292349
ENSG00000292350
ENSG00000292351
ENSG00000292352	FABP5P13
ENSG00000292353	KRT18P53
ENSG00000292354	SHOX
ENSG00000292355	MIR3690
ENSG00000292356	RNA5SP498
ENSG00000285193	RABGGTA
ENSG00000292357	CSF2RA
ENSG00000287436
ENSG00000286762
ENSG00000284868	DHRS1
ENSG00000292358	GTPBP6
ENSG00000292359
ENSG00000292360
ENSG00000285326	NOP9
ENSG00000292361	CD99P1
ENSG00000292362	CD99P1
ENSG00000285199	CIDEB
ENSG00000285203	LTB4R2
ENSG00000292363	CRLF2
ENSG00000285456	LTB4R
ENSG00000292364	AMD1P2
ENSG00000292365	DPH3P2
ENSG00000292366	VAMP7
ENSG00000284814	ADCY4
ENSG00000292367	ELOCP24
ENSG00000292368	TRPC6P1
ENSG00000292369
ENSG00000292370	WASIR1
ENSG00000292371	DDX11L16
ENSG00000292372	WASH6P
ENSG00000285511
ENSG00000292373	IL9R
ENSG00000285379	RIPK3
ENSG00000285386
ENSG00000285485	NFATC4
ENSG00000284807	DHRS4
ENSG00000292270
ENSG00000284898
ENSG00000280774	LEUTX
ENSG00000281677
ENSG00000281320	DYRK1B
ENSG00000281403	MIR6719
ENSG00000280548	FBL
ENSG00000280932	PRR13P5
ENSG00000281221	PSMC4
ENSG00000281526	ZNF546
ENSG00000281233
ENSG00000281601	ZNF780B
ENSG00000281009
ENSG00000280568	ZNF780A
ENSG00000280797
ENSG00000281123	FCGBP
ENSG00000285435	H3-4
ENSG00000284795	RPL23AP15
ENSG00000284841	H2AC25
ENSG00000285449	H2BC26
ENSG00000284998	MIR4666A
ENSG00000285234	H2BC27P
ENSG00000285050
ENSG00000285426	RNF187
ENSG00000285166	RNA5S1
ENSG00000285285	RNA5S2
ENSG00000285168	RNA5S3
ENSG00000284853	RNA5S16
ENSG00000285158	RNA5S17
ENSG00000284877	RNA5SP18
ENSG00000285311	DUSP5P1
ENSG00000285183
ENSG00000285319	FTH1P2
ENSG00000284984	RHOU
ENSG00000285153	BTNL10P
ENSG00000293409
ENSG00000280584	OBP2B
ENSG00000280820	LCN1P1
ENSG00000280632
ENSG00000281430	LCN1P2
ENSG00000281309	SURF6
ENSG00000281393
ENSG00000281022	MED22
ENSG00000281699	RPL21P81
ENSG00000280858	RPL7A
ENSG00000280889	SNORD24
ENSG00000281243	SNORD36B
ENSG00000281907	SNORD36A
ENSG00000283984
ENSG00000281541	SNORD36C
ENSG00000280627	SURF1
ENSG00000281024	SURF2
ENSG00000280951	SURF4
ENSG00000281245	STKLD1
ENSG00000280706	REXO4
ENSG00000281244	ADAMTS13
ENSG00000283272
ENSG00000283276
ENSG00000280479	CACFD1
ENSG00000281165	SLC2A6
ENSG00000281879	ABO
ENSG00000285481	RNU6-1004P
ENSG00000285063	FRG2
ENSG00000283153	FRG1
ENSG00000283508	MLLT10P2
ENSG00000283127
ENSG00000283593	TUBB7P
ENSG00000283700	RNA5SP174
ENSG00000283581	RNA5SP175
ENSG00000283181	DUX4L9
ENSG00000283449	RARRES2P4
ENSG00000284383
ENSG00000284496
ENSG00000284262
ENSG00000283767
ENSG00000284210
ENSG00000283884
ENSG00000283955
ENSG00000284025
ENSG00000283878
ENSG00000284181
ENSG00000283820
ENSG00000283660	RPL23AP84
ENSG00000292263
ENSG00000283363	DUX4L8
ENSG00000283949	DUX4
ENSG00000291475
ENSG00000291476	RPSAP28
ENSG00000291477	ALMS1-IT1
ENSG00000291478
ENSG00000291479	NAT8
ENSG00000291480	TPRKB
ENSG00000291481
ENSG00000291482
ENSG00000291483	DUSP11
ENSG00000291463	LINC01300
ENSG00000291464
ENSG00000291484	C2orf78
ENSG00000291465	GPR20
ENSG00000291472
ENSG00000291485	NAT8B
ENSG00000291466	ASTILCS
ENSG00000291486	ALMS1P1
ENSG00000291487	ALMS1P1
ENSG00000291470	PTP4A3
ENSG00000291467
ENSG00000291468
ENSG00000291469	HNRNPA1P38
ENSG00000291471
ENSG00000291474	C8orf90
ENSG00000291473	MROH5
ENSG00000281316	DPPA2P2
ENSG00000281877	RPS6KA1
ENSG00000280948	MIR1976
ENSG00000281092	RN7SL679P
ENSG00000280876
ENSG00000281679	RNU7-29P
ENSG00000280806
ENSG00000280926
ENSG00000281805
ENSG00000283781	TNK1
ENSG00000284009	PLSCR3
ENSG00000284483	TMEM256-PLSCR3
ENSG00000283771	TMEM256
ENSG00000283859	NLGN2
ENSG00000283843
ENSG00000284598	SPEM1
ENSG00000283714	SPEM2
ENSG00000284090	SPEM3
ENSG00000286184
ENSG00000284228	TMEM102
ENSG00000283895
ENSG00000283903	FGF11
ENSG00000284222
ENSG00000284115
ENSG00000283946	CHRNB1
ENSG00000283868	ZBTB4
ENSG00000284515	SLC35G6
ENSG00000284832	POLR2A
ENSG00000281211	CTBP2P1
ENSG00000284750
ENSG00000285415
ENSG00000285209	RPL21P63
ENSG00000284885	GCNT2P1
ENSG00000285893
ENSG00000285312	C6orf52
ENSG00000284941
ENSG00000285226	PAK1IP1
ENSG00000284936	TMEM14C
ENSG00000285222	GCNT2
ENSG00000280781	EI24P3
ENSG00000281707
ENSG00000281894	ZKSCAN7
ENSG00000281456	ZKSCAN7-AS1
ENSG00000280661	ZNF660
ENSG00000280795	MPRIPP1
ENSG00000281709	ZNF197
ENSG00000280907	ZNF197-AS1
ENSG00000281306	ZNF35
ENSG00000281102
ENSG00000280872	SOCS5P3
ENSG00000281448	ZNF502
ENSG00000281661	ZNF501
ENSG00000281665	KIAA1143
ENSG00000280610	KIF15
ENSG00000284275	MIR564
ENSG00000280516	TMEM42
ENSG00000281886	TGM4
ENSG00000280701
ENSG00000281626	ZNF852
ENSG00000285500
ENSG00000285429
ENSG00000285143	TRIM51FP
ENSG00000285164	GRM5P1
ENSG00000293525	GRM5P1
ENSG00000286057
ENSG00000286146
ENSG00000278678	CYCSP41
ENSG00000279647
ENSG00000280372
ENSG00000179381	OR4K11P
ENSG00000278931
ENSG00000286148
ENSG00000280436
ENSG00000279720	SOWAHCP2
ENSG00000283163
ENSG00000279477
ENSG00000279303
ENSG00000274333
ENSG00000280614
ENSG00000280018
ENSG00000280330	CTBP2P10
ENSG00000240770	C21orf91-OT1
ENSG00000234159	RBPMSLP
ENSG00000229336	SREK1IP1P1
ENSG00000279062	CDRT15P8
ENSG00000224141	MIR548XHG
ENSG00000233676	FDPSP6
ENSG00000226580	RPL39P40
ENSG00000235965
ENSG00000227075
ENSG00000225735	NEK4P1
ENSG00000232193
ENSG00000288094
ENSG00000226771
ENSG00000198618	PPIAP22
ENSG00000226818	SLC6A6P1
ENSG00000279177	CTBP2P9
ENSG00000286033
ENSG00000234340
ENSG00000231755	CHODL-AS1
ENSG00000228592
ENSG00000237569	TUBAP1
ENSG00000286155
ENSG00000279064
ENSG00000154646	TMPRSS15
ENSG00000275592	VN1R7P
ENSG00000219368	ZNF299P
ENSG00000288578
ENSG00000277991
ENSG00000284058	RNA5SP266
ENSG00000283068	IBTK
ENSG00000225906
ENSG00000228184	SNX19P1
ENSG00000244278
ENSG00000287801
ENSG00000276077
ENSG00000282867	RNU6-130P
ENSG00000282877
ENSG00000287304
ENSG00000283085	TPBG
ENSG00000273872	SLC25A15P4
ENSG00000279851
ENSG00000215326	GPX1P2
ENSG00000223870
ENSG00000279895
ENSG00000279501
ENSG00000154639	CXADR
ENSG00000231238	LINC00349
ENSG00000102699	PARP4
ENSG00000291488	ITGA9
ENSG00000291489	RPL21P135
ENSG00000291491	NDUFAF4P3
ENSG00000291493	RNU7-73P
ENSG00000291494
ENSG00000291495
ENSG00000291496	ITGA9-AS1
ENSG00000284068	KPNA7
ENSG00000277282	IGHV1OR21-1
ENSG00000287612
ENSG00000215005	HSPD1P7
ENSG00000226043
ENSG00000233215	LINC01687
ENSG00000231058	MSANTD2P1
ENSG00000279186
ENSG00000215353	C1QBPP1
ENSG00000227716
ENSG00000237444
ENSG00000217026	RPL10P1
ENSG00000238265	LINC00317
ENSG00000229306
ENSG00000278181
ENSG00000226204
ENSG00000229289
ENSG00000286222
ENSG00000226935	LINC00161
ENSG00000232079	LINC01697
ENSG00000224832	LINC01689
ENSG00000279156
ENSG00000278106
ENSG00000228708
ENSG00000231136
ENSG00000230641	USP12-DT
ENSG00000230233
ENSG00000027001	MIPEP
ENSG00000234439	KRT18P2
ENSG00000226996
ENSG00000286012
ENSG00000231620
ENSG00000142207	URB1
ENSG00000233545	CYCSP33
ENSG00000285840
ENSG00000269099	LSP1P1
ENSG00000288103
ENSG00000215604	ZNF962P
ENSG00000283579
ENSG00000224329	LINC00297
ENSG00000102781	KATNAL1
ENSG00000286032
ENSG00000232263	KRTAP25-1
ENSG00000279213	SNX18P10
ENSG00000286091
ENSG00000279990	RPSAP68
ENSG00000154721	JAM2
ENSG00000281226	LINC02783
ENSG00000283081
ENSG00000281459	PADI1
ENSG00000280549	PADI3
ENSG00000238185
ENSG00000224511	LINC00365
ENSG00000281810	MIR3972
ENSG00000280908	PADI4
ENSG00000278496
ENSG00000271429	RPL17P51
ENSG00000228036	HSPD1P9
ENSG00000280208	GGT4P
ENSG00000280949	PADI6
ENSG00000281391	RCC2-AS1
ENSG00000291497	RPL30P4
ENSG00000291498	CNOT10-AS1
ENSG00000281540	RCC2
ENSG00000240868	C1QTNF9-AS1
ENSG00000291499	SUGT1P2
ENSG00000291500	RPL23AP43
ENSG00000291501	TRIM71
ENSG00000236444	UBE2L5
ENSG00000291502	CNOT10
ENSG00000132952	USPL1
ENSG00000286902
ENSG00000234730
ENSG00000223822	EEF1A1P1
ENSG00000233480	LINC01683
ENSG00000232117	LINC00384
ENSG00000230972
ENSG00000232102	MTCO3P2
ENSG00000236332
ENSG00000189403	HMGB1
ENSG00000260583
ENSG00000224018
ENSG00000273115
ENSG00000231986
ENSG00000225267	RPL8P2
ENSG00000231236
ENSG00000233236	LINC02573
ENSG00000280082
ENSG00000226983	LINC01692
ENSG00000232855
ENSG00000156282	CLDN17
ENSG00000166265	CYYR1
ENSG00000232260	BTF3L4P1
ENSG00000223563
ENSG00000243927	MRPS6
ENSG00000288542
ENSG00000224405	LINC00572
ENSG00000274351
ENSG00000273167
ENSG00000232512
ENSG00000222042
ENSG00000235097	LINC00330
ENSG00000215369	RPL37P3
ENSG00000215317	THUMPD1P1
ENSG00000259981
ENSG00000218198	RPS20P32
ENSG00000215533	LINC00189
ENSG00000233259	FABP3P2
ENSG00000275294	LINC02340
ENSG00000215351	PPIAP1
ENSG00000279381
ENSG00000179141	MTUS2-AS1
ENSG00000235514	LLPHP2
ENSG00000234052	LINC01673
ENSG00000102753	KPNA3
ENSG00000188694	KRTAP24-1
ENSG00000281181
ENSG00000198743	SLC5A3
ENSG00000219592	NCSTNP1
ENSG00000280243	MTCO1P1
ENSG00000159259	CHAF1B
ENSG00000288248	ST13P5
ENSG00000288411	SAA1
ENSG00000288479	RNA5SP334
ENSG00000288445	HPS5
ENSG00000288114	GTF2H1
ENSG00000288358	MIR3159
ENSG00000288264
ENSG00000288299	LDHA
ENSG00000288485	ELP5
ENSG00000288292	CLDN7
ENSG00000288379
ENSG00000288215
ENSG00000288174	SLC2A4
ENSG00000288371
ENSG00000288504	YBX2
ENSG00000236532	LINC01695
ENSG00000288145	EIF5A
ENSG00000279167
ENSG00000233997	LINC01425
ENSG00000278996
ENSG00000276958
ENSG00000278477
ENSG00000230403	LINC01066
ENSG00000233206	RPS3AP1
ENSG00000288325	GPS2
ENSG00000165475	CRYL1
ENSG00000156304	SCAF4
ENSG00000288456
ENSG00000288301	NEURL4
ENSG00000288279
ENSG00000288169	ACAP1
ENSG00000288399	KCTD11
ENSG00000288409
ENSG00000288511	TMEM95
ENSG00000288378	H2AZP4
ENSG00000288343
ENSG00000288233	MIR548K
ENSG00000288267
ENSG00000288163
ENSG00000288420
ENSG00000288166	CTTN-DT
ENSG00000288401	CTTN
ENSG00000288198	PPFIA1
ENSG00000281917	SLC16A1
ENSG00000280751	AKR7A2P1
ENSG00000284271
ENSG00000237879	LINC00398
ENSG00000260388	LINC00562
ENSG00000277020
ENSG00000223782	RPS21P8
ENSG00000213411	RBM22P2
ENSG00000230710	LINC00332
ENSG00000275202
ENSG00000102547	CAB39L
ENSG00000291503
ENSG00000291504
ENSG00000291505	CCDC40
ENSG00000291506	MIR1268B
ENSG00000291507	GAA
ENSG00000291508	EIF4A3
ENSG00000284900	KBTBD4
ENSG00000285092	RNU5E-10P
ENSG00000285139
ENSG00000291509
ENSG00000291510
ENSG00000284938	FAM180B
ENSG00000291511
ENSG00000284838	C1QTNF4
ENSG00000291512
ENSG00000285501	AGBL2
ENSG00000285182	FNBP4
ENSG00000285489
ENSG00000285503
ENSG00000285046	RNA5SP340
ENSG00000285031
ENSG00000284852	YPEL5P2
ENSG00000285121	MTCH2
ENSG00000252303	RNU6-280P
ENSG00000281771
ENSG00000283114	NDUFB11P1
ENSG00000283062	PGAM1P9
ENSG00000286779
ENSG00000229473	RGS17P1
ENSG00000270809	CHCHD2P11
ENSG00000274317	LINC02334
ENSG00000232786	TIMM9P3
ENSG00000279124	IGSF3P1
ENSG00000291515	LINC01822
ENSG00000225179	LINC00457
ENSG00000223724	RAD17P2
ENSG00000215049	PRDX2P1
ENSG00000232643	LINC00385
ENSG00000120675	DNAJC15
ENSG00000234772	LINC00412
ENSG00000132975	GPR12
ENSG00000224524	CYCSP42
ENSG00000233300	EIF4A1P1
ENSG00000243008
ENSG00000227342	LINC00307
ENSG00000229025
ENSG00000236758	MTUS2-AS2
ENSG00000154654	NCAM2
ENSG00000271850	LINC02343
ENSG00000279025
ENSG00000274316	ZNF646P1
ENSG00000287460
ENSG00000271190	RPP40P2
ENSG00000231910	GAMTP2
ENSG00000288332	PIMREGP3
ENSG00000288443
ENSG00000288421	RPL22P14
ENSG00000288402
ENSG00000132970	WASF3
ENSG00000288435	GJA10
ENSG00000288500
ENSG00000288475	CASP8AP2
ENSG00000226956
ENSG00000237527
ENSG00000237731	RNGTTP1
ENSG00000281383
ENSG00000218549	OR4K12P
ENSG00000230198	RPL37P4
ENSG00000273492	APP-DT
ENSG00000279690
ENSG00000235564
ENSG00000229962
ENSG00000227721	RPSAP64
ENSG00000224421	ATP5MFP1
ENSG00000229437	LINC00366
ENSG00000234107	TPT1P1
ENSG00000224598	RPS5P2
ENSG00000231231	LINC01423
ENSG00000232986
ENSG00000232560	LINC01549
ENSG00000277047
ENSG00000227330
ENSG00000279211
ENSG00000156284	CLDN8
ENSG00000287109
ENSG00000227090
ENSG00000222018	C21orf140
ENSG00000224247
ENSG00000237609	LINC02943
ENSG00000279534
ENSG00000272958
ENSG00000272657
ENSG00000279648
ENSG00000225298	LINC00113
ENSG00000223741	PSMD4P1
ENSG00000237138	HUNK-AS1
ENSG00000214955
ENSG00000279967
ENSG00000286103
ENSG00000237735
ENSG00000142149	HUNK
ENSG00000275945	EIF3FP1
ENSG00000154642	C21orf91
ENSG00000291520	NXNL2
ENSG00000291519
ENSG00000133110	POSTN
ENSG00000291517
ENSG00000291518	MIR4289
ENSG00000292255
ENSG00000292257
ENSG00000230479	LNCTSI
ENSG00000184856	LINC00308
ENSG00000279718	SNX18P12
ENSG00000159256	MORC3
ENSG00000284833
ENSG00000285086	WDR82P1
ENSG00000159086	PAXBP1
ENSG00000281256
ENSG00000281813	KAT6B
ENSG00000281770
ENSG00000281086
ENSG00000281660	DUSP29
ENSG00000285951
ENSG00000271486	NIPA2P3
ENSG00000205929	C21orf62
ENSG00000280441
ENSG00000279784
ENSG00000234083
ENSG00000228861	RPL23AP12
ENSG00000286149
ENSG00000230323	LINC00159
ENSG00000230379
ENSG00000291521
ENSG00000205726	ITSN1
ENSG00000234590	GNG5P5
ENSG00000102531	FNDC3A
ENSG00000158270	COLEC12
ENSG00000264964	TWSG1-DT
ENSG00000265514	LINC01892
ENSG00000266441	ARHGAP28-AS1
ENSG00000287065
ENSG00000265316
ENSG00000267425	LINC01928
ENSG00000265188
ENSG00000263505	SLC25A3P3
ENSG00000265257
ENSG00000266767
ENSG00000279885
ENSG00000264575	LINC00526
ENSG00000264775	PPIAP14
ENSG00000261627
ENSG00000266065
ENSG00000141401	IMPA2
ENSG00000288508	ISLR
ENSG00000288257	STRA6
ENSG00000286709
ENSG00000234213	FHP1
ENSG00000274549
ENSG00000279499
ENSG00000225350	FREM2-AS1
ENSG00000183722	LHFPL6
ENSG00000231894	WDR95P
ENSG00000232647	POLR3KP1
ENSG00000279325
ENSG00000274090
ENSG00000288407	CCDC33
ENSG00000234421	SLC25A5P4
ENSG00000225249	LINC00378
ENSG00000277040
ENSG00000288132
ENSG00000288365
ENSG00000227213	SPATA13-AS1
ENSG00000288125
ENSG00000232162	USP12-AS1
ENSG00000271901
ENSG00000288362	CYP11A1
ENSG00000266153
ENSG00000234701	PRDX3P3
ENSG00000271140	PRR20FP
ENSG00000272461
ENSG00000214263	RPSAP53
ENSG00000285935
ENSG00000266613	COP1P1
ENSG00000223717	DNAJA1P1
ENSG00000237092	LINC01065
ENSG00000264876
ENSG00000288150
ENSG00000288179
ENSG00000288178	LINC02255
ENSG00000288455	SEMA7A
ENSG00000264880
ENSG00000291534	LTN1
ENSG00000227528	DIAPH3-AS1
ENSG00000168461	RAB31
ENSG00000288497	MIR6881
ENSG00000288212
ENSG00000234765	ELL2P3
ENSG00000271287	BCRP9
ENSG00000288408	UBL7
ENSG00000023516	AKAP11
ENSG00000291528	RPL23P2
ENSG00000291523	RWDD2B
ENSG00000288390	UBL7-DT
ENSG00000291531
ENSG00000291527	USP16
ENSG00000204899	MZT1
ENSG00000288276
ENSG00000288341
ENSG00000288314	PPIAP46
ENSG00000293364
ENSG00000288227
ENSG00000293365
ENSG00000287376
ENSG00000291533	CCT8
ENSG00000276841
ENSG00000232954	LINC00374
ENSG00000120685	PROSER1
ENSG00000291526
ENSG00000291522
ENSG00000291525	MAP3K7CL
ENSG00000265939	UBE2CP2
ENSG00000291532	RPL12P9
ENSG00000291537
ENSG00000291536
ENSG00000291524
ENSG00000291529	GAPDHP14
ENSG00000132204	LINC00470
ENSG00000236433	RPL37P21
ENSG00000286537
ENSG00000235957	COX7CP1
ENSG00000165837	ERICH6B
ENSG00000275226	LINC00547
ENSG00000136149	RPL13AP25
ENSG00000287722
ENSG00000266102
ENSG00000264000
ENSG00000229708	MARK2P12
ENSG00000280431
ENSG00000279439
ENSG00000266127	ZNF415P1
ENSG00000265477
ENSG00000083535	PIBF1
ENSG00000264924
ENSG00000266105
ENSG00000266251	COX6CP3
ENSG00000265413
ENSG00000286465
ENSG00000273284
ENSG00000266955
ENSG00000273119
ENSG00000267039
ENSG00000260913	LINC01254
ENSG00000266450
ENSG00000176105	YES1
ENSG00000282825	CTIF
ENSG00000283080
ENSG00000282900	MIR4743
ENSG00000282959
ENSG00000283002
ENSG00000282923
ENSG00000285575
ENSG00000239490	RPS4XP18
ENSG00000266850
ENSG00000267651
ENSG00000291543
ENSG00000266809	PPIAP57
ENSG00000291544	APOB
ENSG00000236972	FABP5P1
ENSG00000264587
ENSG00000287723
ENSG00000136122	BORA
ENSG00000263627	PPP4R1-AS1
ENSG00000215368	BOD1P2
ENSG00000264434
ENSG00000291545
ENSG00000291546
ENSG00000266805
ENSG00000291547	TDRD15
ENSG00000266602
ENSG00000266237
ENSG00000286627
ENSG00000197705	KLHL14
ENSG00000278052
ENSG00000267337	LINC01478
ENSG00000224853	LINC00393
ENSG00000150361	KLHL1
ENSG00000266988
ENSG00000263862	LINC01543
ENSG00000264596
ENSG00000277534
ENSG00000265631	BNIP3P3
ENSG00000287834
ENSG00000265750
ENSG00000266891
ENSG00000273348
ENSG00000122034	GTF3A
ENSG00000265273	PGDP1
ENSG00000264365
ENSG00000260372	AQP4-AS1
ENSG00000287803
ENSG00000280792
ENSG00000281384
ENSG00000178127	NDUFV2
ENSG00000281029
ENSG00000283318
ENSG00000281705	CENATAC-DT
ENSG00000232489	MFAP1P1
ENSG00000236354	LINC00437
ENSG00000280975	CENATAC
ENSG00000227510	LINC01442
ENSG00000234145	NAP1L4P3
ENSG00000279511
ENSG00000228611	HNF4GP1
ENSG00000229824	RPL12P34
ENSG00000281913	RPL23AP64
ENSG00000233840	PCDH9-AS4
ENSG00000280582
ENSG00000281697
ENSG00000285588
ENSG00000280831	RPS25
ENSG00000214281	HMGN2P39
ENSG00000230040	LINC00364
ENSG00000225221	PLA2G12AP2
ENSG00000232380	ZDHHC20P4
ENSG00000281778	LINC00550
ENSG00000280495	TRAPPC4
ENSG00000228842	PCDH9-AS2
ENSG00000120690	ELF1
ENSG00000284577
ENSG00000281860	HYOU1-AS1
ENSG00000280682	HYOU1
ENSG00000281163
ENSG00000280967	VPS11-DT
ENSG00000280616	VPS11
ENSG00000281500	SLC37A4
ENSG00000154889	MPPE1
ENSG00000136155	SCEL
ENSG00000282739	SLC25A26
ENSG00000282510	RNU6-787P
ENSG00000282585	RN7SL482P
ENSG00000291539	SEL1L2
ENSG00000228869	COX4I1P2
ENSG00000273919
ENSG00000278722
ENSG00000230256	FGFR1OP2P1
ENSG00000227969	NPM1P22
ENSG00000236277	NIPA2P5
ENSG00000226683	PWWP2AP1
ENSG00000291540	RNU6-278P
ENSG00000291542	RPS3P1
ENSG00000225352	RPL31P53
ENSG00000227952	RPL18AP17
ENSG00000279924
ENSG00000288015
ENSG00000228319	SPATA2P1
ENSG00000215357	HSPD1P8
ENSG00000287876
ENSG00000237109	RPL21P111
ENSG00000226554	MTCL1P1
ENSG00000150893	FREM2
ENSG00000225427	LINC00331
ENSG00000214249	CTAGE11P
ENSG00000204918	PRR20B
ENSG00000229910	HNRNPA1P18
ENSG00000136111	TBC1D4
ENSG00000265752	LINC02958
ENSG00000101489	CELF4
ENSG00000227254	VDAC1P12
ENSG00000276208
ENSG00000232701	RPL21P108
ENSG00000230405	RPS3AP52
ENSG00000214335	CTAGE16P
ENSG00000228074	UBBP5
ENSG00000233349	LINC00333
ENSG00000227151	PRR20D
ENSG00000287880
ENSG00000270400
ENSG00000136158	SPRY2
ENSG00000234278	PRR20E
ENSG00000224117	PTPN2P2
ENSG00000120686	UFM1
ENSG00000281614	INPP5D
ENSG00000280669	RN7SL32P
ENSG00000281089	ATG16L1
ENSG00000280652	SCARNA5
ENSG00000226537	OR7E33P
ENSG00000281388	SCARNA6
ENSG00000228597	MTND4P1
ENSG00000230009	MTCO2P3
ENSG00000281857	SAG
ENSG00000279754
ENSG00000231667	OR7E111P
ENSG00000285742
ENSG00000102554	KLF5
ENSG00000280928
ENSG00000281623
ENSG00000227354	RBM26-AS1
ENSG00000271776
ENSG00000229865	RPL31P54
ENSG00000174015	CBY2
ENSG00000224188	UBE2D3P4
ENSG00000237001	WASF3-AS1
ENSG00000281167
ENSG00000229246	LINC00377
ENSG00000226670	BCAS2P3
ENSG00000225801	RABEPKP1
ENSG00000225263	PCDH9-AS3
ENSG00000134882	UBAC2
ENSG00000133119	RFC3
ENSG00000284345
ENSG00000284109	CDYLP1
ENSG00000284017	PLCL2
ENSG00000283960	MIR3714
ENSG00000284477	PLCL2-AS1
ENSG00000280380
ENSG00000266283
ENSG00000287563
ENSG00000231824	AKAIN1
ENSG00000132874	SLC14A2
ENSG00000235550	ANKRD26P2
ENSG00000152192	POU4F1
ENSG00000287247
ENSG00000232041	PSMD10P3
ENSG00000182957	SPATA13
ENSG00000263551
ENSG00000279543
ENSG00000017797	RALBP1
ENSG00000288454
ENSG00000288400	EP400P1
ENSG00000288447
ENSG00000288503	DDX51
ENSG00000288146	NOC4L
ENSG00000288256
ENSG00000288291	LINC02361
ENSG00000288151
ENSG00000288298
ENSG00000288209	GALNT9-AS1
ENSG00000288510
ENSG00000288327
ENSG00000288384
ENSG00000288458
ENSG00000288376
ENSG00000288450
ENSG00000288514
ENSG00000288333
ENSG00000288120
ENSG00000288490	GALNT9
ENSG00000263970
ENSG00000265091
ENSG00000287604
ENSG00000141380	SS18
ENSG00000159261	CLDN14
ENSG00000286267
ENSG00000229925
ENSG00000286178
ENSG00000277693
ENSG00000286252
ENSG00000241837	ATP5PO
ENSG00000281865	LINC00411
ENSG00000287477
ENSG00000266505
ENSG00000231665	OGFOD1P1
ENSG00000235625
ENSG00000188811	NHLRC3
ENSG00000232692
ENSG00000226298	RAD23BP3
ENSG00000232886
ENSG00000232837	LINC01700
ENSG00000227054	FDX1P2
ENSG00000154645	CHODL
ENSG00000277448	LINC02338
ENSG00000102837	OLFM4
ENSG00000214051	ARF4P3
ENSG00000228473	LIN28AP2
ENSG00000230584	CCT5P2
ENSG00000244615	PSPC1P2
ENSG00000204919	PRR20A
ENSG00000223880	LINC01078
ENSG00000065150	IPO5
ENSG00000279669
ENSG00000288555
ENSG00000285194
ENSG00000285145	TCERG1P2
ENSG00000285099
ENSG00000227456	LINC00310
ENSG00000285395	XYLT1
ENSG00000284910
ENSG00000284843
ENSG00000285003
ENSG00000285009
ENSG00000286814
ENSG00000285170
ENSG00000285903
ENSG00000226012
ENSG00000228235
ENSG00000279414	CDRT15P9
ENSG00000178457	LINC00314
ENSG00000273840
ENSG00000280651	LINC02985
ENSG00000160307	S100B
ENSG00000281178	MLXIP
ENSG00000279579	LINC01666
ENSG00000156273	BACH1
ENSG00000225555
ENSG00000197934	CYYR1-AS1
ENSG00000276556
ENSG00000279208
ENSG00000231123	SPATA20P1
ENSG00000224413
ENSG00000244676
ENSG00000226115
ENSG00000278884
ENSG00000229986
ENSG00000287082
ENSG00000233818	CLDN14-AS1
ENSG00000286054
ENSG00000233767	PSMA6P3
ENSG00000277067
ENSG00000223662	SAMSN1-AS1
ENSG00000223806	LINC00114
ENSG00000277907
ENSG00000269365
ENSG00000265069
ENSG00000157557	ETS2
ENSG00000266965
ENSG00000267156	TPMTP1
ENSG00000215457	RPS8P3
ENSG00000264151
ENSG00000278983
ENSG00000291560	PCP4
ENSG00000264745	TTC39C-AS1
ENSG00000267652	NPM1P1
ENSG00000279479
ENSG00000291561	DSCAM
ENSG00000264080
ENSG00000266149
ENSG00000267627
ENSG00000291562	MIR4760
ENSG00000291563	DSCAM-AS1
ENSG00000101745	ANKRD12
ENSG00000291564
ENSG00000291565	DSCAM-IT1
ENSG00000291548
ENSG00000291566
ENSG00000291550
ENSG00000291567	YRDCP3
ENSG00000291551
ENSG00000291552
ENSG00000291553
ENSG00000291549	RPL23AP87
ENSG00000293356
ENSG00000265994
ENSG00000264012
ENSG00000276486
ENSG00000286890
ENSG00000152242	ARK2N
ENSG00000285550
ENSG00000266573
ENSG00000225501	SNRPFP3
ENSG00000286330
ENSG00000288266
ENSG00000267564
ENSG00000230982	DSTNP1
ENSG00000212932	RPL23AP4
ENSG00000286583	ZBTB7C-AS1
ENSG00000275805
ENSG00000279332
ENSG00000157551	KCNJ15
ENSG00000154839	SKA1
ENSG00000139734	DIAPH3
ENSG00000291569
ENSG00000291570	MCPH1-DT
ENSG00000291554	RTP1
ENSG00000291555	RTP4
ENSG00000274849
ENSG00000291556
ENSG00000264911
ENSG00000291557	LINC02041
ENSG00000291558
ENSG00000267713
ENSG00000291559	MASP1
ENSG00000285595
ENSG00000263396
ENSG00000267311
ENSG00000267541	MTCO2P2
ENSG00000263829	SINHCAFP1
ENSG00000243925	RPS24P18
ENSG00000273321
ENSG00000267284
ENSG00000267647	MAP1LC3P
ENSG00000265943
ENSG00000279365
ENSG00000266818
ENSG00000273104
ENSG00000263846	CIAPIN1P
ENSG00000276738
ENSG00000264825
ENSG00000223488	MAPK6P2
ENSG00000286293
ENSG00000168122	ZNF355P
ENSG00000286605
ENSG00000141425	RPRD1A
ENSG00000205758	CRYZL1
ENSG00000152214	RIT2
ENSG00000212710	CTAGE1
ENSG00000263924
ENSG00000287673
ENSG00000265204
ENSG00000266984	POLR3GP2
ENSG00000267187
ENSG00000273141
ENSG00000134489	HRH4
ENSG00000101773	RBBP8
ENSG00000237202	BNIP3P43
ENSG00000156239	N6AMT1
ENSG00000291604
ENSG00000291605
ENSG00000291606	ADAMTSL3
ENSG00000283847	HBP1
ENSG00000291607	TUBAP4
ENSG00000291608	SH3GL3
ENSG00000291609	RNU6-401P
ENSG00000291610	RNU6-1339P
ENSG00000291611
ENSG00000291612	CSPG4P11
ENSG00000291613	RN7SL331P
ENSG00000291614	UBE2Q2P8
ENSG00000280108
ENSG00000291615
ENSG00000291616	RN7SL417P
ENSG00000291617
ENSG00000280800
ENSG00000291618	CSPG4P5
ENSG00000185390	FGF7P2
ENSG00000284406
ENSG00000291619	UBE2Q2P11
ENSG00000234034
ENSG00000291620	UBE2Q2P12
ENSG00000291621
ENSG00000175302	ANKRD30BP1
ENSG00000284369	COG5
ENSG00000291622
ENSG00000291623
ENSG00000219280	VN1R8P
ENSG00000291624
ENSG00000226930	GTF2IP2
ENSG00000249209
ENSG00000291625	ZSCAN2
ENSG00000228159	LINC01674
ENSG00000279783
ENSG00000279615
ENSG00000284045
ENSG00000283812	GPR22
ENSG00000279321
ENSG00000287470
ENSG00000284103	DUS4L
ENSG00000154736	ADAMTS5
ENSG00000291626
ENSG00000291627
ENSG00000291628	EGLN1P1
ENSG00000291629	WDR73
ENSG00000284582
ENSG00000283852	BCAP29
ENSG00000284201
ENSG00000231480	SNRPGP13
ENSG00000279094	LINC01670
ENSG00000277777
ENSG00000277739
ENSG00000264462	MIR3648-2
ENSG00000277671
ENSG00000291630
ENSG00000274060	MIR6724-2
ENSG00000274484
ENSG00000291631	NMB
ENSG00000277379	MIR6724-3
ENSG00000274868
ENSG00000275215	RNA5-8SN3
ENSG00000291633	UBE2Q2P16
ENSG00000291634
ENSG00000275692	MIR6724-4
ENSG00000278775
ENSG00000278189	RNA5-8SN1
ENSG00000276546
ENSG00000275950	MIR6724-1
ENSG00000275631
ENSG00000291635	GOLGA2P7
ENSG00000275664
ENSG00000291636	DNM1P51
ENSG00000275708	MIR3648-1
ENSG00000277437
ENSG00000291637	GOLGA6L5P
ENSG00000278233	RNA5-8SN2
ENSG00000231565	NEK2P2
ENSG00000252199
ENSG00000266299	MIR3118-1
ENSG00000291638	UBE2Q2P1
ENSG00000274046
ENSG00000264063
ENSG00000207476	RNU6-286P
ENSG00000291639	LINC00933
ENSG00000264002	RN7SL52P
ENSG00000215270	TOMM40P2
ENSG00000252462	RNU6-113P
ENSG00000291640	EFL1P1
ENSG00000200754
ENSG00000199962
ENSG00000252963	RN7SKP147
ENSG00000198445	CCT8L2
ENSG00000291641
ENSG00000212564	RNU6-1326P
ENSG00000251851	RNU6-772P
[truncated: 68,711 more rows]
