# Supplementary material for: Telomere-driven replicative crisis is driven by large-scale changes in genomic architecture
Source: Genome Res. 2026 Aug;36(8):1529–47. doi: 10.1101/gr.281373.125 (PMC13431167; doi:10.1101/gr.281373.125)
Supplement: Supplement 2 [file Supplemental_code.zip › Supplemental_code/annotations/src/annotate/ref_files/non-telomere_regions.bed]

Chr	Start	End
chr1	3000	248384000
chr2	3600	242693800
chr3	2800	201101200
chr4	3400	193572600
chr5	2400	182043800
chr6	3000	172123600
chr7	3600	160565200
chr8	2400	146257200
chr9	3800	150614400
chr10	2800	134754800
chr11	2200	135125000
chr12	3200	133322000
chr13	3000	113563000
chr14	2400	101159600
chr15	3600	99750200
chr16	2600	96327400
chr17	2200	84273800
chr18	2400	80539000
chr19	2400	61704200
chr20	2800	66207000
chr21	3000	45086000
chr22	4600	51321800
chrX	2000	154256800
chrY	5800	62453800
