# Supplementary material for: Telomere-driven replicative crisis is driven by large-scale changes in genomic architecture
Source: Genome Res. 2026 Aug;36(8):1529–47. doi: 10.1101/gr.281373.125 (PMC13431167; doi:10.1101/gr.281373.125)
Supplement: Supplement 2 [file Supplemental_code.zip › Supplemental_code/reads2SVs-master/reads2SVs/main.py]

import datetime

from user_args import Arguments
from logger import Logger


def log_arg_messages(msg_dict, package_logger):
    """
    perform logging for the messages collected when parsing input arguments
    :param dict msg_dict: dictionary of logging levels (str) and associated messages (list)
    :param logger package_logger: logger object
    :return: None
    """
    # if logging level key has messages, log each message at the relevant level
    if msg_dict['info']:
        for msg in msg_dict['info']:
            package_logger.info(msg)
    if msg_dict['warning']:
        for msg in msg_dict['warning']:
            package_logger.warning(msg)
    if msg_dict['error']:
        # if there are error messages, log them all then exit
        for msg in msg_dict['error']:
            package_logger.error(msg)
        exit("Run terminated. One or more errors were found in the supplied arguments. "
             "See the log for more details.")


def startup():
    """
    get the args, datestamp and logger with which to select and initialise the pipeline
    :return:
    """
    # get the date and time of the run
    stamp = datetime.datetime.now().strftime("%Y%m%d-%H%M%S")

    # get the user-input arguments for the run
    user_args = Arguments()
    user_args.get_args()

    # create and initialise the logger
    lgr = Logger()
    initialised_lgr = lgr.initialise_logger(level=user_args.logging, logfile=user_args.logfile, datestamp=stamp)

    # log any messages created during arg parsing
    log_arg_messages(user_args.log_msgs, initialised_lgr)

    return stamp, user_args, initialised_lgr


if __name__ == '__main__':
    datestamp, args, logger = startup()
    if args.mode == "pe":
        from pipelines import Pe as Pl
    elif args.mode == "pacbio":
        from pipelines import Pacbio as Pl
    else:
        exit(f"Cannot find mode {args.mode}")
    pl = Pl(user_args=args, datestamp=datestamp, logger=logger)
    pl.run()

    print(f"Pipeline complete.")
