# Supplementary material for: Telomere-driven replicative crisis is driven by large-scale changes in genomic architecture
Source: Genome Res. 2026 Aug;36(8):1529–47. doi: 10.1101/gr.281373.125 (PMC13431167; doi:10.1101/gr.281373.125)
Supplement: Supplement 2 [file Supplemental_code.zip › Supplemental_code/reads2SVs-master/reads2SVs/pipelines.py]

import os
import re
import subprocess
from time import sleep


class Pipeline:
    """class for the pipeline"""
    def __init__(self, user_args, datestamp, logger):
        """initialise the pipeline attributes"""

        self.genes_file = 'chm13v2.0_RefSeq_Liftoff_gene_exon_only.csv'
        self.fs_file = 'all_fragile_sites_positions.tsv'
        self.reps_file = 'chm13v2.0_rmsk.bed'
        self.censat_file = 'censat.bed'
        self.default_index_ref_name = "defaultT2Tref"
        self.index_extensions = ["fa", "ann", "amb", "bwt", "pac", "sa", "fai"]

        self.datestamp = datestamp
        self.logger = logger

        self.refsdir = os.path.join(os.getcwd(), "refs")
        self.indir = user_args.indir
        self.outdir = user_args.outdir
        self.ref = user_args.index_ref
        if self.ref:
            self.create_ref_index = False
        else:
            self.create_ref_index = True

        self.threads = user_args.threads
        self.overwrite_index = user_args.overwrite
        self.keepfiles = user_args.keep
        self.inputs = {}

        # validate the input arguments and determine whether to create a new output directory
        self.create_outdir = self.validate_args()

    def validate_dirs_exist(self):
        """
        validate that the paths exist or can be created, and warn of overwriting if outdir exists
        :return bool: whether to create an output directory
        :rtype: bool
        """
        create_output_dir = False
        self.logger.info(f"Validating the directory paths...")

        # check if the input dir exists
        if os.path.exists(self.indir):
            self.logger.info(f"Successfully validated input files directory path")
        else:
            self.logger.error(f"The directory for input files '{self.indir}' could not be found; "
                              f"please check the path and try again")

        # check if the output dir exists and warn for overwriting
        if self.outdir:
            if os.path.exists(self.outdir):
                self.logger.info(f"Successfully validated output directory path")
                self.logger.warning(f"The output directory '{self.outdir}' exists, and will be overwritten")
            else:
                self.logger.info(f"The supplied output directory '{self.outdir}' does not exist, "
                                 f"and will be created.")
                create_output_dir = True
        else:
            self.logger.info(f"No output directory provided.")
            create_output_dir = True

        return create_output_dir

    def check_index_files(self):
        """
        check the expected files are present within the indexed reference genome directory
        :return: bool whether to create a new default indexed reference genome
        """
        refdir = os.path.dirname(self.ref)
        self.logger.info(f"Checking indexed reference genome files exist in the indexed reference "
                         f"genome location '{refdir}'...")

        file_extensions = [re.sub(r'.*\.', '', x) for x in os.listdir(refdir)]
        if not all(ext in file_extensions for ext in self.index_extensions):
            self.logger.error(f"One or more indexed reference genome files are missing from '{refdir}'. "
                              f"If you would like to use the reference genome '{self.ref}', please use ctrl+C to "
                              f"cancel, check that index files with the expected extensions "
                              f"{', '.join(self.index_extensions)}, exist at '{refdir}', then re-run the command. "
                              f"\nOtherwise, a default index will be created.")
            # give users time to read the message and cancel if they want to
            # sleep(10)
            self.create_ref_index = True
        else:
            self.logger.info(f"Done. Required indexed reference genome files exist at '{self.ref}', and will be "
                             f"used for read mapping.")
            # set creation switch to false - redundant if correct ref supplied, but required if using the default ref
            self.create_ref_index = False

    def validate_index_ref_files(self):
        """
        check that the reference genome index files exist, or trigger the process to make new ones
        :return:
        """
        # if the user provided a ref genome path, then check the specified directory for the expected index files.
        # Set the switch to create the index if all index files are not present
        if self.ref:
            self.check_index_files()
        # if there's no path, then set the switch to make an index
        else:
            self.logger.info(f"No indexed reference genome provided. One will be created in the current directory.")

            # create the location of the default T2T reference files and assign it to the ref attribute
            default_loc = os.path.join(os.getcwd(), "refs", f"{self.default_index_ref_name}.fa")
            self.ref = default_loc

            # check whether the default location and relevant index files already exist
            self.logger.info(f"Checking the current directory for a default indexed reference genome...")
            if os.path.exists(self.ref):
                self.logger.info(f"'{self.ref}' found.")
                self.check_index_files()
            else:
                self.logger.info(f"No indexed reference genome found. One will be created.")

    def validate_fastq_files(self):
        """
        check there are fastq files in the input directory
        :return: None
        """
        # initialise the fastq file counter
        num_fastqs = 0

        self.logger.info(f"Checking input files directory contents for fastq files")

        # get a list of the files in the input directory
        file_list = os.listdir(self.indir)

        # count the number of fastq/fastq.gz files in the input directory
        for f in file_list:
            if f.endswith((".fastq.gz", ".fastq")):
                num_fastqs += 1

        # check for any fastq/fastq.gz files in the input dir, and error out if not
        if not num_fastqs:
            self.logger.error(f"No fastq input files were found in the directory '{self.indir}'. "
                              f"Please check the path and try again")
            exit()
        else:
            self.logger.info(f"{num_fastqs} fastq input files found, from a total of "
                             f"{len(file_list)} files in '{self.indir}'")

    def validate_args(self):
        """
        validate the provided arguments, such as checking input files exist, validating provided indexes
        :return: bool: whether to create a new output directory
        """
        # check the directories exist, and determine whether a new output directory needs to be created
        create_outdir = self.validate_dirs_exist()

        # check there are some fastq/fastq.gz files
        self.validate_fastq_files()

        # check the reference genome files, if provided
        self.validate_index_ref_files()

        return create_outdir

    def make_default_outdir(self):
        """
        make the default output directory
        :return:
        """
        self.logger.info(f"Creating default output directory...")
        try:
            os.makedirs(f"out_{self.datestamp}")
        except OSError as err:
            self.logger.error(f"Could not create default output directory. Please check permissions and try again.")
            raise err

    def make_outdir(self):
        """
        attempt to make the user-specified output directory, else make the default
        :return: an output directory
        """
        self.logger.info(f"Creating '{self.outdir}'")

        # try to create the output directory
        try:
            os.makedirs(f"{self.outdir}")
        # if an error is encountered when making the directory, then create the default output directory instead
        except OSError:
            self.logger.warning(f"Could not create output directory '{self.outdir}'. "
                                f"Creating default directory instead...")
            self.make_default_outdir()

    def log_terminal_messages(self, proc, log_string):
        """
        log the terminal messages from the stdout and stderr attributes of the completed subprocess object
        :param subprocess.CompletedProcess proc: completed process object from a subprocess
        :param log_string: descriptive, human-readable information about what the subprocess command did
        :return:
        """
        # initialise relevant lists
        messages_list = []
        potential_problems = ["Premature exit", "Exiting early", " code 1", "paired reads have different names"]

        # for either type of logged error message
        for x in [proc.stdout, proc.stderr]:
            # if there's anything except spaces in the message
            if x.strip():
                # if the message matches any of the known potential problems, log a warning containing information
                # about the command where it occured
                if any(prb in x for prb in potential_problems):
                    self.logger.warning(f"An error may have occured in {log_string}. Please check the info-level "
                                        f"logs for more information.")
                # if there's any non-whitespace content in the messages, then join them with others
                messages_list.append(x.strip())

        # combine all the messages to be logged
        messages = "\n".join(messages_list)

        # log messages/lack of messages from the stdout/stderr of the process
        if messages:
            self.logger.info(f"The messages from {log_string} were:\n{messages}")
        else:
            self.logger.info(f"No messages from {log_string}")

    def get_input_files(self):
        """
        empty base method, requires overwriting in child classes
        :return: set the self.inputs attribute to a dict of input files
        """
        pass

    def mapping_sorting_keepfiles(self, k, v):
        """
        empty base method, requires overwriting in child classes
        :return: intermediate files from mapping and relevant dysgu results
        """
        pass

    def run_subprocess(self, command, msg):
        """
        try to run the supplied shell command
        :param list or str command: the command to be run via subprocess
        :param str msg: the message to be logged about the process
        :return: output of the command or relevant errors
        """
        # determine whether to use the shell flag in the subprocess run
        if type(command) is str:
            shell_flag = True
        else:
            shell_flag = False

        # try to run the command, and capture the output for logging
        try:
            self.logger.info(f"Running {msg}: '{command}'")
            proc = subprocess.run(command, shell=shell_flag, check=True, capture_output=True, text=True)
            # log the console output
            self.log_terminal_messages(proc, msg)

        # log command errors if encountered, and exit
        except FileNotFoundError as err:
            self.logger.error(f"Unable to complete {msg}. Please check that the relevant input files haven't been "
                              f"changed or removed, and that the relevant tools are installed.")
            self.logger.error(f"Error message from shell: '{err}'")
            exit()

        except subprocess.CalledProcessError as err:
            # print error and exit if download failed
            self.logger.error(f"Error encountered when running {msg}.")
            if err.output:
                self.logger.error(f"Error output from shell: '{err.output}'")
            if err.stderr:
                self.logger.error(f"stderr from shell: '{err.stderr}'")
            exit()

    def download_reference(self, loc):
        """
        download a copy of the reference genome
        :param str loc: a web address to a reference genome .fa.gz
        :return: the file will be downloaded to the user's file system
        """
        self.logger.info(f"Downloading T2T reference genome from '{loc}'...\n"
                         f"(Depending on your connection, this may take a few minutes.)")

        command = ["wget", loc, "-O", f"{self.ref}.gz"]

        self.run_subprocess(command, "the reference genome file download")

        self.logger.info(f"Done. Reference genome downloaded to '{self.ref}.gz'.")

    def unpack_reference(self):
        """
        uses gunzip to unzip the zipped reference genome
        :return: the downloaded file will be unzipped in the user's file system
        """
        self.logger.info(f"Unpacking reference genome to {self.ref}...")

        # create the command, with relevant overwrite setting
        if self.overwrite_index:
            command = ["gunzip", f"{self.ref}.gz", "-f"]
        else:
            command = ["gunzip", f"{self.ref}.gz"]

        # don't use the subprocess function for this, because overwriting warnings/errors need to be more specific
        try:
            # unzip the reference genome file
            unzip_ref = subprocess.run(command, check=True, capture_output=True, text=True)
            self.log_terminal_messages(unzip_ref, "the unzip command")
        except subprocess.CalledProcessError as err:
            if self.overwrite_index:
                self.logger.error(f"The existing reference file could not be overwritten")
                raise
            else:
                if "already exists" and "not overwritten" in err.stderr:
                    self.logger.warning(f"The reference genome file {self.ref} "
                                        f"already exists, and will not be overwritten.")
                else:
                    # print error and exit if unzipping failed
                    self.logger.error(f"Error encountered when unpacking reference genome.")
                    self.logger.error(f"Error message from shell: '{err.stderr}'")
                    self.logger.error(err)
                    exit()

        self.logger.info(f"Done. Reference genome unzipped.")

    def index_ref_genome(self, fname):
        """
        use bwa to index the reference genome
        :param str fname: the name of the unzipped reference genome
        :return: the bwa index command generates an indexed genome for mapping reads
        """
        self.logger.info(f"Indexing the unzipped reference genome with bwa...")

        # create the command
        command = ["bwa", "index", fname]

        # run the command
        self.run_subprocess(command, "the indexing command 'bwa index'")

        self.logger.info(f"Done. Reference genome successfully indexed.")

    def make_indexed_reference(self):
        """
        checks for existing default reference files, and downloads and/or unpacks them if they aren't already present
        :return: an indexed reference T2T genome (named defaultT2Tref) in the current working directory
        """
        # initialise paths
        ref_genome_location = "https://hgdownload.soe.ucsc.edu/goldenPath/hs1/bigZips/hs1.fa.gz"
        zipfile_name = f"{self.ref}.gz"

        # quick variables for testing
        # ref_genome_location = "https://hgdownload.soe.ucsc.edu/goldenPath/hs1/liftOver/hs1ToHg38.over.chain.gz"
        # default_name = "test.gz"

        self.logger.info(f"Creating indexed reference genome in '{zipfile_name}'")
        self.logger.warning(f"An indexed reference genome is needed to perform mapping and SV calling."
                            f"This will now be created, and may take a long time (likely over half an hour)."
                            f"\nIf you already have an indexed reference genome, please use ctrl+C to cancel "
                            f"and re-run the command using the -r option to specify its location.")
        # give the user enough time to read the warning and cancel if required
        # sleep(10)

        # if there's already a defaultT2Tref.fa file in the working directory, then
        # do not download and unpack a new version; just skip straight to indexing
        if self.overwrite_index:
            # if overwriting, then download and unpack
            self.download_reference(ref_genome_location)
            self.unpack_reference()
        else:
            # if the overwriting flag is false and unpacked ref genome file exists, skip to indexing
            if os.path.exists(self.ref):
                self.logger.info(f"Unzipped reference genome {self.ref} exists. Continuing to indexing step.")
            else:
                # if there's already a defaultT2Tref.fa.gz file in the working directory, then
                # do not download a new version; just skip straight to unzipping the existing one
                if os.path.exists(zipfile_name):
                    self.logger.info(f"Zipped reference genome found at {zipfile_name}.")
                    self.logger.info(f"Continuing to unzipping step.")
                    self.unpack_reference()
                # if they do not exist, then download and unzip the ref genome
                else:
                    self.download_reference(ref_genome_location)
                    self.unpack_reference()

        # index the reference genome
        self.index_ref_genome(self.ref)

    def make_rg_from_illumina_fastq(self, k, v):
        """
        parse the first line of the file to create a read group string
        :param str k: base filename
        :param tuple v: original filenames (str, str)
        :return: str readgroup string for mapping
        """
        # create the head command to fetch a line with the readgroup
        command = f"zcat {self.indir}/{v[0]} | head -1"

        # run the command
        try:
            cmd = subprocess.run(command, shell=True, check=True, capture_output=True, text=True)
            self.log_terminal_messages(cmd, "the readgroup ID collection reads file head command")
        except subprocess.CalledProcessError as err:
            self.logger.error(f"Error encountered deriving the read group ID from the fastq file.")
            self.logger.error(f"Error message from shell: {err.stderr}")
            self.logger.error(err)
            exit()

        # get the flow cell name and lane number to construct the read group ID field
        info = cmd.stdout.split(":")
        rgid = f"{info[2]}.{info[3]}"

        # get the sample name and number to use in the read group sample field
        rgsm = re.match(r"(.*_S\d+)_L\d+_\d+", (re.sub(self.outdir, "", k).strip("/"))).group(1)

        return f"@RG\\tID:{rgid}\\tSM:{rgsm}\\tPL:ILLUMINA"

    def bwa_map_reads(self, outfile, k, v):
        """
        uses bwa to map paired-end reads to the index
        :param str outfile: name for the mapping output file
        :param str k: key from the filenames dict
        :param tuple v: values from the filenames dict
        :return: creates a file of mapped reads
        """
        self.logger.info(f"Mapping the reads '{k}' to the index...")

        # only create the mapping if it wouldn't result in overwriting an existing mapping
        if os.path.exists(outfile):
            self.logger.warning(f"Skipping mapping the reads {v} to the reference, because the file '{outfile}' "
                                f"already exists")
        else:
            # get the read group string
            rg_str = self.make_rg_from_illumina_fastq(k, v)

            # supply the command as a string rather than a list,
            # because the ">" character can only be interpreted properly with shell=True
            command = f"bwa mem -t {str(self.threads)} {self.ref} " \
                      f"{self.indir}/{v[0]} {self.indir}/{v[1]} -R '{rg_str}' > {outfile}"

            self.run_subprocess(command, "the 'bwa mem' mapping command")

            self.logger.info(f"Done. The mapping command completed.")

    def minimap2_map_reads(self, outfile, k, v):
        """
        uses minimap2 to map reads to the index
        :param str outfile: name for the mapping output file
        :param str k: key from the filenames dict
        :param str v: values from the filenames dict (path to input file)
        :return: creates a file of mapped reads
        """
        self.logger.info(f"Mapping the reads '{k}' to the index...")

        # only create the mapping if it wouldn't result in overwriting an existing mapping
        if os.path.exists(outfile):
            self.logger.warning(f"Skipping mapping the reads {v} to the reference, because the file '{outfile}' "
                                f"already exists")
        else:
            # supply the command as a string rather than a list,
            # because the ">" character can only be interpreted properly with shell=True
            # command = f"minimap2 -a -t {str(self.threads)} {self.ref} {self.indir}/{v} -o {outfile}"
            command = ["minimap2", "-ax", "map-hifi", "-t", str(self.threads), {self.ref},
                       f"{self.indir}/{v}", "-o", outfile]

            self.run_subprocess(command, "the 'minimap2' mapping command")

            self.logger.info(f"Done. The minimap2 mapping command completed for '{k}'.")

    def samblaster_mark_duplicates(self, infile, outfile):
        """
        uses the samblaster tool to mark duplicates
        :param str infile: path to infile
        :param str outfile: path to outfile
        :return: output file (.sam) with duplicates marked
        """
        # create the samblaster command to run
        samblast_cmd = ["samblaster", "-i", infile, "-o", outfile]

        self.logger.info(f"Searching for duplicates in '{infile}' using samblaster...")

        # do not run the command if the output file already exists
        if os.path.exists(outfile):
            self.logger.warning(f"Skipping marking duplicates for '{infile}', because the output file '{outfile}' "
                                f"already exists")

        # run the command to mark the duplicates
        else:
            try:
                md = subprocess.run(samblast_cmd, check=True, capture_output=True, text=True)
                self.log_terminal_messages(md, "the samblaster command")
            except subprocess.CalledProcessError as err:
                # print error and exit if samblaster failed
                self.logger.error(f"Error encountered when marking duplicate mapped reads using samblaster")
                self.logger.error(f"Error message from shell: '{err.stderr}'")
                self.logger.error(err)
                exit()

            self.logger.info(f"Finished running samblaster on '{infile}'")

    def run_samtools(self, command, command_type, conversion, infile, outfile):
        """
        run samtools via subprocess to convert file formats
        :param list or str command: the command for subprocess to run
        :param list or str command_type: the type of command to be included in logging
        :param bool conversion: whether the command is a conversion (e.g. sam2bam)
        :param str infile: the name (path) of the input file
        :param str outfile: the name (path) of the output file
        :return: converted file
        """
        # log the requested conversion
        if conversion:
            self.logger.info(f"Using samtools to convert '{infile}' from {command_type} format...")
        else:
            self.logger.info(f"Using samtools to {command_type} '{infile}'")

        # do not run the command if the output already exists
        if os.path.exists(outfile) and command_type != "index":
            self.logger.warning(f"Skipping the samtools {command_type} command, because the output file {outfile} "
                                f"already exists")

        # run the command
        else:
            self.run_subprocess(command, f"the samtools {command_type} command")
            self.logger.info(f"Finished the samtools {command_type} command: created '{outfile}'")

    def sam2bam(self, infile, outfile):
        """
        convert a sam file to a bam file
        :param str infile: path to a .sam format file (mapped reads with marked duplicates)
        :param str outfile: path for the output (.bam format) file
        :return: converted file
        """
        # create the samtools sam2bam command
        command = ["samtools", "view", "-S", "-bh", "-o", outfile, infile]

        # run the command
        self.run_samtools(command, "sam to bam", conversion=True, infile=infile, outfile=outfile)

    def sam2cram(self, infile, outfile):
        """
        convert a sam file to a cram file
        :param str infile: path to a .sam format file (mapped reads with marked duplicates)
        :param str outfile: path for the output (.cram format) file
        :return: converted file
        """
        # create the samtools sam2cram command
        command = ["samtools", "view", "-Ch", "-T", self.ref, "-o", outfile, infile]

        # run the command
        self.run_samtools(command, "sam to cram", conversion=True, infile=infile, outfile=outfile)

    def bam2cram(self, infile, outfile):
        """
        convert a bam file to a cram file
        :param str infile: path to a .bam format file
        :param str outfile: path for the output (.cram format) file
        :return: converted file
        """
        # create the samtools bam2cram command
        command = ["samtools", "view", "-C", "-T", f"{self.ref}", infile, "-o", outfile]

        # run the command
        self.run_samtools(command, "bam to cram", conversion=True, infile=infile, outfile=outfile)

    def sort_mapped_reads(self, infile, outfile):
        """
        sort the reads to aid later steps
        :param str infile: path to the input sam/bam/cram file of mapped reads
        :param str outfile: path to an output file
        :return: sorted file
        """
        # create the samtools sorting command
        command = ["samtools", "sort", infile, "-o", outfile]

        # run the command
        self.run_samtools(command, "sort", conversion=False, infile=infile, outfile=outfile)

    def index_sorted_reads(self, infile):
        """
        index the reads to aid later steps
        :param str infile: path to the input bam file of sorted, mapped reads
        :return: indexed .bam file
        """
        # create the samtools indexing command
        command = ["samtools", "index", infile]

        # run the command
        # no new outfile created by indexing; just supply the same name for logging
        self.run_samtools(command, command_type="index", conversion=False, infile=infile, outfile=infile)

    def call_variants(self, dysgu_dir, infile, outfile, out_type, mode):
        """
        run dysgu on the indexed cram file
        :param str dysgu_dir: path to the directory for dysgu to use for its output files
        :param str infile: path to the input cram file of sorted, mapped reads
        :param str outfile: path to an output file, without extension
        :param str out_type: output type
        :param str mode: the dysgu mode to use
        :return: indexed .bam file
        """
        # set up the relevant file extension and output formatting settings, depending on the requested output format
        if out_type == "csv":
            outdir = f"{dysgu_dir}-csv"
            end = f".csv -f csv"
        else:
            outdir = f"{dysgu_dir}-vcf"
            end = f".vcf"

        # do not run if output path exists; warn about overwriting and skip
        if os.path.exists(outdir):
            self.logger.warning(f"Cannot run dysgu because the dysgu output directory '{outdir}' already "
                                f"exists.")
            self.logger.warning(f"If you're sure you want to re-run dysgu on the data in {infile}, "
                                f"please remove or rename the directory '{outdir}' and try again.")
            self.logger.warning(f"Skipping running dysgu for '{infile}'")

        else:
            # create the base command
            command = f"dysgu run --mode {mode} -p {self.threads} {self.ref} {outdir} {infile} > {outfile}{end}"

            # keep files if requested, or add the --clean flag to the command if dysgu files shouldn't be kept
            if "d" in self.keepfiles or "a" in self.keepfiles:
                self.logger.info(f"All intermediate files from dysgu will be kept, because the keep files option is "
                                 f"'{self.keepfiles}'")
            else:
                command = command + " --clean"

            # don't use the general subprocess try function, because more specific logging is useful here
            self.logger.info(f"Calling variants in '{infile}' using dysgu...")
            try:
                d = subprocess.run(command, shell=True, check=True, capture_output=True, text=True)
                self.log_terminal_messages(d, f"the dysgu run command ({out_type})")
            except ValueError as err:
                self.logger.error(f"Error encountered when calling variants on '{infile}'")
                self.logger.error(f"Error message from dysgu: {err}")
                exit()
            except subprocess.CalledProcessError as err:
                # print error and exit if dysgu failed
                self.logger.error(f"Error encountered when calling variants on '{infile}'")
                self.logger.error(f"Error message from shell: '{err.stderr}'")
                self.logger.error(err)
                exit()

            self.logger.info(f"Finished calling variants for '{infile}'.")

        return f"{outfile}.csv"

    def setup(self):
        """
        set up the output directories, index (if required), and identify the input files
        :return: a dict of output file paths and input files {out: (read1, read2)}
        """
        # create relevant output directories, if required
        if self.create_outdir:
            self.logger.info(f"Creating an output directory...")
            if self.outdir:
                self.make_outdir()
            else:
                self.make_default_outdir()
            self.logger.info(f"Done. Output directory successfully created.")

        # set the input files attribute
        self.get_input_files()

        # if required, index a reference
        if self.create_ref_index:
            self.make_indexed_reference()

    def clean_up(self):
        """
        remove files according to the keepfiles flag
        :return: relevant logging messages regarding removal of specified files
        """
        if "a" in self.keepfiles:
            self.logger.info(f"Cleaning up no files, because the 'keep all files' option was used")
        else:
            self.logger.info(f"Mapping and dysgu intermediate files have automatically been removed by the relevant "
                             f"tools")
            # mapping intermediates (m option) aren't created due to using pipelines,
            # and dysgu intermediates aren't kept if the --clean flag is used
            # so there's no need to clean either of these types of files up at this stage
            if "r" not in self.keepfiles:
                # if the user doesn't want to keep the ref genome that was created, then remove the relevant files
                if self.create_ref_index:
                    self.logger.info(f"Removing indexed reference genome files created with '{self.ref}'")
                    try:
                        os.remove(f"{self.ref}")
                    except FileNotFoundError:
                        self.logger.info(f"Indexed reference genome file '{self.ref}' "
                                         f"could not be found, so there is no need to remove it")
                    for ext in self.index_extensions:
                        try:
                            os.remove(f"{self.ref}.{ext}")
                        except FileNotFoundError:
                            self.logger.info(f"Indexed reference genome file '{self.ref}.{ext}' "
                                             f"could not be found, so there is no need to remove it")
                    self.logger.info(f"Finished removing indexed reference genome files.")
                else:
                    self.logger.warning(f"Because the indexed reference genome files '{self.ref}' were supplied or "
                                        f"already existed, they have not been deleted. If you want {self.ref} to be "
                                        f"removed, please do so manually.")

        self.logger.info(f"Clean up steps complete.")

    def run(self):
        """
        base method for children to override appropriately
        :return:
        """
        self.setup()


class Pe(Pipeline):
    """
    pipeline subclass for paired end (pe) read data
    """
    def get_input_files(self):
        """
        check that there are R1 and R2 versions of each file, and return a dict of them
        :return dict {str:list}: matched pairs of read files (R1 and R2)
        """
        self.logger.info(f"Identifying pairs of input fastq files...")

        # initialise lists to be used
        filenames = sorted(os.listdir(self.indir))
        r1s = []
        r2s = []
        others = []
        unpaired = []

        # split the files into three categories: read1, read2 and other
        for f in filenames:
            if re.match(r".+_R1_.+\.fastq(\.gz)?", f):
                r1s.append(f)
            elif re.match(r".+_R2_.+\.fastq(\.gz)?", f):
                r2s.append(f)
            else:
                others.append(f)

        # create a dictionary of the main file name (no read number): original R1 filename
        filename_dict = dict((x.replace("_R1_", "_"), [x]) for x in r1s)

        # if the main version of an r2 filename is in the dict, then add the r2 filename to the dict
        # else, record it as unpaired
        for x in r2s:
            clean = x.replace("_R2_", "_")
            try:
                filename_dict[clean].append(x)
            except KeyError:
                unpaired.append(x)

        # if any of the dict values don't contain two filenames, then record the name as unpaired
        for v in filename_dict.values():
            if len(v) == 1:
                unpaired.append(v[0])

        # remove any dict entries that don't contain two values
        inputs = {k: v for k, v in filename_dict.items() if len(v) >= 2}

        # log the paired and unpaired reads, and other files
        if inputs:
            paired_pretty = ("\n\t\t\t\t* ".join(inputs.keys()))
            self.logger.info(f"Done. {len(inputs)} pairs of fastq files were found, with the following base names:"
                             f"\n\t\t\t\t* {paired_pretty}")
        else:
            self.logger.error(f"No paired end read files found in the directory '{self.indir}'. "
                              f"Please check the supplied path, and ensure that files are named appropriately "
                              f"(containing '_R1_' and '_R2_'). "
                              f"Alternatively, do not specify the -p flag in the run command.")
            exit(f"No valid input files detected.")

        if unpaired:
            unpaired_pretty = ("\n\t\t\t\t* ".join(unpaired))
            self.logger.info(f"{len(unpaired)} unpaired fastq files were found, with the following names:\n\t\t\t\t* "
                             f"{unpaired_pretty}\n\t\t\t   "
                             f"If any of these files should be included in the analysis, please ensure that they are "
                             f"named as a pair (i.e. their names only differ by the labels '_R1_' and '_R2_'), "
                             f"then re-run the command.")

        if others:
            others_pretty = ("\n\t\t\t\t* ".join(others))
            self.logger.info(f"The following files will not be included in the analysis because either they are not "
                             f"fastq files, or they do not contain "
                             f"the relevant read identifiers '_R1_' or '_R2_':\n\t\t\t\t* {others_pretty}\n\t\t\t   "
                             f"If any of these files are fastq files that contain paired end reads, "
                             f"please rename them appropriately (e.g. to contain the read identifiers "
                             f"'_R1_' or '_R2_'), then re-run the command.")

        # rename the dict keys to be relevant file names (without extensions)
        inputs = {f"{self.outdir}/{k.replace('.gz', '').replace('.fastq', '')}": v for k, v in inputs.items()}

        # return the dict of filename pairs
        self.inputs = inputs

    def mapping_sorting_discardfiles(self, k, v):
        """
        if the user has not chosen to keep intermediate files from mapping, sorting etc., then remove the files once
        they're finished with and run some commands as a single pipeline
        :param str k: base filename
        :param tuple v: original filenames (str, str)
        :return: dysgu output files
        """
        self.logger.info(f"Running the mapping and sorting pipeline on {k}...")

        # get the read group string
        rg_str = self.make_rg_from_illumina_fastq(k, v)

        """
              # NOTE: the cram conversion has been re-ordered as a workaround to this transient cram sorting bug:
              # https://github.com/samtools/samtools/issues/1804
        # create the pipe command
        command = f"bwa mem " \
                  f"-t {str(self.threads)} " \
                  f"{self.ref} " \
                  f"{self.indir}/{v[0]} " \
                  f"{self.indir}/{v[1]} " \
                  f"-R '{rg_str}' " \
                  f"| samblaster " \
                  f"| samtools view -Ch -T {self.ref} - " \
                  f"| samtools sort -o {k}.cram -; samtools index {k}.cram"
        """

        self.logger.info(f"Beginning mapping...")

        # create the pipe command
        command = f"bwa mem " \
                  f"-t {str(self.threads)} " \
                  f"{self.ref} " \
                  f"{self.indir}/{v[0]} " \
                  f"{self.indir}/{v[1]} " \
                  f"-R '{rg_str}' " \
                  f"| samblaster " \
                  f"| samtools sort - " \
                  f"| samtools view -Ch -T {self.ref} -o {k}.cram -; samtools index {k}.cram"

        # run the command
        try:
            cmd = subprocess.run(command, shell=True, check=True, capture_output=True, text=True)
            self.log_terminal_messages(cmd, "the mapping and sorting pipeline commands")
        except subprocess.CalledProcessError as err:
            self.logger.error(f"Error encountered in the mapping and sorting pipeline.")
            self.logger.error(f"Error message from shell: {err.stderr}")
            self.logger.error(err)
            exit()

        # identify structural variants, and create output files
        self.call_variants(f"{k}_dysgu", f"{k}.cram", f"{k}_dysgu_out", "vcf", "pe")
        self.call_variants(f"{k}_dysgu", f"{k}.cram", f"{k}_dysgu_out", "csv", "pe")

        self.logger.info(f"Done. The mapping and sorting pipeline completed for {k}.")

    def mapping_sorting_keepfiles(self, k, v):
        """
        if the user has chosen to keep intermediate files from mapping, sorting etc., then run the commands individually
        to allow all the files to be saved
        :param str k: base filename
        :param tuple v: original filenames (str, str)
        :return: dysgu output files
        """
        # name the relevant output files
        first_out = f"{k}.sam"
        dups = f"{k}_marked_dups.sam"
        # dups_cram = f"{k}_marked_dups.cram"
        sorted_sam = f"{k}_marked_dups_sorted.sam"
        sorted_cram = f"{k}_marked_dups_sorted.cram"
        dysgu_out = f"{k}_dysgu_out"
        dysgu_dir = f"{k}_dysgu"

        # map the pairs of reads to the index
        self.bwa_map_reads(first_out, k, v)

        # mark the duplicate reads
        self.samblaster_mark_duplicates(first_out, dups)

        """
        NOTE: the cram conversion has been re-ordered as a workaround to this transient cram sorting bug: 
        https://github.com/samtools/samtools/issues/1804  
        # convert to cram
        # NOTE: there's a python package called xsamtools that was considered here,
        # but unfortunately it doesn't seem to install in python 3.10
        self.sam2cram(dups, dups_cram)

        # sort the cram file
        self.sort_mapped_reads(dups_cram, sorted_cram)
        """

        # sort the sam file first, to avoid the bug ^
        self.sort_mapped_reads(dups, sorted_sam)

        # convert to cram
        self.sam2cram(sorted_sam, sorted_cram)

        # index the sorted cram file
        self.index_sorted_reads(sorted_cram)

        # identify structural variants
        dysgu_vcf_res = self.call_variants(dysgu_dir, sorted_cram, dysgu_out, "vcf", "pe")
        dysgu_csv_res = self.call_variants(dysgu_dir, sorted_cram, dysgu_out, "csv", "pe")

        return dysgu_csv_res

    def run(self):
        """
        run the pipeline on the paired end input files
        :return: variants called on input data
        """
        super().run()

        # if the user requests to keep mapping files or all files, then run commands individually
        if "m" in self.keepfiles or "a" in self.keepfiles:
            # log a warning about keeping lots of files if there are lots of inputs
            if len(self.inputs) > 20:
                self.logger.warning(f"You have chosen to keep all intermediate mapping files for {len(self.inputs)} "
                                    f"pairs of input files. This may use lots of space on your machine. If you would "
                                    f"prefer to not keep these files, please cancel with ctrl + C and re-run the "
                                    f"analysis with one of the following -k options:\n'n, r, d'")
                # sleep to give them time to cancel if required
                sleep(10)
                self.logger.info(f"Continuing")

            # feed the pairs of files into the pipeline
            for k, v in self.inputs.items():
                dysgu_csv = self.mapping_sorting_keepfiles(k, v)
                self.logger.info(f"Pipeline complete for '{k}'.")
        else:
            for k, v in self.inputs.items():
                self.mapping_sorting_discardfiles(k, v)
                self.logger.info(f"Pipeline complete for '{k}'.")

        self.clean_up()


class Pacbio(Pipeline):
    """
    pipeline subclass for pacbio data
    """
    def get_input_files(self):
        """
        check for pacbio hifi fastq files in the input directory, and return a dict of them
        :return: dict of files to be input to mapping steps
        """
        self.logger.info("Identifying demultiplexed hifi_reads input files...")
        # collect and sort the list of file names in the input directory
        filenames = sorted(os.listdir(self.indir))
        others = []
        inputs = {}

        # split the files into two categories: valid input data and other
        for f in filenames:
            if re.match(r"demultiplex\..+\.hifi_reads\.fastq(\.gz)?$", f):
                inputs[f"{self.outdir}/{f.split('.fastq', 1)[0]}"] = f
            else:
                others.append(f)
                if re.match(r".+_R1_.+\.fastq(\.gz)?", f) or re.match(r".+_R2_.+\.fastq(\.gz)?", f):
                    self.logger.warning(f"Paired-end data file {f} discovered in {self.indir}. If you want to run "
                                        f"paired-end analysis, please cancel with ctrl+C and re-run the command with "
                                        f"the -p flag.")

        if inputs:
            inputs_pretty = ("\n\t\t\t\t* ".join(inputs.values()))
            self.logger.info(f"Done. {len(inputs.values())} input files were found, with the following names:"
                             f"\n\t\t\t\t* {inputs_pretty}")
        else:
            self.logger.error(f"No valid read files found in the directory '{self.indir}'. "
                              f"Please check the supplied path. Alternatively, if you have paired-end data, "
                              f"please try again using the -p flag.")
            exit(f"No valid input files detected.")

        if others:
            others_pretty = ("\n\t\t\t\t* ".join(others))
            self.logger.info(f"The following files will not be included in the analysis because they are not "
                             f"fastq files:\n\t\t\t\t* {others_pretty}\n\t\t\t   "
                             f"If any of these files are fastq files, please rename them appropriately, then "
                             f"re-run the command.")

        self.inputs = inputs

    def mapping_sorting_discardfiles(self, k, v):
        """
        if the user has chosen not to keep intermediate files created during mapping, sorting etc., then run the
        commands as a pipeline to prevent creation of excess intermediate files
        :param str k: base filename
        :param str v: original filename
        :return: dysgu output files
        """
        """
        NOTE: the cram conversion has been re-ordered as a workaround to this transient cram sorting bug: 
        https://github.com/samtools/samtools/issues/1804  
        # create the pipe command (no dup marking required with pacbio data)
        command = f"minimap2 -ax map-hifi -t {str(self.threads)} {self.ref} {self.indir}/{v} | " \
                  f"samtools view -Ch -T {self.ref} - | samtools sort -o {k}.cram -; samtools index {k}.cram"
        """

        # create the pipe command (no dup marking required with pacbio data)
        command = f"minimap2 -ax map-hifi -t {str(self.threads)} {self.ref} {self.indir}/{v} | " \
                  f"samtools sort - | samtools view -Ch -T {self.ref} -o {k}.cram -; samtools index {k}.cram"

        self.run_subprocess(command, "the mapping and sorting pipeline commands")

        # identify structural variants
        self.call_variants(f"{k}_dysgu", f"{k}.cram", f"{k}_dysgu_out", "vcf", "pacbio")
        self.call_variants(f"{k}_dysgu", f"{k}.cram", f"{k}_dysgu_out", "csv", "pacbio")

        self.logger.info(f"Done. The mapping and sorting pipeline completed for {k}.")

    def mapping_sorting_keepfiles(self, k, v):
        """
        if the user has chosen to keep intermediate files created by mapping, sorting etc., then run the
        commands individually to allow all the files to be saved
        :param str k: base filename
        :param str v: original filenames (str)
        :return: dysgu output files
        """
        # name the relevant output files
        first_out = f"{k}.sam"
        cram_out = f"{k}.cram"
        sorted_sam = f"{k}_sorted.sam"
        sorted_cram = f"{k}_sorted.cram"
        dysgu_out = f"{k}_dysgu_out"
        dysgu_dir = f"{k}_dysgu"

        # map the pairs of reads to the index
        self.minimap2_map_reads(first_out, k, v)

        """
        NOTE: the cram conversion has been re-ordered as a workaround to this transient cram sorting bug: 
        https://github.com/samtools/samtools/issues/1804  
        # convert to cram
        # NOTE: there's a python package called xsamtools that was considered here,
        # but unfortunately it doesn't seem to install in python 3.10
        self.sam2cram(first_out, cram_out)

        # sort the cram file
        self.sort_mapped_reads(cram_out, sorted_cram)
        """

        # sort the reads first, to avoid the bug
        self.sort_mapped_reads(first_out, sorted_sam)

        # convert to cram
        self.sam2cram(sorted_sam, sorted_cram)

        # index the sorted cram file
        self.index_sorted_reads(sorted_cram)

        # identify structural variants
        self.call_variants(dysgu_dir, sorted_cram, dysgu_out, "vcf", "pacbio")
        self.call_variants(dysgu_dir, sorted_cram, dysgu_out, "csv", "pacbio")

        return f"{dysgu_out}.csv"

    def run(self):
        """
        run the pipeline on pacbio hifi input files
        :return: variants called on input data
        """
        super().run()

        # if the user requests to keep mapping files or all files, then run commands individually
        if "m" in self.keepfiles or "a" in self.keepfiles:
            # log a warning about keeping lots of files if there are lots of inputs
            if len(self.inputs) > 20:
                self.logger.warning(f"You have chosen to keep all intermediate mapping files for {len(self.inputs)} "
                                    f"pairs of input files. This may use lots of space on your machine. If you would "
                                    f"prefer to not keep these files, please cancel with ctrl + C and re-run the "
                                    f"analysis with one of the following -k options:\n'n, r, d'")
                # sleep to give them time to cancel if required
                sleep(10)
                self.logger.warning(f"Continuing...")

            # feed the pairs of files into the pipeline
            for k, v in self.inputs.items():
                self.mapping_sorting_keepfiles(k, v)
                self.logger.info(f"Pipeline complete for '{k}'.")
        else:
            for k, v in self.inputs.items():
                self.mapping_sorting_discardfiles(k, v)

        self.clean_up()
