# Supplementary material for: Telomere-driven replicative crisis is driven by large-scale changes in genomic architecture
Source: Genome Res. 2026 Aug;36(8):1529–47. doi: 10.1101/gr.281373.125 (PMC13431167; doi:10.1101/gr.281373.125)
Supplement: Supplement 2 [file Supplemental_code.zip › Supplemental_code/reads2SVs-master/reads2SVs/user_args.py]

import argparse
import multiprocessing


class Arguments:
    """class for getting, setting and validating args
       based on https://github.com/ecroot/LitSpy/blob/master/litspy/input_args.py"""
    def __init__(self):
        """initialise class attributes and logging message dict"""
        self.indir = None
        self.outdir = None
        self.index_ref = None
        self.index_dir = None
        self.log_msgs = {'error': [], 'warning': [], 'info': []}
        self.logging = None
        self.logfile = None
        self.threads = None
        self.overwrite = None
        self.keep = None
        self.mode = None
        self.beds = None

    @staticmethod
    def make_parser():
        parser = argparse.ArgumentParser(
            usage="\n[-i] full path to the directory containing the fastq input files (required)"
                  "\n[-o] full path to the directory in which the output files should be placed (optional)"
                  "\n[-r] full path to the directory containing the indexed reference genome (optional)"
                  "\n[-d] full path to the directory where an indexed reference genome should be created (optional)"
                  "\n[-l] logging level (optional. accepted values are 'critical', 'error', 'warning' (default), "
                  "'info', 'debug')"
                  "\n[-f] turn on logging to file (optional)"
                  "\n[-t] number of threads to use (optional. default is to use the maximum available if not specified)"
                  "\n[-w] force index overwriting (e.g. to overwrite a failed index)"
                  "\n[-k] specify the files to keep (optional. default is to only keep the reference genome files. "
                  "accepted values are 'n', 'a', 'r', 'm', 'd', for none, all, reference genome, mapping and dysgu, "
                  "respectively)"
                  "\n[-m] set the data type mode (default is paired end) "
                  "(For use with the dysgu mode option: https://github.com/kcleal/dysgu)"

        )
        parser.add_argument(
            '-i', '--indir', dest='indir', required=True,
            help="Full filepath to the directory containing the fastq input files. For paired-end reads, input file "
                 "names are expected to contain \"_R1_\" and \"_R2_\", and otherwise be identical."
        )
        parser.add_argument(
            '-o', '--outdir', dest='outdir',
            help="Full filepath for the directory in which results files should be placed. "
                 "If not specified, a default directory will be created and used. "
                 "Please note, existing files may be overwritten if an existing directory is given."
        )
        parser.add_argument(
            '-r', '--index-ref', dest='indexref',
            help="Full filepath to an indexed reference genome, if one exists. "
                 "If not supplied, the tool will search for its default index file names in the current directory."
        )
        parser.add_argument(
            '-d', '--index-dir', dest='indexdir',
            help="Full filepath to the location where the indexed reference genome should be created. "
                 "If not supplied, the tool will create default files in the current directory."
        )
        parser.add_argument(
            '-l', '--log-level', dest='log',
            help="console logging level (critical, error, warning, info, debug). 'warning' level used by default if no "
                 "valid logging level supplied."
        )
        parser.add_argument(
            '-f', '--log-file', dest='logfile', default=False, action='store_true',
            help="Specify the -f flag to create a log file (with logging at the info level) in addition to the default "
                 "console logging."
        )
        parser.add_argument(
            '-t', '--threads', dest='threads', type=int, default=(multiprocessing.cpu_count() - 1),
            help="Number of cores to use (if left blank, the number of available cores will be determined automatically"
                 " and the max will be used)"
        )
        parser.add_argument(
            '-w', '--overwrite_index', dest='overwrite', default=False, action='store_true',
            help="Specify the -w flag to force the tool to overwrite an existing index "
                 "(e.g. if the existing index is incomplete or incorrect)"
        )
        parser.add_argument(
            '-k', '--keep', dest='keep', choices=["a", "r", "m", "d", "n"],
            default="r", nargs='*',
            help="Choose which of the intermediate files generated by the pipeline to keep. "
                 "Multiple, space-separated values are accepted, but 'a' or 'n' will override other choices:"
                 "\na = keep All files, "
                 "\nr = only the Reference genome files (default), "
                 "\nm = files related to the read Mapping (e.g. .bam), "
                 "\nd = the output files from Dysgu, "
                 "\nn = keep No files"
        )
        parser.add_argument(
            '-m', '--mode', dest='mode', choices=["pe", "pacbio"], default="pe",
            help="Specify the type of input reads: "
                 "\npe = paired end,"
                 "\npacbio = PacificBiosciences HiFi,"
                 "\n(For use with the dysgu mode option: https://github.com/kcleal/dysgu)"
        )

        return parser

    def initialise_args(self, args):
        """
        assign parsed args to relevant class attributes

        :param argparse.Namespace args: parsed args
        :return: assign parsed args to class attributes
        :rtype: None
        """
        # create a dictionary of parameters and args
        arg_dict = vars(args)
        self.log_msgs['info'].append(f"The supplied arguments were {arg_dict}")

        # assign input args to relevant class attributes
        self.logging = arg_dict['log']
        self.logfile = arg_dict['logfile']
        self.indir = arg_dict['indir']
        self.outdir = arg_dict['outdir']
        self.index_dir = arg_dict['indexdir']
        self.index_ref = arg_dict['indexref']
        self.threads = arg_dict['threads']
        self.overwrite = arg_dict['overwrite']
        self.mode = arg_dict['mode']

        if "a" in arg_dict['keep'] or "all" in arg_dict['keep']:
            self.keep = ["a"]
            self.log_msgs['info'].append(f"Keep all flag supplied. All intermediate files will be kept.")
        elif "n" in arg_dict['keep'] or "none" in arg_dict['keep']:
            self.keep = ["n"]
            self.log_msgs['info'].append(f"Keep none flag supplied. No intermediate files will be kept.")
        else:
            self.keep = arg_dict['keep']
            self.log_msgs['info'].append(f"The files '{arg_dict['keep']}' will be kept.")

    def get_args(self):
        """
        creates the parser, parses arguments, performs some basic argument validation, removes empty arguments

        :return: sets object attributes
        :rtype: None
        """
        parser = self.make_parser()
        args = parser.parse_args()
        self.initialise_args(args)
